# Supplementary material for: A primate nigrostriatal atlas of neuronal vulnerability and resilience in a model of Parkinson’s disease
Source: Nat Commun. 2023 Nov 18;14:7497. doi: 10.1038/s41467-023-43213-2 (PMC10657376; doi:10.1038/s41467-023-43213-2)
Supplement: Supplementary file 4 — Supp_Data1 [file 41467_2023_43213_MOESM4_ESM.xlsx]

## Sheet: Sheet1
Supplementary Data 1. Basic information of the macaques.
Monkey ID	Age(Years)	Sex	MPTP/Control	seq_type
FM-0925	10	male	MPTP	single nuclei
FM-0622	6.5	female	Control	single nuclei
FM-0801	18	female	Control	single nuclei
FM-1128	6	male	Control	single cell
FM-0115	12	female	MPTP	single nuclei
FM-0428	6	male	Control	single nuclei
FM-0702	15	male	MPTP	FANS
FM-0706	14	male	Control	FANS
