# Supplementary material for: A primate nigrostriatal atlas of neuronal vulnerability and resilience in a model of Parkinson’s disease
Source: Nat Commun. 2023 Nov 18;14:7497. doi: 10.1038/s41467-023-43213-2 (PMC10657376; doi:10.1038/s41467-023-43213-2)
Supplement: Supplementary file 5 — Supp_Data2 [file 41467_2023_43213_MOESM5_ESM.xlsx]

## Sheet: PD risk genes
Supplementary Data 2. PD and AD risk genes reported in previous publications.
KRTCAP2
STK39
TMEM175
SNCA
LRRK2
CRHR1
MCCC1
HIP1R
NUCKS1
BST1
INPP5F
HLA–DRB5
LRRK2
GPNMB
GBA
RAB29
GAK
ELOVL7
FAM47E–STBD1
SIPA1L2
TMEM163
FAM47E
ITPKB
SH3GL2
IGSF9B
FGF20
RIT2
SETD1A
SATB1
KPNA1
CAMK2D
CTSB
SH3GL2
GCH1
VPS13C
MAP4K4
FCGR2A
LINC00693
MED12L
CLCN3
LOC100131289
FGF20
ITGA8
FBRSL1
CHD9
CASC16
CRHR1
GRN
SPPL2B
RPS12
LCORL
RIMS1
GBF1
BAG3
SYT17
UBTF
PMVK
IP6K2
FYN
BIN3
UBAP2
GALC
MED13
DYRK1A
CD19
RETREG3
MBNL2
RNF141
DLG2
DNAH17
VAMP4
KCNIP3
SPTSSB
SCARB2
KCNS3
PAM
C5orf24
TRIM40
GS1–124K5·11
FAM49B
SCAF11
RPS6KL1
CAB39L
MIPOL1
NOD2
CHRNB1
WNT3
MEX3C
CRLS1
ASXL3

## Sheet: AD risk genes
Supplementary Data 2. PD and AD risk genes reported in previous publications.
PPOX
B4GALT3
ADAMTS4
NDUFS2
FCER1G
APOA2
CR1
CR1L
BIN1
ERCC3
GPR17
INPP5D
HESX1
MICB
C4A
C4B
PRRT1
PPT2-EGFL8
EGFL8
AGPAT1
RNF5
AGER
PBX2
GPSM3
NOTCH4
C6orf10
BTNL2
HLA-DRA
HLA-DRB5*
HLA-DRB1*
HLA-DQA1*
HLA-DQB1*
HLA-DQA2
HLA-DQB2
HLA-DOB
TAP2
PSMB8
PSMB9
VPS52
TREML1
TREM2
CD2AP
GPR111
TRIM4
AZGP1
ZKSCAN1
ZSCAN21
COPS6
MCM7
AP4M1
TAF6
CNPY4
MBLAC1
LAMTOR4
C7orf43
GAL3ST4
GPC2
STAG3
GATS
PVRIG
PILRB
PILRA
ZCWPW1
MEPCE
PPP1R35
C7orf61
TSC22D4
NYAP1
AGFG2
LRCH4
SAP25
FBXO24
MOSPD3
TFR2
GIGYF1
EPHB4
SLC12A9
FAM131B
ZYX
EPHA1
TAS2R60
ARHGEF35
OR2A7
CNTNAP2
TRIM35
PTK2B
CHRNA2
EPHX2
CLU
SCARA3
CCDC25
TCN1
MS4A3
MS4A2
MS4A6A
MS4A4E
MS4A4A
MS4A6E
PICALM
C11orf73
SORL1
SLC24A4
RIN3
ADAM10
FAM63B
RNF111
SLTM
TPM1
LACTB
RAB8B
APH1B
C16orf93
RNF40
HSD3B7
STX1B
STX4
ZNF668
ZNF646
PRSS53
BCKDK
KAT8*
PRSS8
PRSS36*
ITGAX
MINK1
CHRNE
C17orf107
RNF167
CAMTA2
INCA1
KIF1C
ZFP3
ZNF232*
USP6
SCIMP
RABEP1
NUP88
GNGT2
PHOSPHO1
ZNF652
ALPK2
FGF22
WDR18
GRIN3B
CNN2
ABCA7
HMHA1
POLR2E
GPX4
ZNF223
ZNF225
IGSF23
PVR
CEACAM19*
CEACAM16
BCL3
CBLC
BCAM
PVRL2
TOMM40
APOE
APOC1
APOC4
APOC2
CLPTM1
RELB
CLASRP
ZNF296
GEMIN7
MARK4
PPP1R37
NKPD1
TRAPPC6A
BLOC1S3
EXOC3L2
CKM
KLC3
ERCC2
EML2
C19orf83
FBXO46
AC074212.3
DMPK
DMWD
IRF2BP1
CD33
SIGLECL1
VSIG10L
CSTF1
CASS4
RTFDC1
FAM209B
