# Supplementary material for: A primate nigrostriatal atlas of neuronal vulnerability and resilience in a model of Parkinson’s disease
Source: Nat Commun. 2023 Nov 18;14:7497. doi: 10.1038/s41467-023-43213-2 (PMC10657376; doi:10.1038/s41467-023-43213-2)
Supplement: Supplementary file 6 — Supp_Data3 [file 41467_2023_43213_MOESM6_ESM.xlsx]

## Sheet: Supp_Data 3
Supplementary Data 3. Activated gene regulatory networks in dopaminergic neurons.
	Regulon(ATF1)	Regulon(ATF3)	Regulon(CTCFL)	Regulon(CUX1)	Regulon(E2F3)	Regulon(E4F1)	Regulon(ELF1)	Regulon(ETV2)	Regulon(ETV3)	Regulon(FLI1)	Regulon(FOSB)	Regulon(FOXP1)	Regulon(FOXP2)	Regulon(GATA3)	Regulon(HOXA5)	Regulon(IKZF1)	Regulon(IRF8)	Regulon(LHX9)	Regulon(MEF2A)	Regulon(MEF2D)	Regulon(MLX)	Regulon(NFATC2)	Regulon(NR1H3)	Regulon(NR3C1)	Regulon(NRF1)	Regulon(REL)	Regulon(RORA)	Regulon(RUNX1)	Regulon(RXRB)	Regulon(STAT3)	Regulon(STAT5A)	Regulon(TCF7L1)	Regulon(TEAD4)	Regulon(TFAP2A)	Regulon(TFAP4)	Regulon(TP53)	Regulon(YBX1)	Regulon(YY1)	Regulon(ZEB1)	Regulon(ZFP37)	Regulon(ZMAT4)	Regulon(ZNF699)	Regulon(ZNF91)
AAAGTGAAGCAATTCC-1-SN_062201	0.0713475	0	0	0.539682	0.0588949	0.111834	0.00220438	0	0.0197538	0	0.0775616	0.299519	0.306957	0.145636	0	0	0	0.0222512	0.175058	0.174349	0.0256085	0	0	0.0277291	0.129558	0	0.32927	0	0.00197475	0.00462612	0.0689998	0	0	0.00097666	0	0	0	0.0370829	0.385471	0.0104361	0.310832	0	0.106692
AACGTCAGTTTCCAAG-1-SN_062201	0.0558118	0	0	0.619409	0.137219	0.134455	0.00346507	0	0.0225894	0	0.0886595	0.493161	0.133163	0.0492044	0	0	0	0	0.216153	0.187907	0.0227661	0	0	0.0240979	0.125534	0	0.414901	0	0	0.00586892	0.0994997	0	0	0	0	0	0	0.0475483	0.294625	0.0304868	0.19492	0	0.0935668
AAGCGTTCAGCCCACA-1-SN_062201	0.0639063	0	0.135221	0.11231	0.127179	0.133255	0.0144865	0.0153063	0.0275002	0	0.112138	0.131169	0.146847	0.0221239	0.0129956	0.0302718	0.0593248	0.0573795	0.130887	0.0946655	0.0399429	0	0.12673	0.0965043	0.0961207	0.00201097	0.205225	0.0036126	0.0458081	0.0538378	0.0471474	0.034684	0	0.0006234	0.075878	0.0127549	0.0145752	0.0580277	0.236183	0.00347868	0.1909	0.0290666	0.0698136
AAGTACCAGCTGAGTG-1-SN_062201	0.0569627	0	0	0.546171	0.0545436	0.174753	0.00761681	0	0.0238756	0	0.0851204	0.345195	0.417877	0.0995727	0	0.00998927	0.0161136	0	0.187869	0.150407	0.018378	0	0	0.0646666	0.128872	0	0.330644	0	0	0.00774785	0.0437499	0	0	0	0	0	0	0.0446766	0.383344	0	0.418636	0.0617186	0.0949707
AATAGAGTCAAAGACA-1-SN_062201	0.0519232	0.00572559	0.0599045	0.216152	0.0471246	0.153946	0.019234	0.0351976	0.0194445	0	0.0840584	0.0190572	0.241461	0.0516869	0	0.0115529	0.0292832	0.0861196	0.101375	0.0818885	0.0360911	0	0.0404556	0.0949711	0.0808453	0	0.122749	0.0088362	0.0692929	0.0309096	0	0.00614591	0	0.0684358	0	0.050851	0.0244519	0.0562324	0.208983	0.0398116	0.170047	0.0381176	0.0571743
AATGACCCAGGTCCCA-1-SN_062201	0.0779039	0.0437905	0.168995	0.23364	0.0608644	0.0787269	0.007694	0.0644458	0.0173987	0	0.0970983	0.135044	0.146757	0.0503934	0	0.0481511	0.078872	0.0319596	0.107996	0.0973173	0.00235896	0.00415506	0	0.12955	0.0820204	0.0167225	0.143579	0.0110571	0.0899124	0.00773953	0.0488749	0.0181469	0	0.0199612	0.0478202	0.0446324	0	0.0566107	0.118278	0.0233906	0.119687	0.0263024	0.064048
ACCTGAACACCCAATA-1-SN_062201	0.0400624	0	0	0.175418	0.170262	0.113028	0.00366205	0.000621768	0.0272993	0	0.0590503	0.309779	0.0980053	0	9.28e-05	0.0159806	0.0186233	0	0.122386	0.108303	0	0	0	0.0208518	0.0891702	0.0311541	0.162142	0.000566298	0.026811	0.0146327	0	0.000602041	0	0.0160071	0	0	0.142111	0.0586424	0.238148	0.0498419	0.142786	0.0928549	0.0802597
AGAGAGCGTGTCTTGA-1-SN_062201	0.0630613	0	0.0616586	0.249781	0.0399294	0.0801001	0.0144949	0.0401122	0.0214516	0	0.0570921	0.234161	0.210653	0.0202053	0.00468431	0	0.000571784	0.00119993	0.127584	0.121645	0.0126626	0	0	0	0.0995117	0	0.249585	0	0.0379584	0.0164038	0	0.00123759	0	0.0198197	0.0133014	0	0	0.060436	0.185777	0	0.18053	0.0307263	0.0777791
AGATCGTTCGCAGTTA-1-SN_062201	0.0432305	0	0.173693	0.198385	0.0659564	0.0685397	0.0152945	0.0302948	0.0485453	0	0.109588	0.0989735	0.215426	0.137176	0	0	0	0	0.101192	0.0897586	0	0	0.019651	0.0556232	0.0821777	0	0.159401	0.00235806	0.0270405	0.0297786	0.112375	0.00514322	0.101937	0.0122342	0	0	0.101006	0.0343681	0.204223	0.0376416	0.16592	0	0.0616991
AGTCTCCAGTTACGTC-1-SN_062201	0.0575118	0.0400327	0.0235057	0.222957	0.0407083	0.261965	0.0070121	0.00306042	0.0223763	0	0.0303871	0.216333	0.121653	0.0663858	0.00964086	0	0.0105309	0	0.13202	0.0871205	0.0387452	0	0.0503064	0.0286468	0.0872608	0	0.221501	0.00556581	0.121111	0.00412828	0	0.000412529	0	0.0312395	0	0	0	0.0701629	0.200141	0	0.110386	0.150011	0.0715942
AGTGACTCAACCAGAG-1-SN_062201	0.0878867	0	0	0.531735	0.0956148	0.137971	0.00602861	0	0.0232674	0	0.0851262	0.412868	0.455127	0.0592525	0	0.00748116	0.00950069	0.0205061	0.185297	0.156287	0.0278114	0	0	0.206782	0.123831	0	0.336532	0.00259752	0.0116583	0.00811676	0.0922498	0	0	0	0	0	0	0.0505528	0.33615	0.00376857	0.176719	0	0.0934158
ATAGACCCAACTTGCA-1-SN_062201	0.0814243	0	0	0.651576	0.0991888	0.125398	0.00546335	0	0.018787	0	0.0777997	0.366299	0.403082	0.0731781	0	0	0	0.0513125	0.189648	0.168293	0.0257295	0	0	0.0281142	0.129753	0	0.365822	0	0	0.009749	0.0294999	0	0	0	0	0	0	0.0435573	0.346415	0.0283609	0.214498	0	0.109562
ATCACAGTCAGGAAGC-1-SN_062201	0.0717766	0	0.021313	0.571814	0.0292796	0.149326	0.0297283	0	0.0186142	0	0.0828824	0.172623	0.689148	0.0501476	0	0.00973958	0.017814	0.0900846	0.146806	0.124541	0.00397455	0	0.10936	0.43055	0.125106	0	0.223841	0.00720256	0	0.0611504	0.1305	0	0.0341281	0.0162923	0.0291759	0.00480116	0	0.0724109	0.323306	0.0201068	0.225435	0.0632931	0.111775
ATGATCGAGACCTCAT-1-SN_062201	0.091874	0.00304723	0	0.53093	0.0306835	0.134896	0.00213787	0.00231493	0.0149083	0	0.0904405	0.356182	0.217862	0.0466368	0	0	0	0	0.181285	0.15856	0.0177245	0	0.00240323	0.0114693	0.126379	0	0.327332	0	0.0255062	0.0154362	0.0748748	0	0	0	0	0	0	0.0460937	0.308861	0	0.275758	0	0.0846045
ATGATCGAGTGCTCAT-1-SN_062201	0.0496058	0	0.0937597	0.109432	0.0552903	0.0743024	0.0264831	0.0550234	0.0318463	0.180622	0.0398593	0.0322946	0.196126	0.0133714	0	0.063222	0.0719139	0.0699226	0.0852395	0.0821777	0	0	0.126754	0.186318	0.0622741	0	0.120971	0.0135699	0.116328	0.0475001	0.0831248	0.0619094	0	0	0.0128628	0	0.0508226	0.0506126	0.0877728	0.0732818	0.116363	0.18423	0.0394552
ATTCCCGGTGTGACCC-1-SN_062201	0.0780211	0	0.0991718	0.512182	0.0952974	0.134698	0.051999	0	0.0227878	0	0.0741005	0.191115	0.375916	0.163751	0	0.034515	0.0543912	0.0161283	0.182693	0.142903	0.0145056	0	0.0239468	0.134659	0.12909	0	0.306617	0.011809	0	0.0146842	0.00799998	0.0185955	0.0389362	0	0	0	0	0.0364788	0.431824	0	0.515781	0.0343284	0.127082
ATTCTTGTCAACCTCC-1-SN_062201	0.0739488	0	0	0.66899	0.117668	0.153032	0.00594122	0	0.0195052	0	0.0791861	0.357494	0.170189	0.0440167	0	0	0.00245276	0	0.182911	0.161637	0.0250625	0	0	0.018321	0.135962	0	0.381573	0	0.0215197	0.0118384	0.102	0	0	0	0	0	0	0.0374431	0.32401	0	0.262024	0	0.0982387
ATTTACCTCGTAACCA-1-SN_062201	0.0798427	0	0.105394	0.514804	0.0900088	0.176499	0.00214585	0	0.0295352	0	0.0532563	0.22609	0.189501	0.0328553	0	0	0	0	0.161635	0.131661	0.0347421	0	0.0627242	0.0504515	0.115196	0	0.294654	0.00108356	0.00603302	0.0183473	0.0781248	0	0.00214944	0	0	0	0	0.0582546	0.308126	0.0450645	0.234109	0.0173377	0.109692
CAACAACAGATAGTGT-1-SN_062201	0.0747264	0	0.102575	0.189164	0.0463176	0.125157	0.0363795	0.0145873	0.0179821	0	0.0749524	0.210064	0.277527	0	0	0	0	0	0.12557	0.117256	0.0241369	0	0	0.00426001	0.100809	0	0.206992	0.00525667	0.00900342	0.0782896	0.104125	0.0199937	0	0.00296917	0	0.0255637	0	0.0555677	0.174221	0	0.256087	0.0179388	0.0996214
CAACGATCATACCATG-1-SN_062201	0.0729019	0.0134745	0	0.660714	0.151524	0.169322	0.00667094	0	0.0195765	0	0.0832231	0.374001	0.160361	0.0460079	0	0	0	0	0.188039	0.184336	0.0260757	0	0	0	0.127676	0	0.392689	0	0.00714356	0.00885166	0.0826248	0.00731369	0.00342296	0.00562931	0	0	0	0.0582084	0.315624	0.0372509	0.304621	0.0197647	0.0839537
CAACGGCCAGCATGCC-1-SN_062201	0.0612247	0	0.0330659	0.253693	0.0333786	0.0790625	0.0215748	0.0198939	0.0306789	0	0.0599933	0.226268	0.387407	0.0035737	0.0145577	0	0.00336556	0.0855568	0.12644	0.0749792	0.0176317	0.00531949	0	0.0064499	0.0948513	0	0.205156	0	0.0358928	0.0219211	0.0722498	0.0294293	0.0476362	0	0	0.0179898	0	0.0493981	0.239227	0.0130545	0.292394	0.0461434	0.0678924
CAAGGGAGTGAATAAC-1-SN_062201	0.0664536	0	0	0.502846	0.0616918	0.135369	0.00770818	0	0.0282279	0	0.0867817	0.215773	0.518645	0.0547065	0	0	0	0.0988358	0.169204	0.135354	0.0235793	0	0.00179281	0.0545157	0.123955	0	0.231049	0	0.0318199	0.00546292	0.122875	0	0	0.00696	0	0	0	0.0580295	0.276628	0	0.207473	0.0794395	0.128615
CAATTTCGTGAACTAA-1-SN_062201	0.0944634	0	0.0170153	0.595184	0.107764	0.123094	0.00470409	0.00237855	0.0185632	0	0.0907024	0.3019	0.369945	0.0514052	0	0	0	0	0.189118	0.158843	0.00930553	0.00705711	0	0	0.126332	0	0.350227	0	0	0.00944819	0.100625	0	0	0	0	0	0	0.0471588	0.359795	0	0.321686	0	0.0827511
CACCAAACACTGCGTG-1-SN_062201	0.0750196	0	0	0.639023	0.0845995	0.153319	0.00324159	0	0.0186279	0	0.0860461	0.389492	0.306423	0.0473704	0	0.00766455	0.0108116	0.0393104	0.187499	0.16946	0.0265499	0	0	0.085399	0.131805	0	0.38694	0.00318857	0	0.000700521	0.0653748	0	0	0	0	0	0	0.0482653	0.32925	0.0322609	0.241535	0	0.095143
CACTGTCTCTGGACCG-1-SN_062201	0.0542774	0	0	0.515139	0.109137	0.112849	0.0158541	0	0.0263296	0	0.0612698	0.183925	0.728626	0.0497284	0	0.0186192	0.0269372	0.044995	0.166313	0.138084	0.021967	0.0220432	0.0655035	0.651264	0.142239	0	0.205109	0.00864349	0.00663314	0.0316715	0.134125	0	0	0.00918688	0.0201876	0	0	0.0492603	0.369377	0.00991937	0.227196	0.0615307	0.103857
CAGCCAGCAATTCTCT-1-SN_062201	0.0592872	0	0.121746	0.0663522	0.0026347	0.0814677	0.0250422	0.00826003	0.0509143	0	0.035321	0.10694	0.075524	0.0146998	0	0.0222163	0.0412229	0	0.0724197	0.0682698	0.0198331	0	0.022235	0	0.0540446	0	0.0971209	0.0228739	0.0602892	0.00396844	0	0.0798927	0	0.0226018	0.0504295	0	0	0.045812	0.109222	0	0.0574908	0.0685803	0.0305222
CATCCACGTGTTCCAA-1-SN_062201	0.0566751	0	0.0230042	0.276879	0.0196325	0.0800029	0.0285939	0.0454969	0.0212197	0	0.013977	0.0328007	0.110001	0.0566316	0.00440403	0	0.00738563	0.0157438	0.102239	0.0793816	0.0123723	0.0413842	0.0332828	0.0249799	0.0873226	0	0.114167	0.0269401	0.0514344	0.0169809	0	0.129413	0	0.0127914	0.0571489	0	0.115309	0.0531408	0.08765	0.0301211	0.0671051	0	0.0485115
CATTCCGGTGGTTTAC-1-SN_062201	0.0808927	0	0	0.614333	0.122526	0.201341	0.00875047	0	0.0190651	0	0.0896106	0.22109	0.279518	0.0535013	0	0	0	0	0.181271	0.166577	0.0227217	0	0	0	0.141075	0	0.321586	0	0	0.00577481	0.0698748	0	0	0	0.0127374	0	0	0.0436096	0.406564	0.0201474	0.452209	0.021915	0.10179
CATTCCGTCGGCTTGG-1-SN_062201	0.0646251	0	0.0292944	0.514404	0.0647677	0.164838	0.0150503	0.00185689	0.0235859	0	0.0846529	0.223606	0.63894	0.0507159	0	0.0127306	0.0179578	0.0247707	0.181026	0.144514	0.0278234	0	0.0057862	0.161548	0.128703	0	0.275977	0.00529614	0	0.0111589	0.0327499	0	0	0.0028411	0	0	0	0.053296	0.379419	0	0.361186	0.0568536	0.0898325
CCAATTTTCCCATACC-1-SN_062201	0.0843935	0	0.0925917	0.62723	0.0683179	0.15099	0.0412405	0.00278117	0.0184895	0	0.105114	0.201482	0.345265	0.0524533	0	0.0294649	0.0601959	0	0.171258	0.140841	0.0255002	0	0	0.156227	0.121763	0	0.258043	0.021376	0	0.0291244	0.0364999	0.00430308	0	0.00497599	0.0202357	0	0	0.0459251	0.387433	0	0.413046	0.0618372	0.11771
CCACGAGAGGAAGTCC-1-SN_062201	0.0659948	0	0	0.621417	0.0820861	0.125929	0.00727796	0	0.0202765	0	0.0969025	0.383472	0.375378	0.0498856	0	0	0.00336325	0	0.190424	0.166827	0.0119216	0	0.0109029	0.0331208	0.126812	0	0.374673	0	0.0252314	0.00433774	0.0994997	0	0	0.00535347	0	0	0	0.0409332	0.350636	0.0162339	0.308058	0.0362215	0.0897053
CCCGAAGGTGTCATTG-1-SN_062201	0.0777241	0.00973685	0	0.589877	0.100882	0.212117	0.00361069	0	0.0216741	0	0.0790643	0.416605	0.180098	0.0504096	0	0	0	0	0.184203	0.179665	0.0123224	0	0.00264355	0.0344413	0.119559	0	0.382485	0	0.00196906	0.00702472	0	0	0	0	0	0	0	0.0627919	0.250789	0.0430932	0.166984	0	0.0931572
CCCTCTCTCCAGCTCT-1-SN_062201	0.0698314	0	0	0.692065	0.0922086	0.137047	0.00232116	0	0.0223479	0	0.0777366	0.390939	0.169469	0.0526629	0	0.00256108	0.00361266	0	0.187518	0.184902	0.0154358	0	0	0.0210535	0.123044	0	0.395333	0.00377197	0	0.00746416	0.0659998	0	0	0	0	0	0	0.0500011	0.243223	0.0251238	0.30324	0	0.0936123
CCCTCTCTCTCAATCT-1-SN_062201	0.074118	0	0	0.62537	0.0925076	0.133605	0.00427115	0	0.0208346	0	0.0904121	0.365489	0.402487	0.0469512	0	0	0	0	0.200477	0.178213	0.0125807	0	0.00106222	0	0.134138	0	0.370566	0	0	0.00279514	0.10225	0	0	0.0002078	0	0	0	0.0472412	0.328993	0.0133645	0.343808	0.00119473	0.0983878
CCTATCGTCTTCCTAA-1-SN_062201	0.0837096	0	0	0.59977	0.0675028	0.137095	0.0236954	0	0.0440367	0	0.0780789	0.186985	0.629141	0.0522437	0	0.0316238	0.0507473	0.0749393	0.175743	0.1357	0.0357167	0	0.0207133	0.110822	0.129092	0	0.24448	0.00054439	0.0316973	0.0210761	0.12125	0.0102742	0	0.0228822	0	0	0	0.0470033	0.317563	0	0.324115	0.00482744	0.121512
CGCGTGACATCTAACG-1-SN_062201	0.0738621	0	0	0.621599	0.165715	0.132052	0.0131373	0	0.0209557	0	0.089907	0.333803	0.248889	0.0520864	0	0	0.000625577	0.000746321	0.196008	0.179999	0.025021	0	0	0	0.130157	0	0.388267	0	0	0.00927907	0.0949997	0	0	0	0	0	0	0.0482663	0.346942	0.000724726	0.419549	0	0.085742
CGGGCATGTTTACGAC-1-SN_062201	0.0802298	0	0.00719204	0.386911	0.0628661	0.142653	0.0199027	0	0.0205032	0	0.0971652	0.189023	0.427054	0.0498067	0	0	0	0.0188163	0.137643	0.136264	0.0772383	0	0.0607635	0.156546	0.123988	0	0.184463	0	0.0207602	0.0327484	0.127875	0.00506036	0	0.0005341	0.0301853	0	0	0.0636854	0.289913	0.0465808	0.224949	0	0.113778
CGTCCATCAGCTACCG-1-SN_062201	0.0796518	0	0	0.616019	0.122882	0.144079	0.00380381	0	0.0168747	0	0.0522087	0.431723	0.0843142	0.0499904	0	0	0.00224836	0	0.194955	0.162116	0.0196636	0	0.0168226	0.0286644	0.135611	0	0.395217	0	0	0.0151845	0.0764998	0	0	0.00120524	0	0	0	0.0501935	0.211177	0.0333857	0.170093	0	0.0888128
CGTCCATCATTAAAGG-1-SN_062201	0.0566782	0.030681	0	0.482629	0.0402379	0.109043	0.00140079	0.0301791	0.0363429	0	0.0968544	0.250297	0.152451	0.0541825	0	0	0.00510116	0	0.145392	0.137984	0.0732167	0	0.118359	0.0448947	0.107763	0	0.27168	0.0231329	0	0.0716417	0.116	0.021168	0	0	0	0.0165235	0.0667393	0.0517864	0.276788	0.0789655	0.19107	0	0.0945809
CGTGTCTCAACCACGC-1-SN_062201	0.0690082	0	0.0799018	0.618124	0.0540157	0.159349	0.0378655	0	0.0169036	0	0.0659572	0.329781	0.301495	0.0516672	0	0.00108425	0.0067909	0	0.181647	0.159089	0.0546698	0	0	0.00891315	0.125752	0	0.352694	0.00149521	0.00678504	0.00906957	0	0	0	0.0164709	0	0	0	0.0472349	0.335363	0	0.259671	0.0214411	0.102679
CTACCCATCTGCGGCA-1-SN_062201	0.0680391	0	0	0.557087	0.0729106	0.154858	0.00407595	0	0.0289624	0	0.0848877	0.393243	0.298591	0.047318	0	0	0	0	0.197689	0.169454	0.0255921	0	0	0.0372472	0.125798	0	0.379657	0	0.005266	0.015857	0.0816248	0	0	0	0	0	0	0.054449	0.34464	0	0.329984	0	0.107644
CTATAGGTCCGCTAGG-1-SN_062201	0.0650046	0	0	0.583843	0.120815	0.161896	0.0150533	0	0.0243767	0	0.0800311	0.223411	0.475512	0.0508288	0	0.00994522	0.0140287	0.00126722	0.187515	0.147369	0.0186913	0	0	0.114106	0.132454	0	0.323531	0.00481972	0	0.0108178	0	0	0	0.0187515	0	0	0	0.0538394	0.409539	0	0.538642	0	0.0847973
CTCAGAAGTATGCGTT-1-SN_062201	0.0590457	0.00319007	0.0336798	0.417877	0.119855	0.0773224	0.0260258	0	0.0242608	0	0.110716	0.195788	0.433898	0.034375	0	0	0.0218463	0	0.159809	0.130531	0.0338353	0	0	0.0499013	0.118518	0	0.236815	0.00115863	0.0237219	0.0157133	0	0.0320466	0	0.0271723	0.0123529	0	0	0.0454367	0.286062	0	0.241732	0.0694231	0.0859848
CTCATGCCAGCTGAAG-1-SN_062201	0.0673245	0	0.0885849	0.527834	0.0749428	0.129939	0.0413098	0	0.0253641	0.0523351	0.0902901	0.288221	0.549887	0.0503221	0	0.0706058	0.0869722	0.0760751	0.184347	0.159055	0.0246302	0	0	0.229688	0.130339	0	0.291605	0.0210421	0	0.00237323	0.0499999	0.00780742	0	0.00220316	0	0	0	0.0487985	0.302634	0	0.286304	0	0.124893
CTGTATTCAATCGTCA-1-SN_062201	0.0786327	0	0	0.668789	0.146583	0.165924	0.00364736	0	0.016856	0	0.0743164	0.383767	0.277698	0.049414	0	0	0	0	0.190342	0.159451	0.022258	0	0	0.0177158	0.133734	0	0.379587	0	0	0.00961704	0.0559998	0	0	0.00888492	0	0	0	0.049519	0.33185	0.0359464	0.275182	0	0.0971966
CTTGAGATCCGGTTCT-1-SN_062201	0.0545127	0	0	0.634448	0.0772963	0.108292	0.00237621	0	0.019206	0	0.0963519	0.34051	0.406142	0.050986	0	0.0187624	0.0302656	0.0382315	0.187912	0.145658	0.0280132	0	0.0504554	0.138188	0.124956	0	0.320275	0	0.00279332	0.00628155	0.125625	0	0	0.00256215	0	0	0	0.044602	0.369868	0.0145428	0.34721	0	0.102731
GAATCGTTCTCAGGCG-1-SN_062201	0.0824895	0	0.00877078	0.653984	0.0913071	0.164265	0.0171056	0	0.0199468	0	0.0855798	0.214074	0.431222	0.0516672	0	0.0173667	0.0244975	0.038299	0.169964	0.162735	0.0185625	0	0	0.177076	0.130597	0	0.301823	0.00722484	0.00688631	0.0305	0.0959997	0	0.0300935	0.00963092	0	0	0	0.0430546	0.412008	0.00917275	0.473457	0.0416079	0.0799432
GACCGTGAGCGACAGT-1-SN_062201	0.0857027	0.000364866	0.0882341	0.282322	0.111287	0.0420457	0.0198348	0.0390803	0.0294521	0	0.0120399	0.391592	0.216125	0	0	0.0240177	0.0421897	0.0450264	0.157685	0.0860809	0.0478374	0	0.135109	0	0.103493	0	0.275739	0	0	0.110718	0.118125	0.0243031	0	0.00450711	0	0	0.103913	0.0473783	0.406321	0.0346419	0.28332	0.0640087	0.0660247
GCCAGCAAGGGCTGAT-1-SN_062201	0.0795664	0	0	0.601756	0.121098	0.142577	0.00347793	0	0.0196526	0	0.0688771	0.377759	0.275017	0.110986	0	0	0.00157943	0	0.189242	0.151407	0.0240949	0	0.0175436	0.0474255	0.131738	0	0.367253	0	0.00334189	0.00425682	0	0	0	0	0	0	0	0.046826	0.328266	0.0408745	0.213123	0	0.0731932
GCGTGCATCACCCTTG-1-SN_062201	0.0809708	0	0.0314871	0.490684	0.103252	0.169839	0.0114775	0	0.0187565	0	0.0632093	0.338452	0.20928	0.0141434	0.0120662	0.0155051	0.026756	0	0.162326	0.143501	0.0120044	0.0130151	0	0	0.10701	0	0.279828	0.00151497	0.0679101	0.0351421	0	0	0.0326602	0	0	0.0141691	0.0851501	0.0445533	0.33371	0.0101902	0.256321	0.140447	0.0926264
GGGACCTCAGGCTTGC-1-SN_062201	0.0637367	0	0.0834102	0.582331	0.0632118	0.0968896	0.0266605	0.00618503	0.0237777	0	0.0185932	0.228167	0.141287	0.0474228	0	0.0141701	0.0215182	0	0.145277	0.0983758	0.00923904	0	0.0687323	0.116486	0.117272	0	0.242982	0.00589497	0.0347343	0.0198373	0	0	0	0	0.0378102	0	0.0135205	0.0400267	0.277767	0	0.143293	0.0222147	0.0937405
GGTTGTAGTGTTGATC-1-SN_062201	0.0747383	0	0	0.592564	0.10472	0.146452	0.00795495	0	0.0183172	0	0.0828791	0.393879	0.283943	0.050986	0	0	0.000860942	0	0.195857	0.141738	0.0158421	0	0.0334048	0.0437393	0.13159	0	0.360753	0	0	0.00107341	0.0679998	0	0	0	0	0	0	0.0420485	0.346645	0.0196642	0.280556	0	0.104226
GTAGATCAGGTATAGT-1-SN_062201	0.0674154	0	0.0799895	0.460708	0.10016	0.128867	0.011034	0	0.0205524	0	0.0812767	0.262435	0.636858	0.0475276	0	0.0160769	0.022678	0.0928565	0.176634	0.161074	0.0259963	0	0.0168326	0.388607	0.12133	0	0.32332	0.00668822	0	0.0127757	0.1255	0	0.00152132	0.0265179	0	0	0	0.0464941	0.301067	0	0.245792	0	0.0795982
GTCCTCAGTTTGGGAG-1-SN_062201	0.0577405	0.00642775	0.0174539	0.647087	0.0579998	0.132161	0.00467657	0.000469667	0.0193274	0	0.0989497	0.229154	0.67603	0.0629151	0	0.018881	0.0266335	0.0748231	0.166831	0.14693	0.0201762	0	0.000908576	0.487511	0.127798	0	0.272928	0.00785477	0.0280776	0.00511346	0.126	0	0	0.000446122	0	0	0	0.046985	0.306034	0	0.253961	0	0.0955087
GTTGAACAGTCGCTAT-1-SN_062201	0.0643459	0	0.0118974	0.654356	0.0554629	0.136006	0.0204097	0.00261203	0.0225255	0.172309	0.0780528	0.411671	0.300835	0.049414	0	0.0897161	0.0818473	0	0.189664	0.175559	0.0211864	0	0	0.271567	0.127611	0	0.373565	0.0163152	0	0.0053889	0.116	0.035418	0	0	0	0	0	0.0515088	0.297467	0.0402464	0.330953	0	0.0902003
TATGTTCAGAGCAGTC-1-SN_062201	0.0875565	0	0.0191203	0.588295	0.103427	0.175235	0.00331761	0	0.017964	0	0.107559	0.255991	0.310093	0.0515624	0	0	0	0	0.189147	0.175895	0.0135847	0	0	0	0.12905	0	0.353693	0.00137845	0.0215223	0.0129017	0.0986247	0	0	0	0	0	0	0.0528104	0.398421	0.00502476	0.388025	0	0.0913263
TATGTTCTCGGAAACG-1-SN_062201	0.0936266	0.00743765	0.0413981	0.284469	0.134968	0.136979	0.0371081	0.00261106	0.0354911	0	0.0272215	0.143661	0.231318	0.0402439	0	0.0129176	0.0182215	0.0446286	0.143236	0.140647	0.0248795	0	0	0.106189	0.118256	0	0.202938	0.00537391	0.0282155	0.0192099	0	0	0.0335165	0.0296934	0.00424808	0	0.0271368	0.0527181	0.332361	0.0462874	0.293329	0	0.109459
TATTGGGTCTCTAGGA-1-SN_062201	0.077683	0.0108259	0.0814806	0.55502	0.0318972	0.162191	0.0223249	0	0.0156105	0	0.0727954	0.378343	0.110826	0.0514576	0	0.0483585	0.0757242	0	0.194924	0.148294	0.0456049	0	0.070054	0.136459	0.128362	0	0.353181	0.0206247	0.00243046	0.0217868	0	0	0	0	0	0	0	0.0525929	0.222124	0.0222732	0.138234	0	0.107586
TCAGGTATCCCGTGTT-1-SN_062201	0.0878312	0	0.000877078	0.52229	0.0666854	0.112329	0.00541224	0.00539138	0.0233057	0	0.0815195	0.214876	0.474259	0.0528725	0	0	0	0.0200796	0.179355	0.163202	0.0203936	0.0159961	0	0.0452763	0.12712	0	0.300582	0	0.0154319	0.0176238	0.0851248	0	0.0293648	0	0	0	0	0.0406168	0.442363	0	0.341376	0.0594284	0.0630584
TCAGTCCCAATAAGGT-1-SN_062201	0.0721939	0.00683246	0.0876173	0.458037	0.0573301	0.105616	0.0238071	0	0.0280545	0	0.075296	0.254371	0.633292	0.0494664	0	0.013684	0.0370776	0	0.174395	0.130461	0.0422222	0	0	0.200705	0.132734	0	0.27527	0.00802376	0	0.0027213	0.00212499	0	0	0	0	0	0	0.0467297	0.392184	0	0.36337	0.030727	0.12211
TCAGTCCTCGACACTA-1-SN_062201	0.0852838	0	0	0.574352	0.0913626	0.161414	0.0351647	0	0.0292634	0	0.0859411	0.237578	0.406281	0.0448027	0	0.0150662	0.0212366	0.0153602	0.161645	0.119459	0.0185403	0	0	0.333821	0.127141	0	0.265207	0.00626049	0	0.00882897	0.0924998	0.0119425	0.0476362	0.00775507	0.0109627	0	0	0.0510557	0.464723	0	0.574076	0.0624722	0.106019
TCATCCGAGGTGAGAA-1-SN_062201	0.0709647	0.00856855	0	0.450519	0.108099	0.104791	0.00706256	0.00034662	0.0177872	0	0.0390109	0.202595	0.668383	0.0474515	0	0.021211	0.0295811	0.0322695	0.151704	0.132604	0.0254085	0	0	0.505208	0.131375	0	0.227918	0.00801273	0	0.0356526	0.129375	0	0	0.0133358	0.0237925	0	0	0.0518555	0.333264	0	0.234747	0.0076626	0.113893
TCATTACTCTAAGGAA-1-SN_062201	0.060915	0	0.0658698	0.524226	0.0481169	0.156191	0.0248121	0.00537262	0.0230753	0	0.0667874	0.36429	0.248606	0.0394054	0	0.0129347	0.0178071	0.0264991	0.181973	0.136908	0.0259783	0	0.0197974	0.132546	0.127181	0	0.321409	0.00615318	0.0293681	0.00355111	0	0.0181774	0	0.00972077	0	0	0	0.0476784	0.277419	0.024544	0.251334	0	0.112822
TCCATGCAGGGCATGT-1-SN_062201	0.061164	0	0	0.634502	0.074266	0.212241	0.000624422	0.00634649	0.0157024	0	0.0757435	0.392073	0.080714	0.0336937	0	0	0	0.0243087	0.185353	0.139829	0.0289818	0.00522749	0	0.0279491	0.136467	0	0.382744	0	0	0.024287	0.0801248	0	0	0	0	0	0	0.0470703	0.263717	0	0.276603	0	0.10999
TCTCTGGAGTGTTGAA-1-SN_062201	0.0667371	0	0	0.667653	0.167644	0.147226	0.0088961	0	0.0189997	0	0.104679	0.306077	0.248686	0.0437023	0	0	0	0.0176629	0.191986	0.165564	0.0105285	0	0	0	0.133239	0	0.382194	0	0.0180879	0.0192715	0.0532499	0	0	0	0	0	0	0.0479126	0.317842	0	0.476003	0	0.0892588
TCTGGCTAGAGCAGAA-1-SN_062201	0.100193	0.0134978	0.0208796	0.385237	0.0295972	0.176744	0.00228299	0	0.0271222	0	0.0759633	0.253453	0.296434	0.0586712	0	0.00201895	0.00587862	0	0.160596	0.12513	0.0368024	0	0.0429346	0.0428955	0.12605	0	0.260244	0.000839916	0.0110244	0.012827	0.0398749	0.0163536	0	0.0153931	0	0	0	0.0471788	0.34895	0	0.301742	0	0.0738601
TGACGCGAGAGGCGGA-1-SN_062201	0.098893	0.00323768	0	0.52419	0.112756	0.173939	0.00093865	0	0.0199646	0	0.0919794	0.207994	0.279738	0.0492044	0	0	0	0.000782132	0.169733	0.160135	0.0240012	0	0	0.0320593	0.132721	0	0.30437	0	0	0.0201875	0.0389999	0	0	0.000283741	0.0393177	0	0	0.0545378	0.39691	0	0.370475	0	0.10035
TGAGACTGTGATGAAT-1-SN_062201	0.0728394	0	0.0135947	0.66976	0.0895997	0.122962	0.00375099	0	0.0141042	0	0.0656927	0.306082	0.144638	0.0397198	0	0	0	0.00156372	0.187615	0.163098	0.0189078	0	0	0	0.133146	0	0.385779	0	0	0.00280876	0.0409999	0	0	0	0	0	0	0.0509905	0.31419	0.0342554	0.320645	0	0.0872099
TGAGCGCGTTTGGGTT-1-SN_062201	0.0583495	0	0.0917424	0.051388	0.0418391	0.0793693	0.0218825	0.0533079	0.0213181	0	0.0619111	0.170327	0.211651	0.0390521	0	0.0424621	0.0410967	0	0.101963	0.0616254	0.0127303	0	0.0322354	0.400261	0.0655947	0	0.169564	0.0135353	0	0.029097	0	0.0956806	0	0.0299298	0.0329758	0	0.0640544	0.0569416	0.186011	0	0.136476	0	0.0200857
TGCAGATTCCCTATTA-1-SN_062201	0.0771827	0	0	0.550842	0.116483	0.153122	0.00772823	0	0.0167305	0	0.105124	0.38285	0.120575	0.0372046	0	0	0	0	0.198525	0.190006	0.0236661	0	0	0.0360918	0.125671	0	0.405073	0	0	0.00622624	0.0633748	0	0	0.00488195	0	0	0	0.0435643	0.290321	0.00869671	0.238461	0	0.114398
TGCTCCACAGACATCT-1-SN_062201	0.0912109	0	0	0.263287	0.121663	0.108846	0.0117958	0.00947875	0.0249311	0	0.0936333	0.278821	0.240511	0.0525581	0	0.014593	0.0235399	0.0141801	0.15242	0.137319	0	0	0	0	0.121685	0	0.287343	0	0	0.00868225	0.0681248	0	0	0	0.00450556	0.00297549	0.0233502	0.0450498	0.323453	0.0334823	0.294565	0	0.100608
TGCTGAAGTGTTCCTC-1-SN_062201	0.0712179	0	0	0.566142	0.0801745	0.13504	0.00409798	0.00622965	0.0204916	0	0.0899079	0.226932	0.557614	0.0480516	0	0.00360795	0.00510207	0.0885238	0.179898	0.168109	0.0205111	0.0165189	0	0.20961	0.13079	0.0357499	0.303807	0.00150096	0	0.0111585	0.0742498	0	0	0.027294	0	0	0	0.0495274	0.309098	0.028216	0.290241	0.0347882	0.0901654
TGGAGGAGTTAAGACA-1-SN_062201	0.0447155	0.0322691	0.0813929	0.223186	0.0246671	0.0612289	0.0508609	0.014941	0.020888	0.21253	0.0656388	0.183118	0.0564654	0.00948577	0	0.0633594	0.0182855	0.0668209	0.0907584	0.0490643	0.0463917	0	0.0110256	0	0.0744834	0	0.127913	0.0185226	0.105399	0.04176	0.0734998	0.0616963	0	0.0510684	0.00950097	0	0	0.0428362	0.0579471	0.0251721	0.0494011	0	0.0271731
TGGGAAGAGTAACCGG-1-SN_062201	0.0563922	0	0.134866	0.222967	0.0603922	0.0489945	0.0360964	0.0371082	0.0249395	0.0392025	0.0966308	0.0659527	0.137535	0.0427364	0	0	0.00836583	0	0.0832598	0.0610332	0.0680147	0	0.0136902	0.0764351	0.0623447	0	0.112858	0.0104352	0.0560642	0.0119987	0	0.0482465	0	0	0.0105241	0.0680695	0.0753817	0.0506834	0.12551	0.138318	0.171348	0	0.0650636
TTCACGCTCATGCGGC-1-SN_062201	0.0702181	0	0	0.548071	0.0999489	0.134009	0.00991474	0	0.0203085	0	0.0785383	0.268737	0.326329	0.0513004	0	0	0.000966237	0	0.18344	0.167905	0.00920714	0	0	0	0.13374	0	0.328082	0.00158911	0	0.00619178	0	0	0	0	0	0	0	0.0517778	0.353091	0.0304445	0.344616	0	0.0957626
TTCCAATGTCGTTGGC-1-SN_062201	0.0606608	0	0.000263124	0.63193	0.11224	0.107394	0.00186617	0	0.0220927	0	0.0772938	0.336888	0.307948	0.048104	0	0	0	0	0.181546	0.159429	0.0104918	0	0	0.0394479	0.131458	0	0.379389	0.000554127	0	0.00781022	0.1095	0	0	0	0.00429834	0	0	0.0413507	0.280531	0.042155	0.265054	0	0.117486
TTGCATTAGGACACTG-1-SN_062201	0.0544103	0	0.0256984	0.635209	0.0843639	0.15216	0.0104785	0	0.0238202	0	0.0945332	0.224246	0.43915	0.0516148	0	0.0182828	0.0257897	0	0.180922	0.153967	0.0234922	0	0	0.15226	0.132284	0	0.289229	0.00760591	0.00465839	0.00667407	0	0.00429898	0	0	0	0	0	0.0489424	0.388979	0	0.371363	0.0396923	0.113877
TTTACGTTCCGTGGCA-1-SN_062201	0.0703885	0	0.0559576	0.676723	0.104695	0.133724	0.0146302	0	0.0119774	0	0.0611563	0.252269	0.364686	0.047056	0	0	0	0.0115147	0.181263	0.151698	0.0171665	0	0.0214711	0.0446856	0.139853	0	0.29669	0.00160285	0	0.00777666	0.10725	0	0.0380804	0.0767894	0.0345112	0	0.00734514	0.0522312	0.389986	0	0.428822	0.0196163	0.110927
TTTATGCCACAGCATT-1-SN_062201	0.0792874	0	0.00499935	0.568987	0.0710734	0.12984	0.000762675	0	0.0247754	0	0.0835579	0.423901	0.158019	0.0477896	0	0	0.00149271	0	0.193373	0.194686	0.0158335	0	0	0.0659367	0.131597	0	0.407975	0	0	0.015276	0.0604998	0	0	0	0	0	0	0.0380518	0.283763	0.0132383	0.215699	0	0.0944989
TTTCACACAAATGAAC-1-SN_062201	0.0867417	0	0	0.584993	0.0357304	0.132016	0.0198685	0	0.0277254	0	0.0592549	0.208761	0.722426	0.0518768	0	0	0	0.118091	0.154326	0.129564	0.00244587	0	0.0832071	0.422285	0.133104	0	0.23323	0	0	0.0382	0.13425	0.00326551	0	0.0167322	0	0	0	0.0651605	0.372279	0	0.19449	0.0250288	0.0882652
AAATGGAAGGGAGTGG-1-SN_080101	0.0478566	0	0	0.214167	0.0710016	0.0254956	0.0202693	0.0381046	0.0574031	0	0.0420607	0.142441	0.112493	0.108423	0	0.0175898	0.0406462	0	0.125311	0.104415	0.0266659	0	0.0393722	0.00933925	0.0885078	0	0.188264	0	0	0.0536661	0	0.00330901	0	0	0	0	0	0.0500245	0.102926	0.027298	0.0872625	0	0.0873245
AACAAAGCAACCACAT-1-SN_080101	0.053296	0	0	0.619482	0.0417016	0.0632607	0.00850132	0	0.0232257	0	0.079974	0.32897	0.266012	0.046532	0	0	0	0.0663489	0.183736	0.118488	0.00812477	0	0.0555009	0.0482508	0.14603	0	0.329464	0	0	0.00941979	0.1235	0	0	0	0	0	0	0.0397685	0.297393	0.0446431	0.245987	0	0.154998
AACCAACCATCGAACT-1-SN_080101	0.0742583	0	0	0.616785	0.056313	0.0777666	0.000486205	0	0.0193336	0	0.0732971	0.415229	0.203393	0.0462176	0	0	0	0.0158455	0.199057	0.184664	0.0101489	0	0.0108886	0.0241529	0.14542	0	0.410676	0	0	0.0095581	0.0462499	0	0	0	0	0	0	0.027194	0.289069	0.0223699	0.227987	0.010079	0.132043
AACGAAAAGACAACAT-1-SN_080101	0.0492371	0	0	0.499862	0.0635504	0.0739522	0.00502199	0	0.0214989	0	0.0892872	0.271508	0.306523	0	0	0	0.00247134	0.00718265	0.188145	0.165705	0.0156503	0	0	0.131738	0.147299	0	0.348905	0	0	0.00598283	0.120875	0.0194805	0	0	0.0181688	0	0	0.0270287	0.301973	0	0.339027	0	0.0948856
AACGAAACAGGCGATA-1-SN_080101	0.0809959	0	0	0.625255	0.0400002	0.0673228	0.00139665	0	0.02304	0	0.0656958	0.403471	0.191437	0.000383203	0	0	0.00333847	0.0232426	0.193425	0.174754	0.008652	0	0.0748605	0	0.151399	0	0.396101	0	0	0.00261528	0.0634998	0	0	0	0	0	0	0.0283086	0.278602	0	0.256148	0	0.127202
AAGACTCAGGTGGTTG-1-SN_080101	0.0687099	0	0.00850766	0.599209	0.0721525	0.0637961	0.034956	0	0.0189842	0	0.0598597	0.195166	0.7012	0.0478944	0	0.0176472	0.0248931	0.152383	0.151725	0.124635	0.00948771	0	0.0805516	0.483566	0.150538	0	0.232978	0.00734149	0	0.0199517	0.134625	0	0	0.00536349	0.0099496	0	0	0.0362359	0.363497	0.00763378	0.197021	0.01885	0.123106
AAGCGTTTCTACCCAC-1-SN_080101	0.0501298	0	0	0.481957	0.116939	0.0481952	0.0176556	0	0.0329268	0	0.0271851	0.201463	0.14722	0.0321741	0	0.00448656	0.0128292	0	0.177142	0.121501	0.0054079	0	0	0.111934	0.136678	0	0.278171	0.00259005	0	0.0240509	0.01275	0.00926845	0.00299691	0	0	0	0	0.0329293	0.270405	0.0473447	0.206538	0.0316605	0.116043
AAGTGAAGTATCTCGA-1-SN_080101	0.0811918	0.0137839	0	0.588984	0.130791	0.0635542	0.0236129	0.00266944	0.0251919	0	0.0809857	0.20784	0.48296	0.0376763	0	0	0	0.0764759	0.17822	0.166031	0.0282329	0	0	0.0286731	0.140125	0	0.274569	0.00160285	0.00313935	0.0205766	0.0739998	0	0	0	0.0125682	0	0	0.0384304	0.394279	0.0223699	0.249567	0.099874	0.149589
AATCACGTCGTGTCAA-1-SN_080101	0.0780232	0	0.00359602	0.586591	0.0631392	0.0467094	0.00651908	0	0.0193635	0	0.0290606	0.328223	0.360626	0.0368902	0	0.0150708	0.0243106	0.00561518	0.183342	0.158825	0.0236979	0	0	0.0436293	0.145832	0	0.342181	0	0.0208459	0.00787577	0.0553749	0	0	0	0.003033	0	0	0.0313838	0.312231	0.0102019	0.308432	0	0.134187
AATCGTGAGTGATAGT-1-SN_080101	0.0730089	0	0	0.612017	0.0728629	0.0647785	0.00315063	0	0.0175821	0	0.0431014	0.352544	0.255862	0.0442263	0	0.0192836	0.0357393	0	0.191729	0.152866	0.00202416	0	0.0513089	0.0537526	0.145659	0	0.361784	0	0.0261781	0.00198493	0.0732498	0	0	0	0	0	0	0.0265848	0.346265	0.045934	0.268979	0	0.140141
AATGAAGGTCCACTCT-1-SN_080101	0.0648912	0	0	0.464103	0.0425637	0.0562783	0.00445877	0	0.0239178	0	0.0795236	0.426902	0.203457	0.0279821	0	0.00171985	0.00513273	0.0532005	0.190833	0.155271	0.0218385	0	0.0450605	0.0598558	0.143176	0	0.380851	0.000715484	0	0	0.0197499	0	0	0	0	0	0	0.0311463	0.299116	0.0401981	0.245461	0.0104489	0.157646
ACAAGCTCATACCATG-1-SN_080101	0.0656794	0	0	0.609359	0.108026	0.0909268	0.0172849	0	0.0204368	0	0.0749799	0.218458	0.405739	0.0460079	0	0	0.00316482	0	0.179411	0.148231	0.0248718	0	0	0.0385126	0.150359	0	0.32093	0.00021066	0	0.0124773	0.0548749	0	0	0	0	0	0	0.0283128	0.400651	0.0305834	0.49883	0	0.115176
ACAGAAACAGTCTGGC-1-SN_080101	0.0734346	0	0	0.614368	0.124979	0.0794207	0.0121942	0	0.0212681	0	0.081026	0.301449	0.364918	0.0426019	0	0	0	0	0.186717	0.179573	0.0142046	0	0.0510686	0	0.14969	0	0.364034	0	0	0.00170663	0.101375	0	0	0	0	0	0	0.0270344	0.362976	0.0428001	0.471613	0	0.114725
ACAGCCGAGAGTCACG-1-SN_080101	0.051664	0	0	0.662317	0.0741859	0.0679929	0.00124725	0	0.023773	0	0.0808821	0.386833	0.110798	0.0483136	0	0	0	0.0234203	0.189144	0.180617	0.0110204	0	0.0298	0.0326257	0.145875	0	0.409396	0.00148378	0	0.00155517	0.101625	0	0	0	0	0	0	0.0330621	0.206812	0.0364295	0.231283	0	0.114966
ACAGGGAGTTCGCGTG-1-SN_080101	0.0845844	0	0	0.560318	0.0459018	0.0766934	0.00322168	0.00109589	0.0270585	0	0.0831201	0.298	0.29645	0.064128	0	0.0226713	0.0387636	0.0806848	0.180012	0.138258	0.013101	0	0	0.0426547	0.13336	0	0.324669	0	0	0.023341	0	0	0	0	0	0	0	0.0461632	0.314673	0.0474495	0.233066	0	0.119381
ACCTGAATCCAGCACG-1-SN_080101	0.0622986	0	0	0.509136	0.118723	0.0870431	0.0123616	0.00133292	0.0211076	0	0.104776	0.259834	0.456515	0.144633	0	0.0192122	0.0323101	0	0.173225	0.13334	0.0130306	0	0.0225903	0.254403	0.133623	0	0.28772	0.00979218	0	0.00570894	0.0694998	0	0	0.00189873	0	0	0	0.0281071	0.452195	0.0357048	0.482805	0.0736899	0.136267
ACCTGTCAGGCCTGAA-1-SN_080101	0.0755573	0	0.00412227	0.610102	0.0225357	0.0635685	0.00880909	0	0.0197672	0	0.0595539	0.30604	0.270144	0.0657625	0	0	0.00102818	0.0686414	0.189853	0.159868	0.00715486	0	0	0.0433643	0.139087	0	0.352302	0	0	0.00239145	0.0641248	0	0	0	0	0	0	0.0348377	0.367251	0.0107743	0.226172	0	0.140086
ACGGTCGAGGTTACAA-1-SN_080101	0.0783642	0	0	0.548402	0.0152668	0.0751554	0.00160753	0	0.0180531	0	0.0803054	0.38724	0.300163	0.0442263	0	0.0329646	0.0558259	0.0140924	0.180412	0.142353	0.00531343	0	0.036529	0.0480916	0.13789	0	0.362773	0	0	0.00852227	0	0	0	0	0	0	0	0.0328072	0.285133	0.0272497	0.242202	0.0080447	0.150554
ACGTCCTGTCGTGGAA-1-SN_080101	0.0596922	0	0.0708679	0.548135	0.0538731	0.0843294	0.0284965	0	0.0192997	0.0134276	0.0704649	0.381022	0.317058	0.0730003	0	0.0450539	0.0696213	0	0.188724	0.163663	0.0289661	0	0	0.177053	0.129603	0	0.355803	0.00627604	0	0	0.0829998	0	0	0	0.0359051	0.0225913	0	0.0277848	0.381613	0.0458027	0.236955	0	0.139684
ACTGATGAGGCAATGC-1-SN_080101	0.0589243	0.016355	0	0.360164	0.087452	0.0757947	0.010532	0	0.0671091	0.00225446	0.0670919	0.341852	0.248731	0.0498856	0	0.0170252	0.0304488	0	0.159947	0.104551	0.0403127	0	0	0.0517169	0.10744	0	0.202957	0	0.00331565	0.0345245	0.161897	0	0	0	0	0	0	0.0510566	0.176271	0.0755698	0.108303	0.0944152	0.167506
ACTTAGGCACGCAAAG-1-SN_080101	0.060507	0	0.0751656	0.544629	0.0414983	0.0918295	0.0157768	0	0.0246598	0	0.0713307	0.285978	0.4204	0.0473704	0	0.00951152	0.015343	0.0248063	0.181153	0.181306	0.0142509	0	0	0.165477	0.133071	0	0.333819	0.000819741	0	0.0149716	0.116	0	0	0	0.0400387	0.0215824	0	0.0289243	0.396841	0.0175384	0.259209	0.0245969	0.122229
ACTTATCTCGGACTGC-1-SN_080101	0.0501251	0	0.0786739	0.615717	0.067336	0.0454911	0.0201913	0.000164873	0.0186014	0.0859709	0.0724565	0.380214	0.341761	0.0194407	0	0.0290231	0.015449	0	0.188638	0.166231	0.0154012	0	0	0.110575	0.144447	0	0.358298	0.00388072	0	0.011018	0.0952497	0.011697	0	0	0.0438359	0.0439962	0	0.025825	0.257381	0.0115956	0.221627	0	0.149871
AGAACAAAGACGCCCT-1-SN_080101	0.0802537	0	0.00640267	0.623821	0.105043	0.0702929	0.0106197	0	0.0218045	0	0.078779	0.320854	0.332408	0.0251524	0	0	0.00314647	0	0.188082	0.202189	0.0105847	0	0	0.0893702	0.141765	0	0.35776	0.00282559	0	0.0123583	0.0597498	0	0	0	0	0.00612522	0	0.0286714	0.364389	0.00594275	0.4144	0	0.136942
AGAACAAGTGGACCAA-1-SN_080101	0.086978	0	0	0.570567	0.0275363	0.0801534	0.0473507	0	0.0230838	0	0.0296596	0.215011	0.382441	0.0373166	0	0.0568544	0.0675643	0	0.156401	0.101075	0	0	0	0.251889	0.138069	0	0.232404	0.00198295	0	0.0422576	0.108021	0.00403538	0.217071	0	0	0	0.0154375	0.0365252	0.361668	0	0.507952	0.0645318	0.139959
AGAAGTAAGTCATCGT-1-SN_080101	0.0641025	0	0.101937	0.749993	0.0349553	0.0518551	0.0183853	0.00721713	0.0245985	0	0.0944357	0.36471	0.323291	0.0691867	0	0.0233526	0.0362656	0.00561518	0.185757	0.167009	0.0222308	0	0	0.103889	0.146332	0	0.353106	0.00288527	0	0.00732707	0.0719998	0.0101122	0	0	0.0394139	0.0160337	0	0.0251427	0.305195	0.0372509	0.23312	0	0.106345
AGACAAATCAACTCTT-1-SN_080101	0.0701387	0	0	0.497582	0.116142	0.0672498	0.0287084	0	0.0270961	0	0.0996865	0.253828	0.348827	0.0340082	0	0.0127306	0.0179578	0.000604165	0.185668	0.115316	0.0236539	0	0	0.187225	0.136375	0	0.267325	0.00680739	0.0129625	0.00808911	0.00574998	0	0	0	0	0	0	0.0369848	0.417309	0.0860202	0.567894	0.048644	0.159307
AGAGAGCCACTACGGC-1-SN_080101	0.0615634	0	0	0.668679	0.104588	0.0587559	0.0046867	0	0.0181853	0	0.0537328	0.398767	0.170636	0.0320169	0	0	0	0	0.185954	0.162221	0.0124374	0	0.101176	0.0373572	0.139752	0	0.39634	0	0.0114941	0.00129209	0.0864998	0	0	0	0.035857	0	0	0.02956	0.311533	0.0443532	0.243231	0	0.124688
AGAGAGCGTGTCCCTT-1-SN_080101	0.0554085	0	0	0.431133	0.0950658	0.0889212	0.0484657	0.000801242	0.0283292	0.170616	0.0738709	0.214511	0.484831	0.0572174	0	0.0349286	0.00406207	0.071406	0.163698	0.106719	0.0200294	0	0	0.103764	0.128971	0	0.172707	0	0	0.0199304	0.121875	0.0379406	0	0	0	0	0.00790477	0.0377062	0.263589	0	0.22544	0.136883	0.0981695
AGAGCAGTCTAGTGTG-1-SN_080101	0.091185	0	0.00920932	0.632053	0.15186	0.0886626	0.00671883	0	0.0136328	0	0.0702884	0.139361	0.40369	0.0458507	0	0	0	0.00504655	0.186723	0.180805	0.00753439	0	0	0.00145729	0.139718	0	0.325736	0	0	0.0215385	0.0973747	0.000180304	0	0	0.0426343	0	0	0.0315166	0.426017	0.0117406	0.428863	0	0.106818
AGAGCCCGTTGGACTT-1-SN_080101	0.0506762	0	0	0.665176	0.0327348	0.0775379	0.00730209	0	0.0226927	0	0.104637	0.36588	0.160754	0.0332221	0	0	0	0.00785414	0.181841	0.147908	0.0138243	0	0	0.0494612	0.147221	0	0.379765	0.000398422	0	0.00613884	0.107	0	0	0	0	0	0	0.0343123	0.279695	0.0299553	0.303134	0	0.129689
AGCCACGAGTTCACTG-1-SN_080101	0.0485473	0	0.0570978	0.620263	0.135642	0.0702838	0.0228133	0	0.0166773	0	0.0701915	0.378638	0.11607	0.059346	0	0.0344128	0.0530544	0	0.183235	0.160737	0.0189643	0	0	0.135332	0.147978	0	0.398286	0.00574795	0	0	0.0927498	0	0	0	0.0268207	0	0	0.0297953	0.231771	0.0321295	0.303206	0	0.147354
AGCTACAAGGCCCAAA-1-SN_080101	0.0747761	0	0.0283296	0.644218	0.0733788	0.0439671	0.0116331	0	0.0232894	0	0.0555887	0.424807	0.187255	0.0397198	0	0.00961989	0.0140319	0.0424121	0.199516	0.174124	0.00593193	0	0.0371298	0.123069	0.141067	0	0.372344	0.00609324	0	0	0.10025	0.0458814	0	0	0	0	0	0.0278064	0.28441	0.0350992	0.179596	0	0.133608
AGGATAATCTCAACGA-1-SN_080101	0.0561233	0	0	0.468856	0.0228996	0.0500701	0.00806042	0.0164208	0.0218391	0	0.0498895	0.160785	0.203827	0.0613554	0	0	0.0253745	0.068945	0.121321	0.0756342	0.0150571	0.0241932	0	0.0254508	0.104892	0.0266638	0.194868	0	0.0195138	0.0282772	0.01475	0	0	0.00812672	0	0	0.0507164	0.0429887	0.32822	0.0120812	0.20532	0.112761	0.0978
AGGCTGCGTAACATCC-1-SN_080101	0.0463864	0.0195326	0	0.533774	0.0259253	0.0384464	0.00645724	0	0.0241941	0	0.0397277	0.321108	0.399744	0.0474228	0	0	0	0.0941406	0.188969	0.157409	0.0117948	0	0	0.128251	0.132067	0	0.357539	0	0	0.0160041	0.0939997	0	0	0	0	0	0	0.0234041	0.338298	0.0343037	0.204582	0	0.115953
AGGCTGCGTGCTGCAC-1-SN_080101	0.0619559	0	0	0.694302	0.0868475	0.068074	0.00812041	0	0.016239	0	0.0732752	0.323006	0.247158	0.0474752	0	0	0.00376585	0.014571	0.178558	0.147487	0.0107556	0	0	0.0447847	0.143561	0	0.342347	0	0	0.0142903	0.0279999	0	0	0	0	0	0	0.0284939	0.332802	0.060371	0.33902	0	0.121653
AGGTGTTAGTCAGCCC-1-SN_080101	0.0694352	0	0	0.66354	0.0575948	0.0692295	0.0071753	0	0.0162341	0	0.0818588	0.2416	0.372464	0.0482612	0	0	0	0	0.18126	0.14367	0.023923	0	0	0	0.144465	0	0.323726	0.00327438	0	0.00313569	0.0731248	0	0	0	0.0396542	0	0	0.0263915	0.375642	0	0.431358	0	0.139157
AGTAACCCATGATCTG-1-SN_080101	0.0681264	0	0	0.326147	0.0267681	0.0457043	0.00534047	0.0007919	0.0174739	0	0.0282763	0.311796	0.06049	0.037519	0	0.00106275	0.00386287	0.0123593	0.13775	0.0801359	0.00403445	0.019585	0.110088	0.09377	0.105403	0.0552302	0.231474	0	0	0.0237754	0.12375	0	0	0	0	0	0.000723301	0.0576962	0.281362	0.0402948	0.150018	0.0287113	0.125788
AGTGATCAGTGGACTG-1-SN_080101	0.0633427	0	0	0.683542	0.106936	0.060328	0.00664704	0	0.0185295	0	0.0742287	0.28623	0.272313	0.0442582	0	0	0	0	0.18722	0.162693	0.015006	0	0	0.0143047	0.151456	0	0.326849	0.000988927	0	0.00765734	0.111125	0	0	0	0	0	0	0.0327796	0.386516	0.0340621	0.242601	0.00536314	0.129885
AGTGCCGAGATACTGA-1-SN_080101	0.0692981	0.00502136	0	0.499077	0.148027	0.0774499	0.00569245	0.00405993	0.0231347	0	0.0399963	0.349368	0.223931	0.0449075	0	0	0.0022112	0.0191495	0.193012	0.159431	0.0144573	0	0	0.0387327	0.137602	0	0.356331	0	0	0.00407648	0.0958747	0	0	0	0	0	0.0159029	0.0357816	0.24775	0.0421307	0.186715	0	0.117817
ATACTTCGTGCGTCGT-1-SN_080101	0.0700177	0	0	0.549114	0.0900143	0.0461431	0.00350951	0	0.0237929	0	0.0787135	0.395055	0.221901	0.0463224	0	0.0351037	0.0555241	0	0.182104	0.147695	0.0106971	0	0	0.0851026	0.139263	0	0.360898	0.00226311	0	0.0080193	0.0796248	0.00363491	0	0	0.0339298	0	0	0.0292173	0.316462	0.0384588	0.208635	0	0.143562
ATAGACCAGTAAACAC-1-SN_080101	0.0656091	0	0.00236811	0.636911	0.0646288	0.0701734	0	0	0.0213625	0	0.0909495	0.434468	0.077647	0.0297113	0	0	0	0.0105551	0.195808	0.159184	0.00891195	0	0.049146	0	0.153229	0	0.401499	0.000512911	0	0.0100946	0.0386249	0	0.0998129	0	0	0	0	0.0258504	0.325806	0.0248823	0.227558	0.00143325	0.144873
ATAGAGACACCTATCC-1-SN_080101	0.0690617	0.0124508	0	0.357049	0.13874	0.0609291	0.00826442	0.00128146	0.0276553	0	0.0402973	0.268421	0.191905	0.0288205	0	0	0.0029199	0.0408749	0.146713	0.144021	0.010826	0	0.0102681	0	0.124079	0	0.260639	0	0.000383014	0.000330703	0	0	0	0.0198711	0	0	0.0297113	0.0325068	0.1539	0.0331367	0.254721	0.00557378	0.0828042
ATATCCTTCATTTGCT-1-SN_080101	0.0663513	0	0	0.664527	0.147947	0.0700333	0.0160151	0	0.0128917	0	0.111016	0.268781	0.340849	0.0411347	0	0.00968525	0.0156232	0	0.184145	0.160489	0.0118779	0	0	0.0471332	0.144923	0	0.336081	0.000783104	0	0.00863512	0.01775	0	0	0	0	0	0	0.0282436	0.412814	0.0305162	0.437117	0	0.155494
ATCACGACAAGTACCT-1-SN_080101	0.0586462	0.0293815	0.0586955	0.331889	0.0243607	0.0638477	0.0198924	0.0468386	0.0148535	0.12961	0.0974512	0.0156734	0.0887756	0	0.00664776	0.0642608	0.0570498	0	0.10992	0.069033	0.0132695	0.05515	0	0.100311	0.0865545	0	0.128852	0.00978552	0.0503962	0.0404185	0	0.0498782	0	0.0108823	0.0841617	0.0709782	0.0417121	0.0558077	0.259069	0.0591769	0.196537	0	0.0602521
ATCCATTAGTCCTGCG-1-SN_080101	0.0688001	0	0.194697	0.492577	0.106386	0.0641452	0.0471929	0	0.0220819	0	0.0451794	0.234135	0.358214	0.0351086	0	0.0609751	0.117944	0	0.166867	0.147419	0.0161337	0	0.0229262	0.275052	0.138721	0	0.272297	0.0207384	0	0.0232904	0	0.0281852	0	0.00642824	0.0392216	0	0	0.0354156	0.412355	0.00139946	0.423054	0	0.130232
ATCGGATAGATGTTCC-1-SN_080101	0.0543289	0	0	0.53606	0.0530009	0.0552823	0.0100593	0	0.0166377	0	0.0683924	0.376001	0.206373	0.0381991	0	0	0.00103926	0.0294432	0.190936	0.125751	0.0168924	0	0.0331323	0.0506716	0.151746	0	0.362795	0	0	0.0126202	0.1185	0	0.0732825	0	0	0	0	0.0295274	0.283951	0.0253171	0.234426	0	0.113815
ATCGGATCATCCGAGC-1-SN_080101	0.0731189	0	0.0865676	0.54728	0.0720483	0.0373965	0.0253715	0	0.0202955	0	0.067731	0.305451	0.416298	0.0410299	0	0.00971877	0.0125795	0.0808129	0.185934	0.164398	0.00978804	0	0	0.149277	0.13405	0	0.322577	0.00603269	0.000143245	0.0334501	0.0667498	0	0	0	0.0215815	0.0228075	0	0.0267417	0.314647	0	0.183198	0.0371636	0.130092
ATGAAAGTCAGAGTGG-1-SN_080101	0.0639338	0	0	0.600974	0.0921909	0.0890772	0.0240962	0	0.0206157	0.0275846	0.0454674	0.37071	0.130167	0	0	0.00692876	0.011988	0	0.189231	0.144686	0.0157915	0	0	0.0596186	0.149066	0	0.392697	0	0	0.00778671	0.0339999	0.0186536	0	0	0	0	0	0.0260714	0.330268	0.0536713	0.236624	0	0.100454
ATGAGGGCAACCAGAG-1-SN_080101	0.0757185	0	0	0.601674	0.0520043	0.0881428	0.00583125	0	0.0205634	0	0.0368922	0.312822	0.351286	0.147173	0	0	0	0	0.185886	0.139266	0.0297628	0	0	0.0677559	0.138136	0	0.338579	0	0	0.0125081	0	0	0	0	0	0	0	0.0388158	0.310089	0	0.299105	0	0.148835
ATGCGATGTGTTATCG-1-SN_080101	0.0732067	0	0.00535018	0.607545	0.0268373	0.0613005	0.00587008	0.00240158	0.0212662	0	0.061264	0.340474	0.314565	0.038567	0	0	0	0.059741	0.186866	0.146542	0.00811675	0	0	0.0415386	0.144481	0	0.347612	0	0	0.0223073	0	0	0	0	0	0	0	0.0310053	0.287959	0	0.207132	0.00319014	0.122637
ATTACTCGTTCTCGTC-1-SN_080101	0.0632108	0	0	0.64006	0.134405	0.0525272	0.0214752	0	0.0217463	0	0.0581362	0.27669	0.499935	0.0412395	0	0.00510347	0.00719895	0.0839276	0.18171	0.162829	0.00500418	0	0.0434624	0.242768	0.145881	0	0.356691	0.00224219	0	0.00880231	0.12725	0.00587659	0.0332788	0	0	0	0	0.0254073	0.37891	0.0346419	0.441302	0.0401536	0.130281
ATTCTACTCGGACTGC-1-SN_080101	0.0640288	0	0	0.542899	0.068237	0.054155	0.00334209	0	0.0240397	0	0.0740875	0.37074	0.31425	0.0427067	0	0.0242348	0.0390931	0	0.187874	0.167157	0.0107955	0	0	0.0431341	0.148829	0	0.372676	0	0	0	0.0904998	0	0	0	0	0	0	0.0269434	0.353349	0.0452229	0.316875	0	0.128632
ATTCTTGTCTAGACCA-1-SN_080101	0.0740037	0	0.0611324	0.605096	0.0599753	0.0574426	0.0437128	0	0.0180156	0.0836984	0.0729143	0.421264	0.121253	0.039615	0	0.0274543	0.0162792	0.00948894	0.204372	0.152895	0.0102333	0	0	0.106509	0.150492	0	0.391936	0.00267529	0	0.000504694	0	0.0516972	0	0	0	0	0	0.0273201	0.250309	0.0247108	0.255286	0.00975701	0.140259
CAAGCTACACGTCGTG-1-SN_080101	0.0840773	0	0.0205236	0.525126	0.0818269	0.0383745	0.0259852	0.00859878	0.0218755	0	0.034135	0.208529	0.686403	0.050986	0	0.0176845	0.0249458	0.152796	0.161377	0.116064	0.0508782	0.0229631	0.0466771	0.493175	0.140815	0	0.216172	0.00735705	0	0.0484976	0.134125	0	0.0147853	0.00352982	0	0	0	0.0398054	0.425116	0	0.224917	0.0527187	0.105686
CACAGGCCACAATTCG-1-SN_080101	0.0912819	0	0	0.18919	0.0335419	0.0289918	0.00758556	0	0.0225685	0.0347076	0.042926	0.209865	0.281981	0.0269596	0	0	0.00547662	0.0965503	0.149448	0.0859937	0.0775615	0	0.0843072	0.0196414	0.1025	0	0.238076	0.00977901	0	0.0210472	0	0	0	0	0.0136111	0	0	0.0375677	0.259756	0.0441116	0.228116	0	0.0976375
CAGAGCCCAAAGGATT-1-SN_080101	0.0548622	0.00140458	0	0.611019	0.091853	0.0594146	0.00352891	0	0.0156546	0	0.0627247	0.347903	0.148985	0.0407155	0	0	0.000478654	0	0.194183	0.160442	0.0155575	0	0.0465024	0.0406583	0.149845	0	0.385983	0	0	0.000525981	0.0718748	0	0	0	0	0	0	0.0292618	0.314062	0.0298104	0.248614	0	0.145949
CAGATCACAAATTGGA-1-SN_080101	0.0806329	0	0	0.677314	0.0490339	0.0965076	0.00194182	0	0.0187955	0	0.0770861	0.330887	0.167835	0.0280869	0	0.00595013	0.0102175	0.00106617	0.188053	0.155128	0.0106971	0	0	0.0486909	0.14814	0	0.363017	0	0	8.45e-05	0.0843748	0	0	0	0	0	0	0.03247	0.318401	0.0322745	0.27523	0	0.130858
CAGATCATCATTCTTG-1-SN_080101	0.0814104	0	0	0.484854	0.0609364	0.102747	0.0225989	0.00826373	0.0257029	0	0.0697346	0.209631	0.438094	0.0999166	0	0	0	0.0418118	0.170474	0.135289	0.0223829	0	0	0.0329008	0.146206	0	0.295958	0	0.00187348	0.00412559	0	0	0	0.00734388	0.0333576	0	0	0.0351492	0.396903	0	0.553192	0.0466085	0.134728
CAGCACGGTCGCGGTT-1-SN_080101	0.0526312	0	0	0.331792	0.0323224	0.070866	0.014981	0.0238494	0.0203353	0	0.0513302	0.261547	0.185218	0.0555449	0	0.0283446	0.0813553	0	0.131931	0.0775045	0.0498947	0	0	0.121159	0.0954257	0	0.186119	0.00555485	0.00882766	0.0105507	0	0.020984	0	0.0172594	0.0208656	0.00291849	0.00719174	0.0622396	0.21296	0	0.130974	0	0.074903
CATCGCTGTAGTCTTG-1-SN_080101	0.0444272	0	0	0.63256	0.108136	0.0599554	0.0130433	0.00126826	0.0227637	0	0.0908998	0.438875	0.373338	0.0444883	0	0.00766455	0.0108116	0.0121188	0.181007	0.170613	0.0259781	0	0	0.107131	0.14691	0	0.361204	0.00318857	0	0.00791767	0.0753748	0	0	0	0.0321079	0.0241046	0	0.0267046	0.339014	0.0251721	0.229227	0	0.149157
CATTGAGCAATGAACA-1-SN_080101	0.0561651	0.0058381	0	0.502703	0.0839722	0.0657976	0.0218334	0	0.022409	0	0.0919857	0.216519	0.699313	0.0464796	0	0.0184884	0.0260797	0.0624381	0.170917	0.126914	0.0264133	0	0	0.433842	0.136326	0	0.240213	0.00769146	0	0.00988883	0.13375	0	0.0394591	0.00199024	0.0342492	0	0	0.0417336	0.326691	0.0413577	0.189108	0.021887	0.118336
CATTGCCGTTCGTGCG-1-SN_080101	0.0516264	0	0	0.623917	0.107215	0.0493625	0.00448277	0	0.0162191	0	0.0726856	0.288255	0.366218	0.0495712	0	0	0	0	0.189762	0.154731	0.0203435	0	0	0.0246316	0.145161	0	0.341768	0	0	0.0126964	0.102	0	0	0	0.0101419	0	0	0.0304398	0.365527	0.0364295	0.338149	0	0.127317
CATTTCATCCACTGAA-1-SN_080101	0.0619475	0	0	0.653321	0.0642101	0.0773393	0.00634363	0.00211686	0.0171804	0	0.0503982	0.327717	0.244807	0.0410823	0	0.0163303	0.0263423	0	0.178311	0.157745	0.00480785	0	0	0.0240979	0.148559	0	0.356219	0	0	0.00536555	0.105	0	0	0	0.0226389	0	0	0.0313031	0.303338	0.024689	0.242736	0	0.128642
CCAATGATCGGAAACG-1-SN_080101	0.0707198	0	0	0.658726	0.0758715	0.0817323	0.00930141	0	0.0226951	0.0239948	0.0470949	0.311206	0.16891	0.0374142	0	0.0975497	0.0992134	0.0134338	0.196563	0.159678	0.00261455	0.0634288	0.0344863	0.0466002	0.146963	0	0.370733	0.0327519	0	0.00699918	0.116125	0.00357957	0	0	0.0122087	0	0	0.0300653	0.303331	0.0337239	0.331592	0	0.14858
CCAATTTCAGAGATGC-1-SN_080101	0.0828184	0	0	0.611617	0.0203718	0.0533383	0.0380521	0	0.0132609	0	0.0594096	0.252279	0.301317	0.0395102	0	0.034919	0.0563277	0.125943	0.174152	0.0961117	0.0174249	0	0	0.050847	0.123384	0.00536077	0.236085	0	0	0.0232063	0.12525	0.00506341	0.0437378	0	0.0406155	0	0	0.0386763	0.375107	0.0151334	0.363836	0.0410545	0.154141
CCACACTAGGTCATAA-1-SN_080101	0.0641766	0	0	0.583748	0.0615582	0.0494912	0.0145191	0	0.0187424	0	0	0.181299	0.620248	0.0358294	0	0.0124689	0.0187779	0.0978102	0.15552	0.116279	0.000909154	0	0.11209	0.398739	0.130394	0	0.21871	0.00518726	0	0.0422957	0.132	0	0	0.0109791	0.00557562	0.0261583	0	0.0373796	0.39091	0.0241282	0.274436	0.0504965	0.0987079
CCACACTAGTGCAGGT-1-SN_080101	0.0755572	0	0	0.51948	0.0773019	0.0557046	0.00843404	0	0.0189884	0.136978	0.0740489	0.385362	0.225397	0.0217464	0	0.0669107	0.0559112	0.0539947	0.196986	0.143001	0.00988186	0	0	0.0212071	0.141212	0	0.365918	0.00107323	0	0.0192562	0.0517499	0.0204346	0	0	0	0	0	0.0324322	0.315431	0.0194226	0.203387	0	0.117915
CCACCATCAGTTGAAA-1-SN_080101	0.0612043	0	0.0725344	0.666109	0.0834532	0.0819967	0.0178389	0	0.0213923	0	0.0735306	0.366679	0.124933	0.0408203	0	0.024152	0.0364346	0	0.192374	0.171608	0.0127546	0	0	0.141454	0.144827	0	0.374971	0.0052239	0	0.0149455	0.0949997	0	0	0	0.0297527	0	0	0.0297943	0.355596	0.0345453	0.252037	0	0.139977
CCATAAGCAATGAAAC-1-SN_080101	0.0660214	0	0	0.467883	0.0718667	0.0460721	0.0125793	0.000899431	0.0273859	0	0.0213807	0.149316	0.57483	0.0262528	0	0.00545865	0.00769998	0.0792503	0.153157	0.0968979	0.0172507	0	0.0709916	0.400395	0.132432	0	0.215777	0.00227088	0	0.0888612	0.132625	0.0120131	0	0.00802977	0	0	7.82e-05	0.0400047	0.400423	0.0145417	0.234704	0.0165517	0.111711
CCCTCTCTCACATACG-1-SN_080101	0.0590669	0	0	0.627152	0.0591403	0.0754979	0.0028235	0	0.0189561	0	0.0557324	0.279673	0.362584	0.047318	0	0	0	0.0185514	0.187939	0.171012	0.00137756	0	0	0.051992	0.142389	0	0.377864	0.00108993	0	0.00794694	0.0938747	0	0	0	0.032204	0.0102688	0	0.0273227	0.32409	0.0375408	0.2969	0	0.150779
CCGGACAAGGCGTCCT-1-SN_080101	0.0676807	0	0.165216	0.303732	0.0256145	0.0516678	0.0735791	0.0126158	0.0315569	0.0422121	0.0421937	0.34397	0.0885807	0.154787	0	0.072274	0.136417	0.00497547	0.186708	0.135047	0.0105285	0	0	0.206032	0.120486	0	0.299541	0.0291176	0	0.000789295	0	0.0500454	0	0	0.0484502	0.0247804	0.00368533	0.0417486	0.174493	0.0267665	0.159465	0	0.133864
CCGGACATCTGCTGAA-1-SN_080101	0.0636488	0	0	0.599902	0.116654	0.0816648	0.00542019	0	0.0189884	0	0.0383944	0.424501	0.207195	0.0422351	0	0	0	0	0.193402	0.162447	0.00320493	0	0	0.0430791	0.148121	0	0.393242	0.00115863	0	0.00263257	0.0878748	0	0	0	0	0	0	0.0251718	0.336039	0.0324677	0.246379	0	0.11485
CCTTGTGTCCAAGCTA-1-SN_080101	0.0779525	0	0	0.62077	0.0976843	0.0905866	0.0019596	0	0.0206459	0	0.0743632	0.33722	0.205265	0.0479468	0	0	0	0	0.197232	0.166388	0.00931959	0	0	0.0113054	0.147816	0	0.385448	0	0	0.00817337	0.11875	0	0	0	0	0	0	0.0314122	0.327002	0.0202923	0.358954	0	0.139854
CCTTTGGAGGTGTGAC-1-SN_080101	0.0747954	0	0	0.670513	0.0744478	0.0657238	0.00455839	0	0.0206559	0	0.0864418	0.298136	0.228623	0.0403487	0	0.0182847	0.0306122	0.00810291	0.187501	0.146866	0.0205593	0	0.0337653	0	0.145319	0	0.379026	0	0	0.0171938	0.0574998	0	0	0	0	0	0	0.0332806	0.339336	0.0107259	0.279252	0	0.143846
CGAAGTTAGTAGCAAT-1-SN_080101	0.0696922	0.00116652	0	0.638115	0.0946365	0.078895	0.00743308	0	0.0182813	0	0.0722133	0.258065	0.353827	0.0500952	0	0	0	0.0178762	0.184866	0.157577	0.0199365	0	0	0	0.150569	0	0.347597	0	0	0.016426	0.0827498	0	0	0	0.0112954	0	0	0.0334047	0.363279	0	0.482443	0	0.105415
CGAGAAGGTGAGCTCC-1-SN_080101	0.0560775	0	0	0.57824	0.0499997	0.0841911	0.00237702	0.00419658	0.0147988	0	0.0789533	0.421183	0.134721	0.0404535	0	0	0	0.00471994	0.200841	0.1845	0.00444192	0	0	0.00847277	0.146212	0	0.405549	0	0	0.00907159	0.0963747	0	0	0	0	0	0	0.0350759	0.255262	0.0259452	0.235098	0.0183522	0.121487
CGAGGCTCAAGTATAG-1-SN_080101	0.0727394	0	0	0.595468	0.0693131	0.0748792	0.00248083	0	0.0197502	0	0.0964923	0.354325	0.32487	0.0503048	0	0	0	0	0.187103	0.158045	0.00971318	0	0	0.0471504	0.144656	0	0.370309	0	0	0.0226828	0.0869998	0	0	0	0.0035088	0.0136917	0	0.0275149	0.324663	0.030825	0.233261	0	0.132848
CGAGGCTTCTCCGATC-1-SN_080101	0.0867875	0	0	0.401895	0.0449315	0.0758411	0.034347	0	0.0222609	0	0.0595837	0.20685	0.519878	0.0477372	0	0.0224416	0.0403377	0.0223492	0.172296	0.115505	0.0387278	0	0	0.254129	0.126678	0.0310226	0.225093	0.00478286	0	0.0167266	0.0833748	0.0135996	0.108708	0	0	0	0	0.0381939	0.452364	0.0354149	0.541127	0.0898947	0.139784
CGGACACAGACGGATC-1-SN_080101	0.043993	0	0.0800773	0.559931	0.0383835	0.0747216	0.0503372	0	0.0316665	0.165885	0.0592377	0.409021	0.238835	0.0457983	0	0.073316	0.0649075	0.00369607	0.194297	0.160082	0.0122434	0	0	0.0915659	0.13244	0	0.364803	0.00307684	0	0	0.0928748	0.0980404	0	0	0	0	0	0.0274966	0.313269	0.0450334	0.192238	0.0149421	0.129039
CGTTGGGTCAACGCTA-1-SN_080101	0.0727269	0	0	0.483735	0.153401	0.0419682	0.0372195	0	0.0269796	0.14019	0.0404286	0.260519	0.376756	0.0591926	0	0.100373	0.0845506	0.0656072	0.182531	0.171013	0.00993808	0	0	0.0336432	0.1376	0	0.295507	0.0108693	0	0.0203841	0.0959997	0.0209137	0.0721489	0.000481339	0	0.0184117	0	0.0271591	0.387442	0	0.249349	0.0201526	0.108085
CTACATTGTACTAACC-1-SN_080101	0.0554667	0	0.0818314	0.631115	0.0818677	0.0738259	0.027124	0	0.0187814	0	0.0809669	0.334111	0.180842	0.0453267	0	0.0316062	0.0450373	0.000675243	0.187703	0.161652	0.0167614	0	0.0553944	0.0634938	0.144475	0	0.37521	0.01213	0.000253173	0.000158215	0.10975	0	0	0	0.0240328	0	0	0.0257303	0.32221	0.0355116	0.324972	0	0.139113
CTACCCACATATCTGG-1-SN_080101	0.0580768	0	0	0.637149	0.101353	0.0754929	0.00445871	0	0.0218879	0	0.0685923	0.355878	0.205088	0.0429687	0	0.00499463	0.00805682	0	0.197181	0.161633	0.0218832	0	0.0520487	0.024593	0.151236	0	0.373703	0.000810582	0	0.0032566	0.108875	0	0	0	0	0	0	0.0273219	0.30578	0.0409228	0.319538	0	0.132724
CTACTATTCAACTGGT-1-SN_080101	0.0567981	0	0	0.657478	0.0875533	0.091669	0.00343525	0	0.0202062	0	0.0909838	0.328269	0.195788	0.0297113	0	0.0162	0.0261321	0	0.198417	0.147302	0.0110767	0	0	0.0422538	0.150481	0	0.364671	0	0	0.00210455	0.10675	0	0	0	0	0	0	0.0318385	0.327703	0.0392935	0.299704	0	0.129035
CTCAGTCAGACTACCT-1-SN_080101	0.0666601	0	0	0.671137	0.0964704	0.0578797	0.00545204	0	0.019731	0	0.0642796	0.387743	0.185314	0.0183403	0	0	1.86e-05	0.0212524	0.194707	0.15482	0.00884166	0	0	0.0464902	0.147643	0	0.40317	0	0	0.018409	0.100625	0	0	0	0.0140832	0	0	0.025385	0.304856	0.0382172	0.298403	0	0.12909
CTCATCGAGTCATTGC-1-SN_080101	0.0590041	0	0	0.588019	0.0402716	0.0825115	0.00344622	0	0.0222764	0	0.0747921	0.40114	0.219321	0.0385146	0	0.020373	0.0333913	0	0.193554	0.15774	0.0130952	0	0	0.118457	0.139019	0	0.368896	0.00334411	0	0.013173	0.015375	0	0	0	0.0253787	0	0	0.025071	0.290716	0.0187946	0.245505	0	0.140302
CTCATCGCAAATAGCA-1-SN_080101	0.0704041	0.00347575	0.0439416	0.639709	0.158589	0.0666461	0.0248562	0	0.0243692	0	0.080366	0.239613	0.5664	0.137427	0	0.0132032	0.0235464	0.0854484	0.186426	0.166413	0.0126932	0	0	0.0971994	0.130991	0	0.317257	0.00244091	0	0.0165689	0.0702498	0	0	0	0.0271571	0	0	0.026296	0.454553	0	0.517734	0.0226047	0.12262
CTCATTAGTGCCAAGA-1-SN_080101	0.0443446	0	0	0.65421	0.0529734	0.0514852	0.00266335	0.000424732	0.022134	0	0.0881478	0.309345	0.369438	0.0479992	0	0	0	0.0215367	0.183098	0.172423	0.0120325	0	0	0.0980005	0.143071	0	0.341663	0	0	0.0173699	0.101125	0	0	0	0.0434033	0	0	0.0266095	0.364425	0.021162	0.276211	0.066409	0.14323
CTCCATGAGTCCGCGT-1-SN_080101	0.0419358	0	0.00232555	0.558856	0.0423217	0.0457644	0.00790064	0	0.0209529	0	0.0319912	0.237172	0.649963	0.0464462	0	0.0182454	0.0257369	0.0955635	0.160409	0.144624	0.0199059	0	0	0.45704	0.135415	0	0.268842	0.00759036	0.00403877	0.00538393	0.10275	0	0	0.00793808	0.0283588	0	0	0.0278334	0.357959	0	0.253967	0.0807268	0.115497
CTCGAGGTCGCGGACT-1-SN_080101	0.0832462	0	0	0.43523	0.0941015	0.0716929	0.00803803	0	0.0193237	0	0.0546331	0.208346	0.455093	0.0535186	0	0	0.0092571	0.11763	0.175039	0.144596	0.0109775	0	0	0.0417245	0.131673	0	0.262484	0	0	0.0369714	0.0393749	0.00181425	0	0	0	0	0	0.0339278	0.414346	0	0.235659	0.0025891	0.119193
CTGCCATTCACGAACT-1-SN_080101	0.0675667	0	0.0566593	0.658465	0.090389	0.0584191	0.0233267	0	0.0135658	0	0.068658	0.393524	0.139741	0.120051	0	0.02291	0.0336773	0	0.190377	0.168169	0.0110946	0	0	0.156209	0.138124	0	0.410336	0.0120978	0.00607616	0.00586569	0.0704998	0	0	0	0	0	0	0.0255007	0.332766	0.0337239	0.264852	0.018771	0.141964
CTGGACGGTCTGTCAA-1-SN_080101	0.0596386	0	0.0471868	0.588992	0.0463774	0.115873	0.00309251	0	0.0111502	0	0.0873987	0.155712	0.466204	0.0387242	0	0	0.000675127	7.11e-05	0.181916	0.188303	0.0129135	0	0	0	0.148454	0	0.319034	0.00266072	0	0.0128282	0.0921248	0	0	0	0.0381161	0.00918784	0	0.0430778	0.36496	0.0271047	0.363932	0	0.11003
CTTCAATAGTTTGAGA-1-SN_080101	0.0850841	0	0.0742008	0.5891	0.0695066	0.0564289	0.02037	0.0049022	0.0280752	0	0.0803378	0.419107	0.202879	0.0394054	0	0.00615033	0.0133742	0	0.203021	0.148589	0.0248702	0	0	0.0684399	0.148965	0	0.350675	0.00255863	0	0.00227744	0.0937498	0	0	0	0	0	0	0.0200057	0.333954	0	0.221506	0.00222215	0.115164
CTTGAGAGTTGTGGCC-1-SN_080101	0.0687979	0	0	0.522455	0.0474379	0.07264	0.00688994	4.95e-05	0.0247933	0	0.0326704	0.349603	0.436064	0.0501643	0	0	0	0.0968128	0.173466	0.137152	0	0	0.00636855	0.00979383	0.129576	0	0.314267	2.37e-05	0	0.0187859	0	0.00444238	0	0	0	0.00852977	0	0.0341794	0.383815	0	0.220691	0.0226047	0.122007
CTTGATTTCTGCGAGC-1-SN_080101	0.0607652	0	0	0.631674	0.0290838	0.0483209	0.000231186	0	0.0131578	0	0.0793979	0.388126	0.2132	0.0351086	0	0.00680462	0.00959861	0.0142156	0.180988	0.158645	0.00871515	0	0	0.104739	0.144568	0	0.369685	0.0037559	0	0.0072864	0	0	0	0	0.00245135	0	0	0.0287606	0.301113	0.0401498	0.176427	0	0.143864
CTTTCGGCACTCATAG-1-SN_080101	0.040633	0	0	0.685867	0.0940278	0.0440448	0.00332724	0.0104128	0.0137153	0	0.0613398	0.353131	0.184901	0.0504096	0	0	0	0.0250551	0.18107	0.167247	0.0140719	0.0308945	0	0.0180459	0.146516	0	0.36199	0	0	0.0128137	0.0951247	0	0	0	0	0	0	0.0249481	0.372204	0.0215485	0.376675	0	0.125108
GAAACCTAGCAGCACA-1-SN_080101	0.073372	0	0	0.627746	0.0884368	0.0679112	0.0178625	0	0.0265892	0.17543	0.0844908	0.266038	0.529879	0.0476848	0	0.107153	0.125988	0.0631124	0.187638	0.13814	0.0127073	0.0252112	0	0.0732572	0.144448	0	0.310811	0.0210406	0	0.0148154	0.0729998	0.0261563	0	0.0116834	0	0	0	0.0262104	0.409712	0.00932481	0.266185	0.0113406	0.121643
GAAATGATCACAGTGT-1-SN_080101	0.0677373	0.013403	0	0.478862	0.11529	0.05046	0.0177319	0.00199874	0.0326133	0	0.0328738	0.210231	0.742768	0.0469512	0	0.0149926	0.0222395	0.142165	0.16835	0.131295	0.0289794	0	0.0628285	0.490231	0.14027	0	0.226138	0.00700652	0	0.0494535	0.134875	0.00854851	0	0.0135692	0.0230235	0	0	0.0415224	0.320562	0.0309216	0.177868	0.0512628	0.136652
GAACACTAGTCTAACC-1-SN_080101	0.0836666	0	0	0.565528	0.0908758	0.0703067	0.00348213	0	0.0173267	0	0.0779593	0.37537	0.277903	0.0340606	0	0.00608042	0.0098083	0.0451092	0.197136	0.158982	0.016097	0	0.0594798	0.0402732	0.146862	0	0.389996	0	0	0.0073261	0.0588748	0	0	0	0	0	0	0.0301709	0.321733	0.041406	0.286223	0	0.140278
GAACGTTGTCGTATTG-1-SN_080101	0.0534857	0	0	0.63054	0.140835	0.0616889	0.00598027	0	0.021223	0	0.0742225	0.328961	0.290154	0.0442547	0	0	0	0.00661027	0.185495	0.190623	0.0101349	0	0	0	0.14205	0	0.368175	0	0	0.00454728	0.1115	0	0.018165	0	0	0	0	0.0334036	0.379788	0.0383138	0.308741	0	0.10701
GAAGCCCCAGCACCCA-1-SN_080101	0.0679726	0	0	0.623428	0.0306459	0.0733376	0.0087931	0	0.0183066	0.0107127	0.0577131	0.183633	0.622582	0.0432831	0	0.0200649	0.0196719	0.0970376	0.150917	0.121633	0.0021556	0	0.0865708	0.532554	0.14211	0	0.235882	0.0183181	0	0.0591459	0.129	0	0	0.0168698	0	0.0109533	0	0.0430675	0.410031	0.0104361	0.197081	0.00536382	0.113763
GAAGCCCTCTGTGCTC-1-SN_080101	0.0650677	0	0.00850766	0.580112	0.118147	0.0548271	0.00757081	0	0.0210337	0	0.0988796	0.215758	0.457901	0.0478742	0	0	0	0.0601455	0.182512	0.155887	0.0109923	0	0	0.0450032	0.1442	0	0.310796	0	0	0.0342113	0.0753748	0	0	0	0.000769051	0	0	0.0365666	0.455317	0.000316109	0.284326	0.0227187	0.127551
GAAGCGATCCGGCAGT-1-SN_080101	0.0796918	0	0	0.630536	0.119019	0.0560957	0.0104308	0.00356756	0.0287143	0	0.0654721	0.285395	0.234013	0.0127858	0	0	0.000672873	0.0167745	0.175285	0.144809	0.00924006	0	0	0	0.148334	0	0.319069	0.00240427	0	0.0179621	0.0778748	0.00358906	0	0	0	0	0	0.0373234	0.316283	0	0.384947	0.0229683	0.133364
GAAGGACGTTGCATCA-1-SN_080101	0.0624328	0	0	0.529084	0.0529147	0.0540894	0.0094246	0	0.0207797	0	0.0818129	0.259805	0.36685	0.0595886	0	0	0	0	0.178836	0.140646	0.0149128	0	0	0.0291647	0.149993	0	0.322255	0.000265614	0	0.0128754	0.1035	0	0	0	0	0.00922387	0	0.0256016	0.389706	0.046685	0.444201	0	0.146286
GAAGTAATCCTCTCGA-1-SN_080101	0.0594126	0.00663076	0	0.206471	0.0833447	0.0691154	0.00445862	0.00451517	0.0208088	0	0.117864	0.236153	0.257779	0	0	0.0415206	0.0669767	0.0668883	0.157597	0.134875	0.0185639	0	0.085675	0.000246644	0.120501	0	0.22988	0	0	0.0256247	0	0	0	0	0	0	0	0.0524079	0.258806	0	0.13758	0	0.144113
GAATAGAGTCAACACT-1-SN_080101	0.0757905	0	0	0.607905	0.0785216	0.0395079	0.00405547	0.00974223	0.0198892	0	0.0406854	0.292149	0.220763	0.047318	0	0.00807828	0.013031	0.0209681	0.177358	0.157765	0.00445913	0.0274966	0	0	0.147404	0	0.325764	0.00234473	0	0.0087712	0.106	0.00263645	0.0112555	0	0	0	0	0.0319925	0.322769	0.0272847	0.296887	0.0357288	0.145415
GACCCAGAGTTACGGG-1-SN_080101	0.0648766	0	0.0821822	0.608424	0.0546165	0.0665468	0.0207077	0	0.0199793	0	0.0716844	0.344908	0.323642	0.0389338	0	0.0338097	0.0521421	0	0.191186	0.152596	0.0112172	0.00133888	0	0.163906	0.144883	0	0.359001	0.00492284	0	0.00507741	0.0667498	0	0	0	0	0	0	0.025393	0.336655	0.0431937	0.342099	0	0.151375
GACCTTCTCCGCAAAT-1-SN_080101	0.0613834	0.0076472	0	0.530703	0.0562164	0.0536661	0.0117459	0	0.0191573	0	0.0543909	0.174031	0.771091	0.0374666	0	0.0332802	0.0370338	0.11283	0.175286	0.115444	0.00421701	0.0280736	0.0258473	0.537755	0.138764	0	0.259303	0.00797921	0	0.0376674	0.123875	0	0.0299985	0.00777784	0	0	0	0.0281158	0.365973	0	0.377407	0.0531018	0.150172
GACGCTGGTACAGCGA-1-SN_080101	0.0433824	0	0.0310486	0.455676	0.0805196	0.070101	0.0158394	0	0.0242174	0.153783	0.0770482	0.282928	0.485483	0.0503572	0	0.168047	0.149225	0.0280403	0.184077	0.170439	0.00881355	0.0568432	0	0.286743	0.139741	0	0.305261	0.056954	0	0.0350549	0.0344999	0.0491616	0	0	0	0	0	0.0290581	0.381163	0.0229496	0.239293	0.0020689	0.109325
GAGAAATCAATCGCAT-1-SN_080101	0.0503805	0	0.100882	0.54459	0.0540383	0.0623929	0.0365336	0	0.0218468	0.0298649	0.0845924	0.225586	0.410352	0.127547	0	0.0255675	0.0400043	0	0.176523	0.162795	0.0113859	0	0	0.19887	0.140121	0	0.327296	0.0182744	0	0.0154118	0.0503749	0.0155526	0	0.00706878	0	0.0212581	0	0.0270678	0.365682	0.0189395	0.370115	0.0343284	0.125729
GAGACCCAGACCAAGC-1-SN_080101	0.0636788	0	0	0.649851	0.0901514	0.0619915	0.00191817	0	0.0196851	0	0.0770285	0.405842	0.283971	0.0474752	0	0.0183281	0.029565	0	0.193599	0.155847	0.0134646	0	0	0.0718282	0.146131	0	0.392276	0	0	0.0105882	0.00712498	0	0	0	0	0	0	0.0249513	0.321454	0.0444094	0.339332	0	0.138031
GAGCCTGTCCACAGCG-1-SN_080101	0.0604049	0	0	0.596219	0.0628088	0.0474537	0.00157484	0	0.0240755	0	0.0693622	0.39731	0.180424	0.0384098	0	0.0281871	0.0456145	0.0603478	0.194265	0.161077	0.00927742	0	0	0.0478106	0.149438	0	0.368624	0	0	0.00779266	0.0827498	0	0	0	0	0	0	0.0270845	0.27575	0.0457537	0.208877	0.00850704	0.111337
GAGCTGCGTTGTAGCT-1-SN_080101	0.0678545	0.00269013	0	0.536309	0.0809597	0.0694361	0.00755111	0	0.0248782	0	0.0706078	0.352199	0.304566	0.0478944	0	0	0.00239082	0	0.189786	0.1658	0.00926336	0	0	0.0474113	0.149223	0	0.363966	0.0012319	0	0.00306248	0.0437499	0	0	0	0	0	0	0.0266083	0.341556	0.0357531	0.297802	0.00683654	0.120982
GAGTTACCACTGCATA-1-SN_080101	0.0549095	0	0	0.603052	0.0379847	0.0832728	0.00958694	0	0.0200041	0	0.107285	0.318369	0.223161	0.025362	0	0.00195442	0.00319602	0	0.188057	0.158944	0.00524315	0	0	0.0388427	0.146952	0	0.36901	0	0	0	0.0916248	0	0	0	0	0	0	0.0313055	0.319618	0.0377341	0.274193	0	0.103344
GATTGGTGTTCCTAGA-1-SN_080101	0.0859406	0	0.0962942	0.53374	0.0878047	0.0888464	0.0266048	0	0.0221133	0	0.0911739	0.275896	0.437964	0.0833418	0	0.0515146	0.0816751	0	0.185783	0.179741	0.0482053	0	0	0.167666	0.143026	0	0.305227	0.0165975	0	0.0247606	0.0294999	0.0079607	0	0	0.0239848	0.0158896	0	0.0271106	0.364299	0.0158473	0.436338	0	0.123469
GCATTAGGTCGTGGTC-1-SN_080101	0.0538422	0	0.0264001	0.531225	0.0560523	0.0573957	0.00990969	0	0.0138416	0	0.0729949	0.243021	0.589655	0.0397722	0	0.0137027	0.0278847	0.00451347	0.166779	0.13446	0.00510258	0	0	0.324329	0.130926	0	0.297507	0.00707706	0	0.0164861	0.0944997	0	0.0252443	0.00304255	0.0416249	0	0	0.0237476	0.349833	0.00560455	0.381362	0.000179423	0.112024
GCCAACGTCCCAATAG-1-SN_080101	0.0734414	0	0	0.460199	0.0463901	0.107886	0.00468319	0	0.0178272	0	0.0663609	0.380605	0.339591	0.035423	0	0.0214986	0.0346793	0.0697203	0.192467	0.164012	0.00820051	0	0.0766629	0	0.129	0	0.346219	0	0.0134688	0.00935084	0.0924998	0	0	0	0	0	0.00209861	0.0285008	0.378134	0.0353666	0.265479	0	0.118322
GCCAGGTAGTATTGCC-1-SN_080101	0.0685784	0	0.0097669	0.716743	0.0537803	0.0563778	0.00226124	0	0.0215261	0	0.0746784	0.406733	0.148447	0.0462176	0	0.0083823	0.0135214	0	0.196595	0.159174	0.00989591	0	0	0.03059	0.14574	0	0.405953	0	0	0.00402195	0.0811248	0	0	0	0	0	0	0.0207023	0.304512	0.0370576	0.277303	0	0.124286
GCCATGGCATCATTGG-1-SN_080101	0.0815348	0	0	0.340456	0.0662975	0.0846718	0.0321862	0	0.0254649	0	0.0853788	0.129849	0.607528	0.0303571	0	0.0181893	0.0273425	0.0981041	0.167335	0.122683	0.0414607	0	0	0.314751	0.135144	0	0.250707	0.00756702	0	0.0195009	0.11925	0.00179453	0	0	0	0	0.0220314	0.0407897	0.327343	0.036961	0.351562	0	0.125197
GCCGTGAAGCACCGTC-1-SN_080101	0.072909	0.00433278	0	0.526193	0.0658528	0.0579078	0.00664618	0	0.0184091	0	0.0689499	0.244625	0.321053	0.0483136	0	0	0.000712352	0.0696965	0.183683	0.160058	0.00241775	0	0	0.0559501	0.142529	0	0.344898	0	0	0.0125948	0.0586248	0	0	0	0.0244174	0	0.0431319	0.0262125	0.371277	0.0462863	0.447985	0.00402235	0.125417
GCGATCGTCTTAGGAC-1-SN_080101	0.0660747	0	0	0.681204	0.073973	0.0448163	0.00489389	0	0.0173119	0	0.0756493	0.351428	0.110337	0.0332936	0	0.00739538	0.00414296	0.0256237	0.187601	0.168218	0.0287575	0	0.0547936	0.0313052	0.147465	0	0.384045	0	0	0.0149609	0.101375	0	0	0	0	0	0	0.0326719	0.313625	0.0390869	0.260103	0	0.118612
GCTCAAATCCACCTCA-1-SN_080101	0.0750328	0	0	0.566712	0.0554706	0.0970531	0.0227768	0	0.026237	0	0.0492167	0.153427	0.663462	0.0521666	0	0.00115903	0.00163493	0.197694	0.151917	0.176339	0.00365474	0	0.0701949	0.236094	0.133649	0	0.250285	0.0022682	0.0125574	0.0457957	0.13425	0	0	0	0	0	0	0.0350237	0.465801	0	0.275404	0.00398455	0.105046
GCTGAATAGCCGGAAT-1-SN_080101	0.0558272	0	0.0429768	0.686188	0.0745566	0.0980677	0.0119278	0.00958467	0.0244857	0	0.0595671	0.30259	0.309636	0.0431783	0	0	0.000699903	0.0152818	0.184474	0.148835	0.00951638	0.0284376	0	0.0546637	0.149384	0	0.344391	0.00209744	0	0.00828629	0.117125	0	0	0	0	0	0	0.0270213	0.365825	0.00961469	0.321197	0	0.139805
GGAAGTGCACCAGCGT-1-SN_080101	0.070962	0	0.0836437	0.610693	0.0539557	0.0607929	0.0366386	0	0.0222038	0	0.0820156	0.352533	0.36707	0.0493631	0	0.0327875	0.0498382	0.0358041	0.178724	0.160709	0.0115827	0	0.100935	0.168096	0.134366	0	0.331582	0.00890171	0	0.00362577	0.0393749	0.0103581	0	0	0.0163904	0	0.0148629	0.0318748	0.34241	0.0376374	0.200623	0	0.115316
GGAAGTGGTAACGGTG-1-SN_080101	0.0473565	0	0.0111389	0.622249	0.0547873	0.0611787	0.00682419	0	0.0174477	0	0.0643805	0.411161	0.0959152	0.0468988	0	0	0.00223597	0	0.192802	0.171348	0.00581947	0	0.0831516	0.00555682	0.141739	0	0.398331	0	0	0.00862203	0.0636248	0.0214568	0	0	0	0	0	0.0340949	0.287762	0.0416959	0.232364	0	0.128785
GGAAGTGTCGAGCCAC-1-SN_080101	0.0845864	0	0.0766566	0.571496	0.116298	0.0557576	0.0407395	0	0.0237855	0.061404	0.0924863	0.359846	0.418562	0.15998	0	0.057051	0.0689055	0	0.177523	0.135111	0.0155014	0	0	0.120505	0.134559	0	0.316294	0.00251975	0	0.00592724	0.0498749	0.00916033	0	0	0	0	0	0.0228065	0.378966	0.00501249	0.352946	0.0125273	0.110549
GGACGTCAGTTAACGA-1-SN_080101	0.0604774	0	0.00929703	0.190702	0.0349997	0.0749843	0.0242159	0.0111444	0.0286305	0.112228	0.0973696	0.144716	0.0609853	0.0688268	0	0.067127	0.0232468	0.031843	0.13427	0.0814988	0.0737584	0.0579763	0.152104	0	0.105171	0	0.165549	0.0425636	0.00233671	0.0239469	0.0493749	0.0254088	0	0.0133482	0.0171736	0	0.0435112	0.0398412	0.151614	0	0.144129	0.0292661	0.129313
GGAGAACTCGACATAC-1-SN_080101	0.0772388	0	0	0.621924	0.0469415	0.0812499	0.00365983	0	0.0198248	0	0.0850102	0.31435	0.376563	0.0471947	0	0.0114659	0.0184956	0.0654723	0.185107	0.148147	0.0145109	0	0	0.00374122	0.152075	0	0.33996	0	0	0.0134377	0.0759998	0	0.00758403	0	0.0037273	0	0	0.031499	0.357694	0.0257036	0.215445	0	0.143625
GGAGCAATCACAACCA-1-SN_080101	0.0619148	0	0	0.492528	0.120101	0.0488552	0.0340499	0	0.0247501	0	0.0670744	0.287138	0.569267	0.049152	0	0.0491953	0.0651142	0.105537	0.179861	0.138998	0.0225961	0	0	0.182379	0.130075	0	0.290295	0.0170461	0	0.00543459	0.12175	0.100829	0.0108308	0.0251586	0.0371548	0	0	0.02855	0.381668	0	0.270693	0.0286581	0.126065
GGGATCCAGTGACCTT-1-SN_080101	0.073277	0	0	0.599021	0.0985809	0.0660904	0.0198456	0	0.0221497	0.0608372	0.0975281	0.313932	0.388594	0.0578434	0	0.0152812	0.00177716	0	0.193773	0.149962	0.0123137	0	0	0.0842447	0.146044	0	0.357316	0.00301793	0	0.0111176	0.0626248	0.0494106	0	0	0	0.0479549	0	0.0290623	0.421048	0.040633	0.449487	0.0105876	0.12553
GGGCTCACAGTCTACA-1-SN_080101	0.0642616	0	0	0.593977	0.157031	0.064121	0.00788722	0	0.0206161	0	0.116647	0.291867	0.202253	0.0506192	0	0	0	0.0202573	0.186276	0.168146	0.00795609	0	0	0.0425839	0.146127	0	0.344928	0	0	0.00174111	0.0484999	0	0	0	0	0	0	0.0251759	0.395722	0.037879	0.354758	0	0.139342
GGGTTATAGCCTTTGA-1-SN_080101	0.0784934	0	0	0.667738	0.0448189	0.0675209	0.00171364	0	0.017601	0	0.0489914	0.403484	0.175487	0.048815	0	0	0.00462679	0	0.194015	0.168574	0.00479333	0	0	0.0264086	0.149149	0	0.395407	0	0	0.00107203	0.0557499	0	0	0	0	0	0	0.0334576	0.286953	0.0650703	0.286055	0	0.124406
GGTAGAGCAGCTACCG-1-SN_080101	0.0890263	0	0	0.538682	0.0955141	0.0510535	0.0290248	0	0.0223788	0	0.0351832	0.221728	0.660393	0.0375714	0	0.0193857	0.0290734	0.120224	0.167805	0.122053	0.010617	0.0138664	0	0.477452	0.139809	0	0.236737	0.00806475	0	0.0249426	0.0634998	0.0118715	0	0.011461	0.0214137	0	0	0.0395448	0.435983	0.0175008	0.265294	0.0209224	0.141505
GGTCACGAGCTAAATG-1-SN_080101	0.0656958	0	0	0.578801	0.0686435	0.0932564	0.00371971	0	0.0275489	0	0.0241872	0.31235	0.35857	0.0419207	0	0.00877318	0.014152	0.0502337	0.188238	0.151785	0	0	0	0.0406033	0.145986	0	0.345202	0	0	0	0.0684998	0	0	0	0	0	0	0.0322946	0.391752	0	0.325937	0	0.154381
GGTGAAGTCTCTGCCA-1-SN_080101	0.0638728	0	0	0.575909	0.0625849	0.0659896	0.00105106	0	0.0197339	0	0.0667865	0.376839	0.219431	0.0379382	0	0.00651474	0.0105089	0	0.190196	0.170745	0.0120719	0	0.0407347	0.00742743	0.141015	0	0.399224	0	0	0.00746208	0.0604998	0	0	0	0	0	0	0.035177	0.293503	0.0335306	0.312265	0	0.124183
GTAACACGTCCCTCAT-1-SN_080101	0.0739473	0	0	0.532561	0.0549067	0.05213	0.0359197	0	0.0223288	0	0.0579148	0.303095	0.473736	0.108841	0	0	0.00143462	0.0965421	0.17769	0.118284	0.0102473	0	0.0234315	0.143292	0.13347	0	0.302362	0	0	0.0193561	0.0636248	0	0.0688422	0.00242302	0	0	0	0.0361039	0.389497	0.00444499	0.281463	0.0332126	0.124095
GTAAGTCTCCTCGATC-1-SN_080101	0.0610376	0	0.0777969	0.630687	0.0576087	0.0873876	0.013689	0	0.024299	0	0.0949491	0.406518	0.212191	0.0607301	0	0.0463219	0.07214	0.0456223	0.188105	0.170982	0.0171038	0	0.0310016	0.152892	0.138879	0	0.382311	0.00530392	0	0.0142831	0	0	0	0	0	0	0	0.0302529	0.285429	0.031743	0.181556	0.0298795	0.116622
GTACAGTGTTCGGCTG-1-SN_080101	0.0726802	0.00107129	0	0.668085	0.0644286	0.0757798	0.00467033	0	0.0271918	0	0.0697189	0.413779	0.360516	0.039615	0	0.0138112	0.0222788	0.0803177	0.19124	0.15791	0.0162277	0	0.0471032	0	0.146335	0	0.384823	0	0	0.0171301	0.0876248	0	0	0	0	0	0	0.0269488	0.327715	0.0337239	0.264811	0	0.141577
GTCCCATTCCAGCAAT-1-SN_080101	0.0636007	0	0	0.655859	0.0669116	0.0839614	0.0160954	0	0.0147769	0	0.0588466	0.359973	0.142004	0.0410299	0	0	0	0	0.181234	0.157968	0.00677533	0	0	0.0524322	0.138065	0	0.381588	0	0	0.00321608	0.10575	0.015842	0	0	0.0335018	0	0	0.0315567	0.30875	0.0415026	0.29214	0.0125447	0.127783
GTCTGTCAGAGTCTTC-1-SN_080101	0.0527351	0	0.0201728	0.554671	0.0293896	0.0674282	0.00127748	0	0.0191779	0	0.0573288	0.343922	0.227155	0.0449075	0	0.0373638	0.0582196	0.0638467	0.184082	0.137442	0.00755931	0	0.0799073	0.120374	0.140071	0	0.354937	0.00421514	0	0	0.0362499	0	0	0	0	0	0	0.0231598	0.264943	0.0621173	0.196737	0.0163668	0.139409
GTGAGTTCATGAAAGT-1-SN_080101	0.0603353	0	0	0.661153	0.124474	0.0502976	0.00890152	0	0.0178931	0	0.0572536	0.379774	0.182118	0.0477896	0	0	6.19e-05	0	0.188519	0.149324	0.0159762	0	0.0227105	0.0394479	0.15229	0	0.370502	0.00213865	0	0.00729876	0.0808748	0	0	0	0	0	0	0.0318779	0.326295	0.00531466	0.32429	0	0.122512
GTGCTGGAGAATTGTG-1-SN_080101	0.0659723	0	0	0.686204	0.107359	0.0923596	0.00957294	0	0.0156867	0	0.0668835	0.363603	0.216624	0.0445407	0	0	0	0	0.183566	0.148137	0.0275165	0	0	0.0200266	0.147137	0	0.363264	0.000128228	0	0.0104656	0.108125	0.00281998	0	0	0.0430639	0	0	0.033729	0.297734	0.0318879	0.249421	0.0175689	0.145424
GTGCTTCGTTTCTTAC-1-SN_080101	0.0533591	0	0	0.618638	0.102985	0.107656	0.00349778	0	0.0161742	0	0.0908142	0.382854	0.197019	0.0442787	0	0.0271443	0.0435138	0	0.191947	0.166858	0.0219193	0	0	0.0601406	0.137881	0	0.400137	0.00183764	0	0.0112543	0.0911248	0	0	0	0	0	0	0.0267697	0.258074	0.0320812	0.192174	0	0.142173
GTGGAAGCAACGGTAG-1-SN_080101	0.0639789	0	0	0.583901	0.0954349	0.0648623	0.00420978	0	0.0205898	0	0.0589311	0.266703	0.278756	0.0467416	0	0	0.00259627	0	0.180682	0.162588	0.00816694	0	0	0.0147462	0.148357	0	0.343117	0.00110825	0	0.00430503	0	0	0	0	0.0316272	0	0	0.036586	0.358438	0	0.361721	0	0.125705
GTGGGAAAGAGTGTTA-1-SN_080101	0.0892872	0.0141466	0.0208793	0.0794409	0.0149287	0.0446751	0.0157563	0	0.0164018	0.068707	0.0318528	0.103298	0.27035	0.00329566	0	0	0.00612924	0.0928321	0.118691	0.073947	0.030234	0	0	0.0163644	0.0958309	0	0.184768	0.00720214	0.0122235	0.00197939	0	0.029056	0.018446	0.0246519	0.00179057	0.0441581	0	0.0412709	0.261698	0.0247888	0.242135	0.132229	0.0873329
GTTACCCGTCAAGCGA-1-SN_080101	0.068151	0	0.0246196	0.613346	0.0540992	0.0571555	0.00437913	0	0.0240001	0	0.0659164	0.371555	0.305757	0.0445931	0	0.00228067	0.00321712	0.0614267	0.189656	0.176457	0.0187721	0	0	0.0911089	0.139609	0	0.369723	0.000948795	0	0.00226514	0.00774998	0	0	0	0	0.0173668	0	0.0265699	0.384008	0	0.284049	0.00904187	0.113755
GTTAGTGAGAACGTGC-1-SN_080101	0.0587507	0.018314	0.0626234	0.29068	0.012612	0.0704132	0.00057561	0	0.0302513	0	0.0489747	0.341255	0.256388	0	0	0	0.00502584	0.00241924	0.159279	0.10095	0.0311043	0	0	0	0.12584	0	0.262658	0	0	0.0312552	0	0	0.0214065	0	0.0984185	0.000720615	0	0.0493224	0.108568	0.00958433	0.0741463	0.0681316	0.0916433
GTTGCTCTCAATGTCG-1-SN_080101	0.0885213	0	0	0.327273	0.104305	0.0405795	0.00908626	0.00759627	0.0164206	0	0.0842405	0.357963	0.190362	0.00132379	0	0.0184091	0.0273486	0	0.180816	0.121296	0.0126651	0	0	0.0952785	0.129225	0	0.289575	0.00844875	0	0.0115488	0.0984997	0	0	0.00185659	0.0479215	0.000828707	0	0.0446774	0.193316	0.000316109	0.162171	0.0240879	0.15646
TAAGCCAAGCCTCACG-1-SN_080101	0.0733695	0	0	0.63437	0.0641513	0.100904	0.00280628	0	0.0205454	0	0.0695247	0.285518	0.466453	0.0572775	0	0	0	0.00078186	0.179788	0.17642	0.0267555	0	0	0.0349988	0.141613	0	0.348602	0.00240885	0	0.0197928	0	0	0	0	0	0	0	0.0349238	0.37745	0.0417925	0.388416	0	0.143268
TAAGCGTCACAGTGTT-1-SN_080101	0.0756012	0	0	0.578852	0.132918	0.0487485	0.0226927	0	0.0216764	0	0.0626483	0.220044	0.440611	0.145231	0	0	0.000148652	0	0.180808	0.134623	0.0155799	0	0	0.0325104	0.144394	0	0.299693	0.0020608	0	0.0239448	0	0	0	0.00630906	0	0	0.00255999	0.0328521	0.415144	0.0443652	0.518604	0	0.119581
TAATTCCCAGTCACGC-1-SN_080101	0.0642674	0	0	0.608334	0.0296381	0.0603641	0.00129655	0	0.0108925	0	0.0653406	0.297645	0.297853	0.0510259	0	0.0155051	0.0303166	0.00685905	0.180882	0.138673	0.00730948	0	0.0398332	0.036752	0.150099	0	0.344783	0	0	0.00493105	0.0654998	0	0	0	0	0	0	0.0333123	0.320517	0.0455128	0.27884	0	0.143166
TACCGAAAGGCCATAG-1-SN_080101	0.0762608	0	0	0.613782	0.0562052	0.0663983	0.00564018	0	0.020351	0	0.0644236	0.392115	0.323677	0.051248	0	0.00964611	0.0136068	0.0168811	0.19401	0.148064	0.0191064	0	0	0.131673	0.144822	0	0.356361	0.00532727	0	0.00991313	0.0599998	0	0	0	0	0	0	0.0311189	0.291174	0.03957	0.226767	0.0564503	0.154731
TACGCTCCAGTTTCGA-1-SN_080101	0.0794879	0	0.104284	0.676495	0.105276	0.0907882	0.0548586	0	0.0208574	0	0.0834072	0.213511	0.294439	0.157303	0	0.0718576	0.0978092	0.030438	0.18213	0.128535	0.0118021	0	0.0264355	0.239202	0.14317	0	0.300053	0.022503	0	0	0	0.0184725	0	0	0.0359531	0.0069179	0	0.0322823	0.435047	0.019471	0.519063	0	0.159017
TACGTCCTCCCTGGTT-1-SN_080101	0.0982228	0	0	0.624978	0.0684834	0.0692764	0.0114758	0	0.0271414	0	0.0664704	0.218768	0.535015	0.133258	0	0	0.00123877	0.0128652	0.185899	0.141188	0.0128791	0	0.0105337	0.0292739	0.145451	0	0.315315	0.0008289	0.00551918	0.00986773	0.0829998	0	0	0	0	0	0	0.0328093	0.40571	0	0.51075	0.0623736	0.154541
TACTTCAGTCGTATTG-1-SN_080101	0.0537836	0	0	0.564396	0.112835	0.0519746	0.00315437	0	0.0175329	0	0.0735434	0.384416	0.178475	0.0462176	0	0	0	0.0586861	0.195643	0.171655	0.00930553	0	0	0.0278391	0.145914	0	0.409273	0	0	0.0150502	0.0929998	0	0	0	0	0	0	0.023958	0.307331	0.0435118	0.30814	0	0.115118
TAGTGCATCCTTTAGT-1-SN_080101	0.08513	0	0	0.347971	0.0863805	0.0633608	0.0454834	0	0.0343783	0	0.0547593	0.183254	0.568993	0.0528201	0	0.0140953	0.0198828	0.0691476	0.170999	0.135811	0.0166326	0	0	0.23952	0.123709	0	0.250268	0.00586386	0	0.0189683	0.0647498	0.0152436	0.123411	0	0	0	0	0.0313142	0.492802	0.0452229	0.521481	0.0674973	0.128537
TATACCTTCAACTGGT-1-SN_080101	0.0845339	0	0	0.637137	0.0308288	0.0804297	0.0032319	0	0.0159368	0	0.0328331	0.404891	0.253953	0.0474752	0	0.00684201	0.00965135	0.0754778	0.193435	0.190538	0	0	0	0.0967383	0.140377	0	0.391821	0.00403707	0	0.024237	0.0497499	0	0	0	0	0.0189161	0	0.0323078	0.317812	0.0275396	0.229104	0	0.122602
TATCTTGCACTGGATT-1-SN_080101	0.0570012	0	0	0.569212	0.0603537	0.0618331	0.00126795	0	0.0206663	0	0.0643986	0.336509	0.291527	0.0458507	0	0.0133335	0.0215082	0	0.190482	0.162384	0.00708458	0	0	0.0449497	0.147121	0	0.375862	0.00030683	0	0.00572503	0.0792498	0	0	0	0	0	0	0.0242922	0.323325	0.0301969	0.276899	0	0.108065
TCACATTTCTGACGCG-1-SN_080101	0.0714714	0	0	0.568537	0.0570465	0.0730715	0.00394458	0	0.022522	0	0.0378123	0.397619	0.295726	0.0335889	0	0.00160697	0.00259219	0.0129362	0.194859	0.157486	0.00129322	0	0.0205476	0.0173857	0.147102	0	0.371629	0.000650297	0.00374696	0.0129315	0.0586248	0	0	0	0	0	0	0.0269217	0.297053	0.00439667	0.207738	0.00947795	0.127715
TCACTATGTTCTTGTT-1-SN_080101	0.0586818	0	0	0.618193	0.0306473	0.0722799	0.0212493	0	0.0234095	0	0.0776745	0.360131	0.171571	0.0475276	0	0.0060528	0.00957451	0.00185444	0.192618	0.156744	0.0150881	0	0	0.103645	0.140697	0	0.358577	0.00331553	0	0.0121884	0.1045	0.0207994	0.00276078	0.0157603	0.00696952	0	0	0.0239574	0.311776	0.0436768	0.21222	0	0.149153
TCAGCAAGTCATACCA-1-SN_080101	0.0651844	0	0	0.573774	0.0827571	0.0881751	0.0405019	0	0.0176279	0.304069	0.06745	0.367772	0.229985	0.0335889	0	0.317498	0.243925	0	0.188894	0.158706	0.0103738	0.143698	0	0.210953	0.143602	0	0.334137	0.172842	0	0.00250925	0.0624998	0.0462337	0	0	0	0	0	0.0257744	0.391372	0.0451001	0.330528	0	0.121126
TCAGGGCGTCCTCCTA-1-SN_080101	0.0625877	0	0.0577995	0.620046	0.102804	0.0665797	0.00459494	0	0.0223243	0	0.0364541	0.32794	0.27373	0.0497549	0	0	0	0.00678797	0.182043	0.152058	0.0126696	0	0	0.0186511	0.136872	0	0.346321	0.00117695	0	0.0124431	0.11975	0.00552986	0.0203283	0.000467338	0	0	0	0.0282198	0.34602	0.0361845	0.353517	0.0257463	0.15091
TCATATCGTGTTTACG-1-SN_080101	0.0489842	0	0.0711311	0.635138	0.0281972	0.0587116	0.0215771	0	0.025634	0.156816	0.0843732	0.395328	0.153545	0.0460603	0	0.101455	0.093955	0	0.196513	0.153087	0.00998026	0.0067041	0	0.161286	0.148542	0	0.380407	0.0204599	0.00536727	0.0126298	0.1045	0.0233941	0	0	0.0188418	0	0	0.028867	0.289637	0.0614778	0.295968	0	0.138823
TCCGGGATCGTCCTCA-1-SN_080101	0.0749926	0	0	0.62599	0.0973234	0.0528764	0.00280991	0	0.0137696	0	0.048406	0.387128	0.126093	0.0320169	0	0.0121174	0.0197818	0	0.185109	0.166501	0.0199141	0	0	0.0221723	0.145162	0	0.381742	0	0	0.0108718	0.0912498	0	0	0	0	0	0	0.0325731	0.304317	0.0693365	0.229528	0.0055943	0.127222
TCCTGCAGTTTGTTCT-1-SN_080101	0.0841554	0	0	0.562244	0.0808609	0.0710895	0.0155326	0	0.0216923	0	0.0764352	0.245386	0.549322	0.0437547	0	0.0108051	0.0152417	0.0985566	0.174277	0.128042	0.0108799	0	0.0189855	0.234162	0.133249	0	0.290617	0.00449511	0	0.0107571	0.114875	0	0	0	0.0333576	0	0	0.0335895	0.39768	0.00338205	0.312424	0	0.113401
TCCTGCATCACTGGGC-1-SN_080101	0.0736956	0	0	0.577883	0.0537399	0.0722514	0.00161842	0	0.0220332	0	0.0639512	0.369455	0.223665	0.0484708	0	0	0	0.02097	0.197464	0.17123	0.00707052	0	0	0.0471504	0.145897	0	0.385622	0	0	0.0143475	0.0727498	0	0	0	0	0	0	0.0295952	0.295738	0.0585943	0.286952	0.00693047	0.109726
TCGAAGTCAACCACGC-1-SN_080101	0.0537831	0	0	0.446471	0.0358371	0.079091	0.00852133	0	0.0252463	0	0.0533538	0.372996	0.474048	0.0438595	0	0	0	0.0927973	0.185222	0.14529	0.0116577	0	0	0.172172	0.133052	0	0.340677	0	0	0.00647365	0.0811248	0	0	0	0	0	0	0.0286922	0.32956	0	0.204835	0	0.104319
TCGTCCACATTCTCTA-1-SN_080101	0.0631441	0	0	0.574178	0.0702413	0.105604	0.00387086	0	0.021171	0	0.037008	0.378921	0.185185	0.0392482	0	0	0	0.000852938	0.194275	0.187451	0.00612443	0	0.0696936	0.0506166	0.139273	0	0.387695	0	0	0.00985191	0.102	0	0	0	0	0	0	0.0254758	0.333511	0.0327576	0.24614	0	0.103727
TCTGCCAAGTATGGCG-1-SN_080101	0.0608753	0	0	0.488252	0.0727948	0.0678815	0.00470055	0	0.0201331	0	0.0812579	0.395013	0.195244	0.0463224	0	0	0	0.00977325	0.188805	0.165589	0.0116671	0	0	0.0377423	0.137246	0	0.384744	0	0	0.00280377	0.0882498	0	0	0	0.0143236	0	0	0.0251507	0.331763	0.0488585	0.263002	0.00697297	0.133507
TCTGTCGCACGCTGAC-1-SN_080101	0.0635408	0	0.0843749	0.553685	0.0536807	0.0583743	0.0130865	0	0.019537	0	0.0825608	0.416348	0.217303	0.0442787	0	0.0493084	0.0784235	0.014497	0.197572	0.170067	0.022796	0	0.05215	0.146186	0.138482	0	0.399294	0.00950981	0	0.00841725	0.0709998	0	0	0	0.0297046	0	0	0.0228606	0.269293	0.0745486	0.159998	0	0.125583
TCTGTCGGTAGATCCT-1-SN_080101	0.0692204	0	0	0.666383	0.0485573	0.0838226	0.00303096	0	0.014606	0	0.0684164	0.349082	0.157939	0.0479468	0	0.0222804	0.0359404	0.0119411	0.189018	0.151626	0.0172162	0	0	0.0357617	0.139603	0	0.380099	0	0	0.00396948	0	0	0	0	0	0	0	0.0305831	0.287346	0.0299553	0.276929	0	0.129196
TCTTCCTCACCCTTGT-1-SN_080101	0.0809643	0	0	0.678177	0.0978605	0.0625492	0.00272942	0	0.0264952	0	0.0984794	0.373985	0.18214	0.0459031	0	0	0.00324557	0.0101997	0.191705	0.17742	0.0122324	0	0	0.0446746	0.145801	0	0.409447	0.000389262	0	0.00746961	0.0624998	0	0	0	0	0	0	0.0311202	0.32982	0.0389902	0.272601	0	0.143413
TGAACGTTCAAGTCGT-1-SN_080101	0.0600525	0	0	0.616243	0.0517443	0.0679667	0.00313803	0	0.0183562	0	0.0320601	0.359181	0.11921	0.0449075	0	0	0	0.00852938	0.190276	0.17837	0	0	0	0.00990324	0.146092	0	0.398463	0	0	0.00379333	0.107	0	0	0	0	0	0	0.0288472	0.2862	0.036961	0.320865	0	0.129406
TGACCCTAGCTACTAC-1-SN_080101	0.0711913	0	0	0.564631	0.0777798	0.0481105	0.01863	0.00167121	0.0320071	0	0.0601509	0.126334	0.647131	0.0458507	0	0.0188436	0.0265808	0.16701	0.169265	0.113437	0.0220518	0.0129806	0	0.524343	0.13963	0	0.23412	0.00946038	0.000907216	0.0282588	0.122875	0.00924873	0.0146902	0.0148189	0	0	0	0.036787	0.384823	0	0.216636	0.0197795	0.135722
TGATGCATCACGGGAA-1-SN_080101	0.0505769	0	0	0.500258	0.0730956	0.0561212	0.0110619	0	0.0156704	0	0.0772912	0.10872	0.588319	0.0407155	0	0.0151576	0.0244507	0.00288005	0.164584	0.136255	0.0108237	0	0	0.0990441	0.140473	0	0.244838	0.0012548	0	0.00497823	0.113875	0	0.10088	0.0105469	0.0405194	0.0245009	0.00861086	0.0354746	0.435588	0	0.390611	0.0425662	0.0990429
TGCAGTATCAACTACG-1-SN_080101	0.0636801	0	0	0.59869	0.140562	0.0656554	0.00149057	0	0.0222831	0	0.0736529	0.335847	0.157643	0.0434403	0	0	0	0.000497547	0.194436	0.182854	0.0110486	0	0	0.00907797	0.147967	0	0.406519	0.00250502	0	0.00854655	0.0802498	0	0	0	0	0	0	0.0318268	0.319638	0	0.365778	0.00813717	0.141217
TGCGGCAGTATCGAGG-1-SN_080101	0.0754752	0	0	0.622028	0.0664432	0.0458581	0.0151666	0	0.0194682	0	0.0288098	0.123358	0.689345	0.0471608	0	0.0176472	0.0248931	0.0427367	0.155019	0.133387	0.00996297	0	0.0136382	0.573672	0.138234	0	0.236806	0.00734149	0	0.0315302	0.132625	0	0	0.0183825	0.0260997	0	0	0.0389008	0.387184	0.0178766	0.198438	0.060353	0.115081
TGCTCGTAGGCATCGA-1-SN_080101	0.0802936	0	0	0.703593	0.0690721	0.0572679	0.00185187	0	0.0162866	0	0.0620326	0.428212	0.268345	0.0412395	0	0	0	0.0527285	0.19481	0.157779	0.0197583	0	0.0549137	0.0403282	0.147846	0	0.384823	0	0	0.00849002	0.0709998	0	0	0	0	0	0	0.0276161	0.365862	0.0565532	0.253986	0.013038	0.130062
TGCTCGTTCTGGTGGC-1-SN_080101	0.0782958	0	0	0.361239	0.0465262	0.038947	0.0169039	0	0.021888	0	0.0255652	0.234429	0.242423	0.0437023	0	0.0187624	0.0499589	0.0110171	0.167487	0.16565	0.0343467	0	0.0217259	0.0506166	0.126028	0	0.273279	0.00442873	0	0.0151165	0	0	0	0	0	0	0	0.0342843	0.22316	0.0446186	0.24955	0.0088366	0.102315
TGGAGGATCGAACCAT-1-SN_080101	0.0766716	0	0	0.546141	0.0531612	0.0530206	0.00369157	0	0.0215234	0	0.089238	0.3173	0.580703	0.0470691	0	0	0.00318982	0.0965035	0.183158	0.195115	0.00923525	0	0	0.174294	0.13574	0	0.330181	0	0	0.024823	0.0321249	0	0	0.00352982	0.0467199	0.0146285	0	0.0322251	0.362444	0.0296654	0.187509	0	0.149273
TGTAACGTCGGAATGG-1-SN_080101	0.076461	0	0	0.560862	0.114508	0.0486506	0.00217169	0	0.0193343	0	0.0549533	0.416372	0.207277	0.0484708	0	0.00899034	0.0145023	0.0640932	0.19299	0.165874	0.0179596	0	0	0.0494062	0.135923	0	0.385132	0	0.0256718	0.0160778	0.0718748	0	0	0	0	0	0	0.0340811	0.269873	0.0376857	0.234408	0	0.140736
TGTAAGCGTGGCTTGC-1-SN_080101	0.0808616	0	0	0.495983	0.133885	0.0609655	0.0109415	0	0.0256778	0	0.0748265	0.265058	0.464411	0.0355278	0	0.00923485	0.015988	0	0.181207	0.157882	0.0108237	0	0	0.159613	0.138523	0	0.300927	0.00384184	0	0.0499333	0	0	0	0.00378877	0	0	0	0.0348261	0.38649	0.00468656	0.478767	0.0025086	0.110382
TGTCCCAGTGCTTATG-1-SN_080101	0.0821863	0	0.0620094	0.550652	0.0385386	0.069781	0.0292538	0	0.0188676	0	0.0257131	0.289123	0.424742	0.0400867	0	0.00173854	0.0038522	0.0711363	0.188507	0.160583	0.00219285	0	0.0434984	0.0186932	0.134224	0	0.317416	0.000723261	0	0.0278573	0.0632498	0	0	0	0	0	0	0.038541	0.311471	0.0330958	0.205272	0	0.147052
TGTCCCATCACAATGC-1-SN_080101	0.054816	0	0	0.595549	0.0280125	0.0855997	0.00503339	0	0.0207087	0	0.0459587	0.404403	0.231983	0	0	0.0354402	0.0571684	0.0210391	0.185008	0.150477	0.00978365	0	0	0.0456099	0.147808	0	0.363436	0.000170341	0	0.0102429	0.0534999	0	0	0	0	0	0	0.0311094	0.344403	0.0345453	0.226317	0.00434599	0.138507
TGTCCTGGTGCCTACG-1-SN_080101	0.0591156	0	0	0.628399	0.117888	0.064877	0.00994971	0.000953206	0.020173	0	0.0974369	0.360717	0.316222	0.0318073	0	0	0	0	0.191624	0.16502	0.014772	0	0	0.0685772	0.139392	0	0.36111	0	0	0.00751316	0.0958747	0	0	0	0	0	0	0.028194	0.387368	0	0.35883	0	0.11634
TGTTTGTAGCATCGAG-1-SN_080101	0.0663579	0	0	0.472892	0.0754746	0.0769577	0.0222726	0	0.0277916	0	0.0374305	0.189564	0.616872	0.0469512	0	0.018208	0.0308774	0.159007	0.168466	0.113014	0.041126	0	0	0.349849	0.133524	0	0.232877	0.00811422	0	0.0194042	0.0667498	0	0.179641	0	0.0101587	0	0	0.0528512	0.283095	0.0156058	0.295977	0.0118359	0.159526
TGTTTGTGTATTAAGG-1-SN_080101	0.0858561	0	0	0.673358	0.0816301	0.0554761	0.00214611	0	0.0197084	0	0.093655	0.432067	0.122987	0.00413967	0	0	0	0.0199586	0.191427	0.170363	0.00953044	0	0	0.0503415	0.140825	0	0.38737	0.00147462	0	0.00839452	0.0266249	0	0	0	0.00127898	0	0	0.0312954	0.20382	0.0285425	0.204231	0	0.122801
TTACAGGTCTATCACT-1-SN_080101	0.0585925	0.0110462	0	0.605488	0.100506	0.0557562	0.0153631	0	0.0233484	0	0.0814107	0.255315	0.461296	0.13058	0	0.0134036	0.0253918	0.0457834	0.17708	0.137865	0.0188152	0	0	0.178273	0.150349	0	0.276592	0.00557611	0	0.0092393	0.0973747	0	0	0.0185069	0	0	0	0.0306913	0.414822	0.000805413	0.514741	0.00619535	0.150194
TTCCTAACACGGTAGA-1-SN_080101	0.0625867	0	0	0.580931	0.12244	0.0691629	0.00985666	0	0.0238086	0	0.0971873	0.352175	0.310934	0.0497808	0	0	0.000910493	0	0.187713	0.168573	0.0137797	0	0.0480645	0.0467103	0.151161	0	0.366464	0	0	0.00662781	0.0911248	0	0	0	0	0	0	0.0295197	0.34225	0.043097	0.453133	0	0.120078
TTCCTAAGTAGTGTGG-1-SN_080101	0.072592	0	0.0799895	0.586086	0.0596822	0.0836325	0.0289406	0.00199996	0.0255642	0	0.0894166	0.350694	0.173843	0.153277	0	0.00140303	0.00354374	0	0.186311	0.154266	0.0114	0	0	0.081862	0.145996	0	0.358025	0.00122027	0	0.00108114	0.0596248	0	0	0	0.00677726	0	0	0.0222485	0.305746	0.0120788	0.27767	0	0.133526
TTGCGTCTCTTAAGGC-1-SN_080101	0.0643024	0	0	0.496477	0.0327457	0.0770201	0.00561958	0	0.02336	0	0.0787854	0.352239	0.315102	0.049414	0	0.00213112	0.00300616	0.0706643	0.188403	0.150498	0.0126681	0	0	0.0496329	0.143159	0	0.350177	0.000886579	0.0233426	0.00523055	0	0	0	0	0	0	0	0.030086	0.385129	0.0372509	0.198445	0	0.126301
TTGCTGCCAGAACTAA-1-SN_080101	0.0728221	0	0	0.63324	0.0975158	0.0664604	0.00286192	0	0.0214666	0	0.0525091	0.421666	0.186974	0.0402963	0	0.00671115	0.00946676	0.0515822	0.198718	0.180065	0.00638174	0	0	0.0920864	0.137337	0	0.417277	0.00279195	0	0.00267625	0.0498749	0	0	0	0	0	0	0.0246092	0.31795	0.0376374	0.307059	0	0.114522
TTGCTGCGTTCGATTG-1-SN_080101	0.0628839	0	0.0187695	0.676323	0.067884	0.0620832	0.000903293	0	0.0160393	0	0.0816192	0.426795	0.176384	0.035685	0	0	0.000353048	0.00867154	0.191982	0.168256	0.0187184	0	0	0.0166154	0.14392	0	0.407247	0	0	0.00527227	0.0314999	0	0	0	0	0	0	0.0303803	0.240829	0.0708921	0.297329	0	0.140553
TTGGATGGTCCTGGGT-1-SN_080101	0.0490111	0	0	0.592015	0.0836189	0.0439547	0.00382511	0	0.0245395	0	0.0703167	0.38315	0.424951	0.0463224	0	0	0	0.0907908	0.184515	0.173951	0.0208055	0	0	0.149915	0.140298	0	0.358313	0.00212949	0.0191905	0.0131651	0	0	0	0	0	0.0240685	0	0.0256652	0.361868	0.024689	0.189868	0.0170141	0.129488
TTGTGTTCAGAGTCAG-1-SN_080101	0.0473588	0	0	0.660266	0.0314542	0.0770217	0.00134183	0	0.0160595	0	0.0657099	0.332816	0.306344	0.0497808	0	0	0	0.0230293	0.180689	0.142352	0.00906657	0	0	0.0483058	0.149234	0	0.356378	0	0	0.0121941	0.0743748	0	0	0	0.0407116	0	0	0.0224659	0.301874	0.0332891	0.260216	0	0.145717
TTTGGTTAGAATCGAT-1-SN_080101	0.0636276	0	0	0.290733	0.0939069	0.0317759	0.0277302	0.0415388	0.0329074	0	0.0443787	0.118195	0.130887	0.00668864	0	0.0220632	0.0514917	0.0284347	0.10398	0.0885793	0.0686979	0	0.123646	0.00182928	0.102864	0.0236298	0.146231	0.00473644	0.0449915	0.0382003	0.116125	0.0198701	0	0.0254324	0.00276422	0.0322332	0	0.0470031	0.139858	0	0.144904	0.0441534	0.103705
AAAGGGCGTGCACATT-1-SN_080102	0.0840343	0	0	0.580821	0.148907	0.0873513	0.0120464	0	0.0176232	0	0.0891505	0.149515	0.557139	0.046532	0	0	0.0030985	0.080618	0.182165	0.184325	0.0187976	0	0	0.0406339	0.138542	0	0.306131	0.00145172	0	0.0539564	0.0829998	0	0	0.00679426	0.015333	0.017619	0	0.0324656	0.446016	0.00826187	0.490891	0	0.101597
AAGACTCAGCCTCTCT-1-SN_080102	0.0874316	0	0	0.503766	0.060157	0.0785068	0.00400397	0	0.0178336	0	0.0756215	0.31431	0.337295	0.0306021	0	0	0	0.0647981	0.185314	0.145625	0.0106971	0	0	0.0297655	0.14847	0	0.326891	0	0	0.0169876	0.0443749	0	0	0	0	0	0	0.0280815	0.456614	0.0116439	0.217332	0	0.130169
AAGTGAATCTGGAGAG-1-SN_080102	0.0592382	0	0	0.598705	0.107446	0.0575178	0.00445521	0	0.017644	0	0.0816648	0.372578	0.189782	0.0361566	0	0	0	0.00835169	0.191853	0.153792	0.0111188	0	0	0.0174957	0.150917	0	0.384539	0.00184556	0	0.00920538	0.0914998	0	0	0	0	0	0	0.0295786	0.304816	0.0434319	0.335491	0.011311	0.120714
AATCGACCAACCACAT-1-SN_080102	0.0835844	0	0	0.42082	0.0501223	0.105568	0.00909533	0	0.0371518	0	0.136556	0.183162	0.0309597	0.000243857	0	0	0.0182571	0	0.15798	0.099181	0.0210156	0	0	0.103915	0.120123	0	0.241764	0.0453178	0.0143917	0.0845307	0	0.0168536	0.0511726	0.00288803	0	0	0.0577257	0.048793	0.0796408	0.0419375	0.149251	0.0424764	0.064532
AATGAAGGTATCGCGC-1-SN_080102	0.0523138	0	0	0.642211	0.0606583	0.0731083	0.00213549	0	0.0191262	0	0.0783536	0.287083	0.26684	0.0497808	0	0.0017807	0.00287243	0.0209096	0.192893	0.157119	0.0122012	0	0.041696	0.00737309	0.147038	0	0.375098	0	0.00997502	0.00743612	0.116625	0	0	0	0	0	0	0.0288048	0.332549	0.0347868	0.354598	0	0.112044
AATTCCTAGATCCGAG-1-SN_080102	0.0651152	0	0.0815683	0.635058	0.0519038	0.0564199	0.0292553	0	0.0237623	0	0.0862921	0.22859	0.656164	0.0370474	0	0.0151795	0.0245711	0.0332646	0.174451	0.134632	0.0536709	0	0.130352	0.432864	0.152682	0	0.280814	0.00821086	0	0.0147584	0.131625	0	0.0300935	0.00990182	0.0268687	0	0	0.0278861	0.395734	0	0.215407	0	0.124726
ACAGAAACAAGATTGA-1-SN_080102	0.0584771	0	0.0828839	0.57085	0.106448	0.0743313	0.0393871	0	0.0264821	0	0.0999177	0.388445	0.119071	0.0303925	0	0.0269368	0.0358599	0	0.198232	0.190196	0.01289	0	0.0474637	0.182906	0.140773	0	0.41781	0.0172135	0	0.00179311	0.0764998	0	0	0	0.0152368	0	0	0.0287251	0.335553	0.0424206	0.287891	0.0150649	0.115265
ACATTTCTCGCGTAGC-1-SN_080102	0.0714603	0	0	0.670861	0.0952291	0.0596636	0.0053482	0	0.0207618	0	0.0752021	0.436332	0.214178	0.0417111	0	0	0	0	0.203841	0.191194	0.00995865	0	0.0386919	0.0261335	0.145405	0	0.415522	0	0	0.00584048	0.0868748	0	0	0	0	0	0	0.0301648	0.327109	0.0399565	0.241809	0.000693509	0.118923
ACGATGTAGCCTTCTC-1-SN_080102	0.059203	0	0	0.6331	0.0503007	0.0637187	0.00517306	0	0.0197358	0	0.0683106	0.399331	0.393145	0.0343226	0	0	0	0.0449959	0.19028	0.170245	0.00913685	0	0	0.0478615	0.146407	0	0.381463	0	0	0	0.0652498	0	0	0	0.0064408	0	0	0.0257031	0.296121	0.027903	0.288297	0	0.124313
ACTACGATCAACCTCC-1-SN_080102	0.0590352	0	0	0.635659	0.171999	0.0603365	0.0192213	0	0.0210432	0	0.0844752	0.299759	0.360696	0.0363662	0	0	0	0.0926025	0.190014	0.160746	0.0115968	0	0	0.0867932	0.147712	0	0.368846	0	0	0.017343	0.112375	0	0	0.0229282	0	0	0	0.0244975	0.326866	0	0.49338	0	0.114475
ACTTTCACACTGGCGT-1-SN_080102	0.0645509	0	0	0.636027	0.106208	0.0668139	0.0363167	0	0.0277331	0	0.0719065	0.215208	0.587372	0.0518768	0	0	0.000284916	0.0148198	0.176305	0.133932	0.0142968	0	0.0453213	0.0235656	0.139911	0	0.271711	0	0	0.00191223	0.11725	0.0162888	0	0	0	0	0	0.0388367	0.365347	0.0308889	0.449142	0.0439067	0.109881
AGAACAACATGTTACG-1-SN_080102	0.0910098	0	0	0.427657	0.0350293	0.0731071	0.0266675	0	0.0276546	0	0.10207	0.159059	0.606984	0.0483136	0	0.049667	0.0769114	0.105336	0.169145	0.108242	0.0147193	0	0	0.398002	0.137515	0	0.24677	0.00758547	0	0.00672062	0.115125	0	0.0235488	0	0.0113281	0	0	0.0289824	0.338966	0.00773041	0.331838	0.0518758	0.131095
AGCTACATCCGTAATG-1-SN_080102	0.0774344	0	0	0.677053	0.0444619	0.049078	0.00862338	0	0.0215698	0	0.095508	0.192455	0.714765	0.0563694	0	0.00904791	0.0147967	0.120086	0.159001	0.143435	0.00889789	0	0.0914393	0.528029	0.144337	0	0.228382	0.00510588	0	0.0315477	0.134125	0.010286	0	0.0171448	0	0.0195833	0	0.0460002	0.351603	0.0180291	0.199923	0	0.114514
AGGACTTTCGTGGTAT-1-SN_080102	0.0820522	0	0	0.615867	0.0878732	0.0752847	0.00180659	0	0.0201154	0	0.0867061	0.328592	0.280074	0.0411871	0	0	0	0.0071789	0.194853	0.157307	0.0109883	0	0	0	0.149564	0	0.386788	0	0	0.00981023	0.0962497	0	0	0	0	0	0	0.0306454	0.264651	0	0.318195	0.0054227	0.125497
AGGGTTTGTAGTTACC-1-SN_080102	0.0658385	0.0108719	0.0140333	0.595616	0.0743104	0.0958078	0.0197039	0	0.0237125	0	0.0731578	0.283931	0.311744	0	0	0.0218303	0.0407375	0.00820953	0.192724	0.149961	0.0285829	0	0	0.0527105	0.149904	0	0.353567	0.00266751	0	0.00706201	0.0547499	0	0	0	0.0363377	0.00631634	0	0.0288716	0.332455	0.010581	0.345688	0	0.103782
AGTCATGAGGGAGTGG-1-SN_080102	0.0734975	0	0	0.597733	0.035784	0.0502087	0.00306007	0	0.0235329	0	0.0472294	0.425766	0.263089	0.0359268	0	0.0110751	0.0178651	0.049045	0.188816	0.157154	0.0056697	0	0	0.0376323	0.143267	0	0.369472	0	0	0.0123644	0.0876248	0	0	0	0	0	0	0.0323458	0.324107	0.0316947	0.205627	0	0.131881
AGTGCCGCACGTTGGC-1-SN_080102	0.0884785	0	0	0.615344	0.119075	0.0790768	0.0131814	0	0.0189042	0	0.0697805	0.386986	0.136817	0.0332221	0	0	0	0.0105862	0.206126	0.220428	0.00991776	0	0.105862	0.0313603	0.13735	0	0.419941	0	0.0135701	0.0121147	0.0882498	0	0	0	0	0.0271311	0	0.0250302	0.31943	0.0573639	0.283099	0	0.128379
ATCGTGATCAGCATTG-1-SN_080102	0.063494	0	0	0.60124	0.0503285	0.0666879	0.00531777	0	0.0195092	0	0.0687988	0.410536	0.313363	0.0622453	0	0	0.00272528	0.0120478	0.195856	0.162705	0.0102333	0	0	0.0461051	0.144008	0	0.405186	0	0	0.00192589	0.0858748	0	0	0	0	0	0	0.0284131	0.368526	0.0366085	0.302605	0	0.0983029
ATGAGTCTCCCGTAAA-1-SN_080102	0.0708258	0	0	0.60788	0.034621	0.0971811	0.000681641	0	0.0191969	0	0.0873164	0.411569	0.0896822	0	0	0	0	0	0.201755	0.174889	0.0149104	0	0	0.0205217	0.15204	0	0.397243	0.00192341	0	0.0132427	0.0587498	0	0	0	0	0	0	0.0285148	0.264739	0.0374925	0.187145	0	0.125129
ATGCATGCAATCGAAA-1-SN_080102	0.0635244	0	0	0.687352	0.105453	0.0696667	0.000564667	0	0.0174366	0	0.0659102	0.42834	0.148492	0.0395626	0	0	0	0.0121188	0.196882	0.171853	0.0188488	0	0	0	0.148049	0	0.412276	0	0	0.000577246	0.0899998	0	0	0	0	0	0	0.0299392	0.300043	0.0194226	0.356336	0	0.10125
ATGGGTTGTGGCTTGC-1-SN_080102	0.087802	0	0	0.638641	0.128388	0.0810887	0.00750917	0	0.0186085	0	0.0837888	0.411214	0.283259	0.0421827	0	0	0	0.0438955	0.188274	0.188833	0.00833562	0	0	0.0445541	0.14195	0	0.393183	0	0	0.00827985	0.0782498	0	0	0	0	0.0170786	0	0.0265674	0.322116	0.019471	0.206972	0.0149421	0.113809
CAAGGGAAGGGTGGGA-1-SN_080102	0.070329	0	0.0899005	0.555937	0.134335	0.0727987	0.0505212	0	0.0211698	0.0210675	0.0897432	0.385802	0.107544	0.0695815	0	0.0681363	0.102132	0.0236386	0.187638	0.159157	0.0242886	0	0	0.204603	0.14336	0	0.384299	0.0168307	0	0.00262876	0	0	0	0	0.0391255	0	0	0.0345743	0.237142	0.0389419	0.172953	0	0.113757
CAATTTCCAGAGATGC-1-SN_080102	0.07969	0	0	0.444329	0.0754288	0.0379924	0.0418593	0	0.0213972	0	0.0845879	0.241381	0.535335	0.0519292	0	0.0222443	0.023417	0.0527959	0.17386	0.147486	0.018463	0	0	0.22085	0.132421	0	0.254598	0.00816598	0	0.0105746	0.0992497	0	0	0.00969955	0	0	0	0.0244806	0.473039	0.00961469	0.567393	0.088446	0.0904031
CACTAAGCAATTCTTC-1-SN_080102	0.065535	0.00778472	0	0.633743	0.0576996	0.0817788	0.00199725	0	0.0247837	0	0.0651057	0.402703	0.256078	0.0436499	0	0.00586327	0.009458	0.0318933	0.202406	0.181755	0.00801874	0	0.0490258	0.0200816	0.149932	0	0.394644	4.58e-06	0	0.0199064	0.0666248	0	0	0	0	0	0	0.0331123	0.265619	0.0115956	0.238587	0	0.121787
CACTGAATCTGTCTCG-1-SN_080102	0.0671427	0	0	0.603831	0.068882	0.052105	0.00457041	0	0.0145186	0	0.109798	0.327408	0.173761	0.050462	0	0.000608042	0.00551947	0	0.193241	0.1605	0.0105987	0	0.00858626	0	0.146755	0	0.367213	0	0	0.00842679	0.114875	0	0	0.0052718	0.00898828	0	0.0197269	0.0279491	0.341824	0.00812852	0.296706	0.00710204	0.128489
CCGTAGGTCGGTTGTA-1-SN_080102	0.0700016	0	0	0.688308	0.0455493	0.0895778	0.000702117	0	0.0198623	0	0.0803626	0.425437	0.0925773	0.0405059	0	0.0378648	0.0648177	0.0226029	0.205622	0.204982	0.0111167	0	0	0.0227775	0.145873	0	0.425258	0.0040268	0.00410141	0.00811466	0.0203749	0.00981038	0	0	0	0	0	0.0317982	0.265618	0.0349801	0.225343	0	0.110793
CCTACGTGTCGCGGTT-1-SN_080102	0.0770663	0.000190452	0	0.526942	0.0450793	0.0597066	0.00469689	0	0.0206438	0	0.0325796	0.385728	0.21471	0.0483136	0	0.0166777	0.0278876	0	0.193155	0.157936	0.0118484	0	0.0408548	0.0523771	0.137757	0	0.381069	0	0.0207096	0.004816	0.103875	0	0	0	0	0	0	0.0315981	0.311909	0.020389	0.273792	0	0.121357
CCTATCGTCTCCTGAC-1-SN_080102	0.0592584	0.00245207	0.00254353	0.551734	0.128879	0.0468367	0.0371173	0	0.0277806	0.158139	0.0369016	0.269742	0.457272	0.0428639	0	0.209934	0.207217	0.00566393	0.175047	0.104786	0.0148638	0.0504224	0.0271751	0.255589	0.1411	0.0182815	0.256186	0.0670404	0	0.00544309	0.015125	0.0441235	0	0	0.0323913	0	0	0.0313869	0.400094	0.0151709	0.549837	0.014907	0.137682
CGGGCATGTGTTACAC-1-SN_080102	0.0449966	0	0	0.553098	0.063116	0.0725184	0.00434855	0	0.0192318	0	0.0774773	0.352262	0.483243	0.0484184	0	0	0.000167233	0	0.187183	0.161826	0.0119622	0	0	0.0782413	0.143123	0	0.359205	0.00112199	0	0.017032	0.0909998	0	0	0	0.0313869	0	0	0.0254173	0.349329	0.0152133	0.349883	0	0.117614
CGTTCTGGTTGTAGCT-1-SN_080102	0.0600922	0	0	0.582521	0.0335729	0.0679255	0.00649701	0	0.027379	0	0.0746481	0.463278	0.188102	0.0459555	0	0.0109547	0.0154527	0	0.200548	0.151352	0.0164569	0	0	0.14144	0.14483	0	0.399275	0.00570221	0	0.00797419	0.0751248	0	0	0	0	0	0	0.0272669	0.325548	0.0271531	0.235368	0	0.114789
CTATCTAAGACTCCGC-1-SN_080102	0.0709749	0	0	0.613534	0.0933593	0.0748469	0.00359537	0	0.0200578	0	0.0731741	0.42368	0.116421	0.0477372	0	0.00712242	0.0100469	0.0377595	0.201669	0.213068	0.0101068	0	0	0.0773663	0.139812	0	0.419817	0.00296304	0	0.00800931	0.0921248	0	0	0	0	0.0195647	0	0.0282724	0.263246	0.0390869	0.190095	0.0212676	0.124003
CTCATCGTCACACCCT-1-SN_080102	0.0638207	0	0	0.662008	0.110532	0.0543481	0.00281508	0	0.0162773	0	0.0958628	0.440837	0.152558	0.0306021	0	0.00368272	0.00519485	0.000852938	0.196246	0.193296	0.00864487	0	0.0317226	0.0679613	0.141229	0	0.430935	0.00328604	0	0.0106463	0.0533749	0	0	0	0	0	0	0.021528	0.316397	0.0373958	0.251967	0.00471586	0.111902
CTGAATGTCGGTCATA-1-SN_080102	0.0570495	0	0.0460466	0.577235	0.0945179	0.0610479	0.00357123	0	0.0154062	0	0.0767982	0.288551	0.412608	0.0489424	0	0	0.000111489	0	0.186318	0.181107	0.0109502	0	0	0.00813771	0.144383	0	0.330661	0.00277979	0	0.026227	0.0884998	0	0	0	0.021197	0.00868341	0	0.0327397	0.42237	0.0198023	0.379611	0	0.0972465
GAACGTTAGAGTGAAG-1-SN_080102	0.0592059	0	0	0.612718	0.0525528	0.062088	0.0123435	0	0.0170382	0.143402	0.0399217	0.349269	0.388956	0.0458507	0	0.104209	0.114627	0	0.183634	0.182357	0.0196596	0.0170907	0	0.241984	0.137824	0	0.328223	0.0183863	0	0.00954223	0.112625	0.0284692	0	0	0.044605	0	0	0.0274641	0.352984	0.0370576	0.268423	0	0.122467
GAATAGAGTAGGAAAG-1-SN_080102	0.0571021	0	0	0.603422	0.0982314	0.0498967	0.0230678	0	0.0197756	0.0266399	0.0569853	0.203274	0.696492	0.0491962	0	0.0233292	0.0242473	0.036783	0.151968	0.129117	0.0058757	0	0.0914929	0.551099	0.149959	0	0.233686	0.00727416	0	0.0085964	0.13175	0.00397417	0	0.0105436	0	0	0	0.0337062	0.403899	0.0362846	0.261643	0.0598449	0.142256
GACACGCTCTGAATGC-1-SN_080102	0.0823365	0	0	0.606369	0.166827	0.0896827	0.014479	0	0.0202938	0	0.073994	0.174601	0.504911	0.0670888	0	0	0	0	0.176685	0.153379	0.0114281	0	0	0.00132043	0.142566	0	0.31661	0.000686934	0.00465839	0.0262863	0.0972497	0	0	0	0	0	0	0.0242182	0.447001	0.0344969	0.539123	0	0.110033
GAGTTTGGTGTGTGGA-1-SN_080102	0.0576536	0	0.0550274	0.716546	0.0739503	0.0788614	0.0201421	0.00407186	0.0174371	0	0.108995	0.361229	0.21473	0	0	0.0378757	0.0583482	0	0.171301	0.156951	0.0139199	0	0	0.199389	0.137363	0	0.339921	0.00692153	0	0.0119087	0	0.0048256	0	0	0.0361935	0	0	0.0243809	0.241184	0	0.271279	0.0196113	0.15282
GCAGCCACAATTAGGA-1-SN_080102	0.0791216	0.00294832	0	0.602862	0.121769	0.0666693	0.0182951	0.00166145	0.0179579	0	0.0879616	0.199573	0.369727	0.0586021	0	0	0.0173081	0.0360722	0.178242	0.152547	0.0133398	0	0	0.0322231	0.13156	0	0.294805	0	0	0.057391	0.0688748	0	0.377481	0	0.00500171	0	0.0197969	0.0456228	0.349438	0.0349318	0.309377	0.164545	0.149398
GGCACGTAGGGAGAAT-1-SN_080102	0.0589966	0	0	0.655415	0.156449	0.0675696	0.00891144	0	0.0224359	0	0.0628243	0.39207	0.26708	0.0405583	0	0	0	0	0.188437	0.157737	0.0186867	0	0	0	0.146817	0	0.386508	0	0	0.0114154	0.0717498	0	0	0	0	0	0	0.0328899	0.340657	0.00231912	0.356065	0	0.131088
GGCTGTGGTGTAACGG-1-SN_080102	0.0602172	0	0	0.645702	0.0633777	0.0609858	0.000328088	0	0.0193157	0	0.0703793	0.412608	0.0877652	0.0439119	0	0.00349578	0.00687602	0	0.190601	0.159856	0.00909468	0	0	0.0287372	0.145543	0	0.389131	0.0014543	0	0.0236496	0.0314999	0	0.0034705	0	0	0	0	0.0290908	0.289505	0.0564506	0.2468	0	0.115393
GGGAAGTTCATTACGG-1-SN_080102	0.0692233	0	0.0628865	0.682026	0.0476272	0.0637688	0.00719874	0	0.0248003	0	0.082225	0.393833	0.174423	0.0898545	0	0.0161662	0.0244574	0.0283891	0.196748	0.178357	0.0117764	0	0	0.0981235	0.147298	0	0.402743	0.00480776	0	0	0.0966247	0	0	0	0	0	0	0.0291389	0.315331	0.0556421	0.25325	0	0.145114
GGGTCTGAGCGGTAAC-1-SN_080102	0.0572963	0	0	0.555408	0.0341333	0.0441652	0.0551477	0	0.032117	0	0.046825	0.155267	0.655274	0.0429687	0	0.0134036	0.0189071	0.191486	0.14934	0.150064	0.00614186	0	0.00504554	0.392206	0.127082	0	0.241252	0.00760944	0	0.0285752	0.134125	0	0	0	0	0	0	0.0316924	0.392709	0	0.265798	0.0593085	0.115652
GTACAGTGTAATGTGA-1-SN_080102	0.0820198	0.0115223	0	0.57906	0.0916264	0.0566421	0.0495159	0	0.0446263	0	0.0813514	0.240921	0.668946	0.0494664	0	0.0264498	0.0426661	0.0529855	0.176078	0.122153	0.0209618	0	0	0.1078	0.134956	0	0.284931	0.00125863	0	0.0275448	0.12875	0.0177284	0	0.00734388	0	0	0.00113369	0.0337266	0.341112	0.0303419	0.344662	0.0460522	0.107862
GTGGCGTGTTGCTCGG-1-SN_080102	0.0706567	0	0	0.65456	0.0632906	0.0643548	0.00562706	0	0.024804	0	0.0729526	0.405518	0.336517	0.0457983	0	0.0174595	0.0307024	0.00991188	0.193553	0.181098	0.0112321	0	0	0.0319655	0.146101	0	0.404531	0	0	0.00482303	0.0699998	0	0	0	0	0	0	0.0243451	0.312445	0.0409712	0.257835	0	0.133797
GTGTTCCCAGGCTATT-1-SN_080102	0.0774182	0	0	0.582201	0.0580232	0.0653635	0.00826655	0	0.0162428	0	0.0812166	0.335809	0.222937	0.0480516	0	0	0	0	0.184195	0.171885	0.0189735	0	0	0	0.151937	0	0.370815	0	0	0.0236562	0	0	0	0	0	0	0	0.0266927	0.327158	0.0140052	0.341878	0	0.119127
GTGTTCCTCTCATTTG-1-SN_080102	0.0492055	0	0	0.716896	0.0678328	0.0769276	0.00452292	0	0.021962	0	0.0800436	0.333623	0.335847	0.0472132	0	0	0.000154846	0	0.188037	0.174898	0.0109783	0	0	0	0.150437	0	0.3591	0	0	0.00742173	0.0861248	0	0	0	0.00677726	0	0	0.0272628	0.336238	0.0346419	0.320462	0	0.133576
GTTCATTCACTATGTG-1-SN_080102	0.0606608	0	0	0.627847	0.0711544	0.0580149	0.00727635	0	0.0252241	0	0.0759646	0.344025	0.239203	0.0448551	0	0	0	0	0.19288	0.164626	0.0105108	0	0.0544331	0.0178809	0.142061	0	0.383689	0	0	0	0.100875	0	0	0	0.0265803	0	0	0.030597	0.329896	0.0305834	0.247023	0	0.130122
GTTCTATTCGTCACCT-1-SN_080102	0.0586501	0	0	0.74206	0.0690457	0.0566234	0.00821762	0	0.0226249	0	0.0588183	0.268964	0.487248	0.0432831	0	0.0115962	0.0187058	0.0427492	0.186188	0.157442	0.0103725	0	0.0719653	0.174182	0.149704	0	0.334734	0	0	0.0109538	0.103	0	0	0	0.0215815	0	0	0.0345839	0.350682	0	0.421664	0	0.13591
TAGGTTGGTCCAGCGT-1-SN_080102	0.0926368	0	0	0.626453	0.0895614	0.0954718	0.00644377	0	0.0248872	0	0.090505	0.354566	0.351397	0.0391034	0	0	0	0	0.187546	0.167978	0.0218251	0	0	0.0898634	0.144664	0	0.361305	0.0016349	0	0.00701531	0.0986247	0	0.000366969	0	0.011007	0	0	0.0260825	0.332866	0.0390869	0.309076	0	0.147806
TCACACCGTCATATGC-1-SN_080102	0.0677559	0	0	0.620003	0.083443	0.0833481	0.00320134	0	0.0163523	0	0.0458023	0.424014	0.116874	0.0451695	0	0	0	0	0.194442	0.18812	0.00258643	0	0	0.0124341	0.145043	0	0.426237	0.000595343	0	0.00360484	0.0494999	0	0	0	0	0	0	0.0257259	0.31779	0.0325043	0.284096	0.0200655	0.133548
TCAGGGCTCCCGTGTT-1-SN_080102	0.0733175	0	0	0.535836	0.1495	0.0753433	0.0412053	0.00412034	0.0213472	0	0.0861789	0.194997	0.471989	0.00644531	0	0.0115716	0.0163229	0.101833	0.162237	0.128234	0.0119904	0	0	0.193514	0.133567	0	0.246402	0.00800134	0	0.0474937	0.014625	0	0	0.0152814	0	0.0183633	0	0.0289013	0.432925	0	0.570406	0.109733	0.113188
TCAGGTACATCAGTCA-1-SN_080102	0.0575714	0	0	0.682474	0.0551106	0.101874	0.00363652	0.00198606	0.0105623	0	0.0790576	0.387199	0.0773874	0.0357374	0	0	0	0.0148198	0.194759	0.189092	0.0105566	0	0.0129774	0.0124891	0.145638	0	0.410168	0.000398422	0	0.00213836	0.0888748	0	0	0	0	0	0	0.0325538	0.306519	0.059822	0.2688	0	0.096148
TCATTGTAGTGAGTTA-1-SN_080102	0.0682895	0	0.0262246	0.668258	0.157801	0.0612933	0.0101351	0	0.0223255	0	0.0880274	0.214912	0.332461	0.0688456	0	0	0.00175285	0.0169521	0.188428	0.165627	0.0121731	0	0	0	0.151741	0	0.354503	0	0	0.0135306	0.0947497	0	0	0	0.0172556	0	0	0.0323446	0.373012	0.0165064	0.479439	0	0.121192
TCTATACCAAAGCGTG-1-SN_080102	0.0759638	0	0.00122791	0.654288	0.08615	0.0836343	0.00443857	0	0.0275985	0	0.0760972	0.318383	0.164564	0.0489424	0	0	0	0.00234558	0.196943	0.171595	0.0144949	0	0	0	0.150709	0	0.38157	0.00116321	0	0.0134896	0.0673748	0	0	0	0	0	0	0.0379004	0.311697	0.0331441	0.335395	0	0.129421
TCTGGCTGTAACGATA-1-SN_080102	0.0813942	0.000166645	0	0.592661	0.116932	0.105894	0.00428498	0	0.0254546	0	0.115989	0.21718	0.469099	0.0501476	0	0	0.00115825	0.0135404	0.185083	0.193697	0.0193405	0	0	0.033807	0.139646	0	0.322116	0.0018364	0	0.0588565	0.0907498	0	0	0	0	0	0	0.0379661	0.366063	0.0449169	0.380267	0.0413014	0.0979069
TGGGCGTGTGGCCCAT-1-SN_080102	0.0582063	0	0	0.642588	0.0685276	0.0475755	0.0129429	0	0.0145215	0	0.0923116	0.31953	0.286059	0.0420255	0	0	0	0.00103063	0.181687	0.125487	0.0247353	0	0	0	0.152216	0	0.33968	0.00328812	0	0.00431647	0.11175	0	0	0	0.041721	0	0	0.0269745	0.333657	0.0318879	0.272608	0	0.129788
TGGGCTGAGCTGACTT-1-SN_080102	0.0583196	0	0	0.681321	0.0504479	0.0713234	0.00366554	0	0.0175785	0	0.0357641	0.414267	0.155357	0.0359994	0	0.0265801	0.0428763	0	0.188686	0.175067	0.0144627	0	0.0270363	0.0381825	0.146751	0	0.397929	0	0	0.00282733	0.0115	0	0	0	0	0	0	0.0289065	0.316361	0.0370576	0.263018	0	0.134885
TGTGGCGTCCACGTGG-1-SN_080102	0.0615666	0	0	0.627002	0.109831	0.0488336	0.0106293	0	0.0229989	0	0.0492198	0.424434	0.154351	0.0383574	0	0	0.00284297	0.0556953	0.209194	0.205702	0.00788581	0	0	0.0255284	0.145613	0	0.419903	0.000801423	0	0.0213011	0.0444999	0	0	0	0	0.0100526	0	0.0231305	0.299011	0.0415993	0.271442	0.0105876	0.113868
TGTGTGAGTTTCGTAG-1-SN_080102	0.0578596	0	0	0.667805	0.0632099	0.0749467	0.0084566	0.00300817	0.0226031	0	0.0800468	0.230498	0.431645	0.0490472	0	0	0	0.0244509	0.179376	0.146707	0.0232186	0	0.0384169	0.0303662	0.143851	0	0.337502	0.00247754	0	0.00787122	0.103125	0	0	0	0.0371548	0	0	0.0362748	0.361219	0.0366055	0.454227	0	0.133254
TTCATGTCACCATATG-1-SN_080102	0.0672355	0	0	0.654121	0.0953565	0.0671264	0.00685155	0	0.0180224	0	0.0833573	0.415626	0.215821	0.0424447	0	0.00026059	0.000420356	0.0229583	0.195974	0.174492	0.0122342	0	0	0	0.141137	0	0.424884	0	0	0.00860438	0.0837498	0	0	0	0	0	0	0.0291689	0.331461	0.0355116	0.320076	0.00876139	0.11871
TTGTGTTCAAGTACCT-1-SN_080102	0.0791096	0	0	0.680606	0.0710519	0.0638444	0.0020229	0	0.0155859	0	0.0396801	0.376117	0.273963	0.0483136	0	0	0	0	0.190097	0.177201	0.0129291	0	0	0.0238228	0.146011	0	0.376593	0	0	0.000182384	0.0314999	0	0	0	0	0.00994448	0	0.0325048	0.371781	0.0117406	0.230122	0	0.112846
TTTGATCGTAGGGTAC-1-SN_080102	0.0580616	0	0	0.60076	0.0534699	0.0487232	0.00396751	0	0.0222252	0	0.0629152	0.386273	0.231218	0.0447503	0	0	0.00297759	0	0.196902	0.158892	0.0194864	0	0.0872423	0.051937	0.13796	0	0.382626	0	0	0.012764	0.11875	0	0	0	0	0	0	0.0333453	0.350405	0.0276187	0.197183	0	0.136687
TTTGATCGTGCGGATA-1-SN_080102	0.0561989	0	0	0.545751	0.0777512	0.0682693	0.0042434	0.00160165	0.0229058	0	0.0985101	0.290826	0.448245	0.0481564	0	0.0062625	0.0101284	0.0585113	0.181463	0.170099	0.0113578	0	0	0.180358	0.141608	0	0.361178	0.00438675	0	0.00605917	0.0732498	0.00740259	0	0	0.0356167	0.000612523	0	0.0320863	0.362273	0.0367194	0.264322	0.0173175	0.114424
AAGACTCTCGCTCCTA-1-SN_092501	0.0611352	0	0	0.482416	0.0236121	0.0751289	0.0283485	0	0.0178243	0	0.0897987	0.201685	0.602424	0.128217	0	0.015273	0.0215441	0.0757039	0.157198	0.122084	0.0242247	0	0	0.298682	0.124534	0	0.228507	0.00635381	0.0191399	0.0145022	0.20419	0	0	0	0.0272052	0	0	0.028047	0.416683	0	0.204214	0.0797913	0.119138
ACCATTTTCCGAGTGC-1-SN_092501	0.0753469	0	0.0413981	0.100131	0.0542254	0.150715	0.00586802	0.0399661	0.0429144	0	0	0.0242362	0.390519	0	0.00124284	0.0165473	0.0269273	0.037254	0.0817747	0.0834174	0.0393888	0	0.077896	0.216993	0.089209	0.0595265	0.0902355	0	0	0.0488681	0.11225	0	0	0.0513451	0.0257547	0	0.00324959	0.0579455	0.225141	0.0337208	0.114837	0.0464677	0.0516262
ATAGGCTTCAAGATAG-1-SN_092501	0.0676613	0	0.0472373	0.525117	0.0293449	0.109232	0.039331	0	0.0525421	0	0.0730426	0.217899	0.221336	0.0424971	0	0.00964181	0.0162531	0.0957699	0.156673	0.107178	0.0253436	0	0.0516946	0.117226	0.116065	0	0.237365	0	0	0.0157151	0.0759998	0.00653429	0.0344198	0	0	0	0.0152499	0.0500686	0.308384	0.0229218	0.397283	0	0.1262
CAGCGTGAGACGTCGA-1-SN_092501	0.0539343	0.00635731	0	0.456872	0.101744	0.0937219	0.0041826	0	0.0135782	0	0.0712619	0.202533	0.563907	0.0331173	0	0.0191053	0.027549	0.0635986	0.168179	0.158915	0.024693	0	0	0.361734	0.118177	0	0.276066	0.0079481	0	0.0089414	0.12325	0	0.0245788	0.0128128	0.0261477	0	0	0.0382475	0.432032	0.0171035	0.266041	0	0.101551
CGTTAGACAGAGTAAT-1-SN_092501	0.0666916	0	0.0233807	0.431727	0.0324683	0.0658347	0.0333443	0.00236101	0.0123429	0	0.0983912	0.181112	0.560487	0.0438595	0	0.0328516	0.0492603	0.0716083	0.149846	0.128271	0.0190473	0	0	0.40397	0.129869	0	0.206848	0.00766813	0.0188867	0.012227	0.0978747	0.0190872	0.0192542	0.00931065	0	0	0	0.0330887	0.338011	0	0.387863	0.0156271	0.1135
GATTTCTCAACTCATG-1-SN_092501	0.0710471	0	0.058852	0.514772	0.0809608	0.0878544	0.0122648	0.00679544	0.0188414	0	0.0160318	0.136399	0.687008	0.0468464	0	0.0102069	0.0143979	0.124962	0.147781	0.138383	0.0387536	0	0.0878986	0.449784	0.129168	0	0.221986	0.00424624	0	0.0701922	0.13275	0.00731234	0	0.0191619	0	0	0	0.0433733	0.337506	0	0.216685	0.0592327	0.083973
GGGTATTGTAGGAAAG-1-SN_092501	0.0551182	0.00915083	0	0.496968	0.118032	0.0596411	0.0411427	0	0.0245201	0.0469195	0.0942959	0.221624	0.595168	0.0516148	0	0	0	0.0869906	0.14966	0.105279	0.0150938	0.00320708	0.0161988	0.159633	0.122675	0	0.216327	0	0.00119059	0.0236247	0.0794998	0	0.0577641	0	0	0.00882676	0	0.0287843	0.394353	0.00932481	0.491963	0.0498863	0.0827572
GTAGTACGTGGTAACG-1-SN_092501	0.0456264	0.0117472	0.013507	0.499369	0.0868556	0.0750622	0.024567	0.00432333	0.0289486	0.200974	0.0533723	0.194953	0.663376	0.0440167	0	0.137077	0.0924188	0.121034	0.138895	0.131843	0.0126305	0.0365036	0.102252	0.553683	0.126762	0	0.211223	0.0504846	0	0.0180865	0.13425	0.0220693	0	0.00809107	0.0417691	0.0182676	0	0.0295464	0.279043	0	0.196413	0.00873536	0.0968977
TCAGCCTTCAGCTGAT-1-SN_092501	0.0651524	0.00985844	0	0.544232	0.0323788	0.0787873	0.0169325	0	0.0299648	0	0	0.208719	0.61439	0.0518361	0	0.0421048	0.0640806	0.119755	0.156439	0.137334	0.00861155	0	0	0.399342	0.132975	0	0.23033	0.00788588	0.0282035	0.02041	0.119875	0.00800636	0	0.00575827	0	0	0	0.0394636	0.30274	0	0.32268	0.0394624	0.109394
TCTCAGCTCATCTATC-1-SN_092501	0.0636883	0	0.0625757	0.0670151	0.0486744	0.0444799	0.0548388	0.00552745	0.0198463	0	0.0421687	0.147789	0.324517	0.0530575	0	0.0905246	0.127174	0	0.131059	0.122181	0.082855	0.108147	0	0.0712083	0.0960724	0	0.139037	0.100912	0.00297928	0.0196208	0	0.0218182	0	0	0.0354965	0	0.0501707	0.0410056	0.165962	0.0766436	0.13932	0	0.0828365
TTTCACATCGAACCTA-1-SN_092501	0.0699902	0	0.00900213	0.437295	0.0246034	0.0729608	0.0241264	0	0.0208435	0	0.0576167	0.19952	0.61578	0.0445931	0	0	0.00448426	0.101708	0.154669	0.105899	0.0560213	0	0	0.081646	0.127274	0	0.213557	0	0	0.0161002	0.12275	0.00512723	0	0.0137865	0	0	0	0.034124	0.276295	0.023178	0.216659	0.0783039	0.108884
ACTGTGAGTTTATGCG-1-SN_092502	0.0696673	0.0174978	0.0550565	0.534906	0.0324929	0.0723911	0.00764083	0	0.0217415	0	0.0555126	0.159511	0.687061	0.00503048	0	0	0	0.105874	0.144998	0.124625	0	0.010221	0.0898959	0.305279	0.13538	0	0.221108	0	0	0.0172661	0.13475	0	0	0.0634071	0	0	0	0.0380502	0.279921	0.000402137	0.238649	0	0.0946267
AGGTAGGTCTATTCGT-1-SN_092502	0.050867	0	0.0202605	0.520334	0.0337069	0.02894	0.0588559	0.00061459	0.0189934	0	0.0437274	0.207941	0.427252	0.0334784	0	0	0	0.0720803	0.149772	0.105736	0.0158971	0	0	0.111219	0.11965	0	0.227094	0.00302583	0	0.00830978	0.121875	0.0166438	0.201245	0.0030377	0.00221102	0	0	0.0323815	0.290271	0	0.369599	0.099544	0.120987
CAACAGTTCAACCCGG-1-SN_092502	0.0506494	0	0	0.490323	0.0508728	0.0653956	0.0153543	0.00126702	0.024326	0	0.0856491	0.100682	0.708071	0.010323	0	0	0.0105154	0.105922	0.148202	0.105647	0.0196438	0	0.0880756	0.317522	0.12801	0	0.21892	0	0	0.0520087	0.13375	0	0	0.00939683	0.0267175	0	0	0.0406715	0.296643	0.0649589	0.217864	0.037035	0.103313
CATACAGGTGAATTAG-1-SN_092502	0.0475423	0	0.0868308	0.614316	0.0104857	0.0565968	0.0326315	0	0.0177276	0	0.0600014	0.19988	0.688159	0.0448551	0	0.0357079	0.0563884	0.0356457	0.157608	0.122745	0.0104441	0	0.107839	0.525602	0.137388	0	0.212162	0.0217781	0	0.0121237	0.1335	0	0	0.0177866	0.0350399	0	0	0.0483879	0.316443	0.0236516	0.205875	0.0581591	0.101821
CCGATGGTCGCAGTTA-1-SN_092502	0.0676362	0	0.00765181	0.469905	0.0556663	0.0673122	0.0194427	0.00543326	0.0212016	0	0.0625928	0.186977	0.596797	0.00062706	0	0	0.00173931	0.071406	0.158209	0.135726	0.0513412	0	0	0.138882	0.126463	0	0.231648	0.00332476	0.00880196	0.0258104	0.128625	0	0	0.0145209	0	0	0	0.0397533	0.268365	0.0224497	0.245332	0.0586955	0.109642
GACACGCAGAAGGTAG-1-SN_092502	0.0894583	0	0	0.473851	0.083013	0.0750913	0.0087256	0.0120226	0.0221875	0	0.0568722	0.180314	0.708917	0.0422351	0	0.0176098	0.0248404	0.0348639	0.151626	0.123455	0.0144391	0	0.0751175	0.537711	0.137709	0	0.216436	0.00732594	0	0.0533794	0.1295	0	0	0.0206517	0.0432591	0	0	0.0508985	0.355924	0.0250409	0.202173	0	0.120339
GCTACCTTCTGCGGCA-1-SN_092502	0.0518371	0	0.059427	0.593996	0.0290324	0.054912	0.00890659	0	0.0229765	0	0.0269029	0.150104	0.700993	0.0361286	0	0	0.00209351	0.108104	0.153475	0.118128	0.0140616	0	0.087633	0.370871	0.130883	0	0.240106	0	0	0.0302707	0.134375	0	0	0.00622561	0.0289982	0	0	0.0471065	0.384696	0	0.222174	0.0192333	0.0940653
GGGCTCAAGTTACGGG-1-SN_092502	0.0779836	0	0.0178838	0.470389	0.175223	0.0457599	0.0391515	0	0.0232272	0	0.0614835	0.186827	0.552293	0.0442263	0	0.0152917	0.0215705	0.0711363	0.148618	0.125478	0.020515	0	0.0422968	0.286629	0.120664	0	0.21172	0.00636159	0.0114434	0.0170942	0.0344999	0.0229216	0	0	0	0	0	0.0351049	0.402645	0	0.456775	0	0.104443
GGTTCTCTCATGGAGG-1-SN_092502	0.0615199	0	0	0.403628	0.0674984	0.0920847	0.0339832	0	0.0224342	0	0.063615	0.181061	0.680885	0.1533	0	0	0.00215545	0.0553419	0.171022	0.1343	0.0506108	0	0.0696638	0.243195	0.127895	0	0.207499	0.00141508	0	0.00887794	0.228897	0	0.0979528	0.00585633	0.027061	0	0	0.0303761	0.441673	0	0.156926	0.0380831	0.0983142
TTACTGTTCAACTGGT-1-SN_092502	0.0764547	0	0.0108758	0.311994	0.0667831	0.0919343	0.00863188	0	0.0285582	0	0.0412205	0.118641	0.629328	0.0648359	0	0	0	0.0718105	0.153765	0.13684	0.0224606	0	0	0.153994	0.130731	0	0.222287	0	0	0.0058627	0.131625	0	0	0.0190104	0	0	0.00333574	0.0336222	0.329181	0.0141395	0.226426	0.103388	0.123075
TTCATGTTCGACGCGT-1-SN_092502	0.0522393	0	0	0.395239	0.0756323	0.0653337	0.0532042	0.00794611	0.0300622	0	0.0802951	0.252488	0.636087	0.0426019	0	0.0170489	0.0272232	0.0630449	0.160361	0.12221	0.0529052	0.023576	0	0.322792	0.125146	0	0.204039	0.00709263	0	0.00431889	0.11225	0.0281513	0	0	0	0	0	0.0326315	0.315546	0	0.498347	0.0239077	0.124621
TTCCAATTCCACCTGT-1-SN_092502	0.0648287	0	0	0.535105	0.0251462	0.0488343	0.0231716	0.00670908	0.029591	0	0.0340817	0.110276	0.660707	0.0400343	0	0.0175029	0.0282339	0.128671	0.165971	0.115587	0.0303034	0	0	0.0746664	0.13216	0	0.219235	0	0	0.0135614	0.126125	0	0	0.0133024	0	0	0	0.0383628	0.319438	0.0439667	0.190421	0.0750935	0.124477
TTTCGATGTGTCCAAT-1-SN_092502	0.0480615	0.0370383	0	0.478398	0.0630372	0.0705406	0.0100202	0.00525017	0.0187346	0	0.0325483	0.145947	0.27424	0	0	0.00894484	0.00714069	0.0272042	0.123338	0.0902246	0.012764	0.000311367	0.0538323	0.00979383	0.112077	0.0238812	0.190062	0.00441703	0.0077471	0.0159582	0.118375	0	0	0.0145722	0.047742	0	0	0.0319985	0.198508	0.0434352	0.257477	0.0325601	0.117006
AAAGAACAGGTTGCCC-1-SN_092503	0.0821553	0.0124382	0.0205787	0.402305	0.0453027	0.0458964	0.00837268	0.00681563	0.0293552	0	0.0718019	0.21239	0.604358	0.04889	0	0.0137027	0.0193291	0.0673603	0.16178	0.145743	0.0179717	0.00548887	0	0.377243	0.122745	0	0.248889	0.00570054	0	0.0054516	0.129	0.00165438	0	0.0266407	0	0	0	0.0365767	0.336774	0.0126102	0.28021	0.0647531	0.104593
AAGGTAATCTCGCGTT-1-SN_092503	0.0651418	0	0	0.471694	0.0815532	0.089085	0.00600602	0	0.0168088	0	0.0569595	0.281227	0.405913	0.046794	0	0	0.000553843	0.0558976	0.169647	0.158029	0.0230613	0	0	0.0298747	0.131663	0	0.27782	0	0	0.00760475	0.0201249	0	0	0	0	0	0	0.0340888	0.31474	0.0060877	0.193626	0	0.0923886
AATCGACGTGAGGAAA-1-SN_092503	0.0696643	0	0	0.400629	0.0891754	0.0713546	0.0188285	0	0.0230111	0	0.105776	0.220797	0.568688	0.0451171	0	0	0	0.0696687	0.162605	0.191438	0.0095445	0	0	0.0952222	0.114486	0	0.315234	0	0	0.0480416	0.119	0	0.136079	0.0119505	0.0305698	0	0	0.0338502	0.377081	0	0.236146	0	0.0826115
AATCGTGGTCGTCTCT-1-SN_092503	0.0529569	0	0.0432102	0.286081	0.0868371	0.0323737	0.0112062	0.00290914	0.0232399	0	0.0720192	0.154629	0.552305	0.0489948	0	0	0	0.0596924	0.165317	0.134217	0.0109783	0	0	0.280369	0.118347	0	0.25626	0	0.0329125	0.00912388	0.12975	0	0	0	0.0110551	0	0	0.030468	0.306628	0	0.342618	0.0265126	0.0995093
AATTCCTCACCGGCTA-1-SN_092503	0.0633009	0	0	0.424531	0.0297366	0.083176	0.0220081	0	0.0187576	0	0.00884434	0.201229	0.546878	0.0935349	0	0	0	0.100052	0.155707	0.101039	0.023948	0	0	0.170199	0.123548	0	0.218556	0	0.0219754	0.00307873	0.133625	0.0157391	0.00812953	0.0134243	0.0274158	0	0	0.0255591	0.404919	0	0.255209	0.0719196	0.088121
ACAAAGACAAGGGTCA-1-SN_092503	0.0647571	0	0	0.41778	0.0848178	0.0617953	0.0145579	0	0.0207872	0	0.0427735	0.230246	0.307921	0.00859737	0	0.0179836	0.0253677	0	0.164407	0.145401	0.0160127	0	0.0302732	0.236936	0.128337	0	0.268012	0.00938963	0.0106696	9.23e-05	0.0801248	0	0	0	0	0	0	0.0330053	0.392746	0.0252205	0.424946	0.0340986	0.140357
ACAAAGACACGCGCAT-1-SN_092503	0.0589095	0	0.0373635	0.620537	0.0311781	0.0606587	0.00143337	0	0.019181	0	0.0766681	0.318389	0.34803	0.0357898	0	0	0	0.0194399	0.17869	0.147924	0.020153	0	0	0.0484158	0.13	0	0.324634	0	0	0.000158215	0.109125	0	0	0	0	0	0	0.0270615	0.290177	0.0222249	0.238138	0	0.114234
ACCATTTTCATGCATG-1-SN_092503	0.0480953	0.00511839	0.0930556	0.525174	0.0496007	0.109987	0.049678	0	0.0340727	0	0.0824284	0.243854	0.4944	0.0508812	0	0.0357885	0.077032	0.0285379	0.179812	0.133548	0.0761031	0	0	0.406351	0.123975	0	0.305257	0.0092016	0	0.00575948	0.124375	0.0274698	0	0	0	0	0	0.0303877	0.376816	0.0300036	0.318983	0.0635229	0.14559
ACGGTTATCTTCTAAC-1-SN_092503	0.0470498	0	0	0.176722	0.0510539	0.091495	0.0285883	0.0341884	0.0346976	0	0	0.101124	0.205703	0.0605485	0	0.0225594	0.00932325	0	0.102052	0.0788185	0.0071008	0.024643	0	0.0960509	0.0797396	0	0.112937	0.0305872	0.0129398	0.0186585	0	0.0349552	0	0.0366367	0.003033	0	0	0.0444155	0.300682	0.0440422	0.188702	0	0.0707319
ACTATCTAGTAGGCCA-1-SN_092503	0.0714898	0	0.00514468	0.491011	0.0282283	0.117063	0.0119739	0	0.0220937	0	0.058277	0.291122	0.493713	0.0478944	0	0	0	0.0578914	0.171357	0.173004	0.00841996	0	0	0.119897	0.127691	0	0.336993	0	0	0.00589349	0.00949998	0.0116349	0	0	0	0	0	0.0375892	0.305868	0.036295	0.294075	0	0.0903455
AGAACCTGTCCACGCA-1-SN_092503	0.0770828	0	0	0.465987	0.060249	0.0842506	0.0118064	0	0.017335	0	0.0422815	0.287531	0.356454	0.0522437	0	0	0	0.0638541	0.170391	0.14134	0.0101732	0	0	0.0312401	0.129611	0	0.297942	0	0	0.0212119	0.11275	0	0	0	0	0	0	0.037174	0.353694	0	0.285118	0	0.100823
AGACCATGTTATAGCC-1-SN_092503	0.0707306	0.0107367	0	0.359061	0.083371	0.109999	0.0293731	0	0.0200383	0	0.0403553	0.251789	0.548849	0.0536401	0	0	4.37e-05	0.129239	0.160674	0.105139	0	0	0	0.0966822	0.115443	0	0.26845	0	0	0.033857	0.10125	0	0.032017	0	0	0	0	0.0338127	0.370332	0	0.323573	0	0.0977773
AGATGCTCAGAACCGA-1-SN_092503	0.0732292	0	0	0.5718	0.0480541	0.0791879	0.00434414	0	0.0214719	0	0.0435458	0.199081	0.398031	0.0549843	0	0.0115342	0.0171869	0	0.172257	0.158759	0.011947	0	0	0.119285	0.142034	0	0.278175	0.00680426	0	0.0255742	0.0926248	0	0	0.0111994	0	0	0	0.0373801	0.401778	0.0244957	0.352744	0	0.102731
AGCCACGCAACTGCTA-1-SN_092503	0.0678146	0	0.0944078	0.507549	0.0592952	0.0515803	0.0276297	0	0.0236783	0	0.00349894	0.230691	0.730454	0.0482612	0	0.0193857	0.0339881	0.0807591	0.174422	0.119847	0	0	0	0.488954	0.129507	0	0.248462	0.0126511	0	0.0144337	0.13125	0.00461044	0.00446887	0.0128852	0.0423939	0	0	0.0418	0.376045	0	0.27389	0.0348648	0.100297
AGCCACGTCGCGGTAC-1-SN_092503	0.0645032	0	0	0.536941	0.0298552	0.114353	0.00486886	0	0.0244154	0	0.0855456	0.254776	0.491566	0.0514052	0	0.00577645	0.00814827	0.0181605	0.172311	0.136579	0.0449298	0	0	0.257668	0.129513	0	0.295587	0.00240309	0.00352599	0.0376174	0.115625	0	0	0.0138402	0.0198992	0	0	0.0325162	0.323519	0	0.205669	0.0342518	0.116947
AGGATCTGTAGCTCGC-1-SN_092503	0.0696338	0	0.00442605	0.337079	0.0885732	0.0375072	0.00909555	0	0.0191301	0	0.0346233	0.198795	0.696928	0.0469512	0	0.0169929	0.0239701	0.0631798	0.163012	0.141893	0.0105226	0	0	0.390823	0.126971	0	0.26705	0.0070693	0	0.0244266	0.12875	0	0	0.0321833	0.0331173	0	0	0.0359175	0.336031	0	0.366876	0	0.0660502
AGGGTTTTCGAACCAT-1-SN_092503	0.0789915	0	0.011402	0.38014	0.0453719	0.0715987	0.0500398	0	0.0299894	0	0.0746218	0.205954	0.478364	0.117143	0	0	0	0.0364986	0.166883	0.104767	0.0141302	0	0.0236344	0.179017	0.12251	0	0.206593	0	0	0.023516	0.192008	0.0114968	0.200641	0.0166234	0	0	0	0.036143	0.328732	0.00269903	0.214051	0.0831792	0.0934046
AGTAGCTGTCGGTACC-1-SN_092503	0.0580978	0	0	0.411531	0.0125598	0.0506698	0.0388543	0.000524481	0.0130199	0	0.111581	0.277479	0.474353	0.0431259	0	0.0343544	0.0554169	0.021876	0.163427	0.0983241	0.0372961	0	0	0.128483	0.12371	0	0.258816	0.000818439	0	0.0242516	0.121125	0.00671779	0	0.0102028	0	0	0	0.0489736	0.298057	0.0209687	0.400453	0.0598897	0.100848
AGTTCCCCACACGTGC-1-SN_092503	0.070565	0	0.0164014	0.19698	0.0764386	0.044071	0.0218919	0.000367794	0.0222228	0	0.0486157	0.153444	0.572415	0	0	0	0	0.152914	0.149883	0.113736	0.0121309	0	0	0.196391	0.120283	0	0.215495	0	0.0157474	0.0239103	0.130875	0	0.143561	0.00173583	0	0	0	0.043902	0.341423	0	0.256218	0.00980159	0.0877536
ATACTTCAGATGGTCG-1-SN_092503	0.0886502	0.0199834	0	0.120784	0.077671	0.0124679	0.0655599	0.00102522	0.0233523	0	0.0341417	0.218475	0.401795	0.156762	0	0	0	0.0902074	0.158002	0.11069	0.0395599	0	0	0.16503	0.100853	0	0.192122	0.000279353	0.00400014	0.0218415	0.170882	0	0.192133	0.0276424	0.0157175	0	0	0.0330587	0.321077	0	0.237228	0.128192	0.0544076
ATCACTTAGGGTGGGA-1-SN_092503	0.0670126	0	0	0.504927	0.104537	0.0831985	0.00461293	0	0.0159873	0	0.035583	0.268176	0.2459	0.0418683	0	0	0.00329454	0.0071789	0.185155	0.141588	0.013264	0	0	0.0448397	0.120691	0	0.304257	0	0	0.000782439	0.1085	0	0	0.00153554	0	0	0	0.0354489	0.377596	0.0269115	0.299323	0.0399668	0.118719
ATCACTTGTAGACTGG-1-SN_092503	0.0673973	0	0	0.513841	0.0676462	0.0674192	0.0166903	0	0.0229573	0	0.0323042	0.234229	0.52607	0.0495712	0	0	0	0.0695854	0.16709	0.161723	0	0	0	0.0801903	0.123078	0	0.262896	0	0	0.0541718	0.0912498	0	0	0	0	0	0	0.0411786	0.442816	0	0.294528	0.0169426	0.0933388
ATCCATTGTTGGGAAC-1-SN_092503	0.0704016	0	0.0211376	0.53636	0.0231547	0.0745869	0.00820637	0	0.0279987	0.0234894	0.0540824	0.203766	0.7104	0.0480516	0	0.0134172	0	0.149387	0.151964	0.134799	0.0213971	0	0.0938948	0.452363	0.125875	0	0.240389	0.0170615	0.0286592	0.0276145	0.134	0	0	0.00572661	0	0	0	0.0406891	0.345538	0	0.269696	0.0114198	0.0835223
ATCGTCCTCTCGTGAA-1-SN_092503	0.0674268	0	0	0.573364	0.0426964	0.0909375	0.0160467	0	0.0221519	0	0.0757341	0.17308	0.6625	0.0449599	0	0.017292	0.0243921	0.0354325	0.155114	0.134063	0.0585247	0	0.0960303	0.383782	0.134432	0	0.214967	0.00915378	0	0.0110613	0.132625	0.00449018	0	0.0178554	0.0289836	0	0	0.0433446	0.355874	0	0.242334	0	0.0895462
ATCGTGATCAAAGACA-1-SN_092503	0.0628259	0	0	0.456963	0.0414475	0.023538	0.0306471	0	0.0234235	0	0.0314498	0.20755	0.437995	0.0599221	0	0	0.0195277	0.184296	0.157096	0.0881186	0.0245694	0	0.0598403	0.127133	0.113507	0	0.226742	0	0	0.0423929	0.130625	0	0.175733	0.00784657	0.0445569	0.00670044	0	0.0389223	0.27456	0.0156058	0.292455	0.0728926	0.0886771
ATTACTCCAGGTTCCG-1-SN_092503	0.0670107	0	0	0.571287	0.0734464	0.097458	0.00715392	0.00308618	0.029027	0	0.0781533	0.147634	0.53535	0.0466368	0	0.0171424	0.0241811	0	0.179118	0.150014	0.0104863	0	0	0.276652	0.125902	0	0.251173	0.00713151	0.0223299	0.0493499	0.112875	0	0	0	0.0410962	0.00921844	0	0.0325184	0.382186	0	0.200024	0	0.103773
ATTCCCGAGTAGTGCG-1-SN_092503	0.0707882	0.0258493	0	0.391963	0.109186	0.0619847	0.0204986	0.00258712	0.037757	0	0.149903	0.205231	0.547207	0.037781	0	0	0	0	0.151115	0.111116	0.0234692	0	0	0.117746	0.102018	0	0.211855	0.00152027	0.0258692	0.0103944	0.0617498	0	0	0.00373416	0	0	0.00930131	0.0525118	0.306522	0	0.285464	0	0.084582
ATTCCCGTCGCGAAGA-1-SN_092503	0.0872937	0	0	0.382572	0.0369004	0.0438986	0.00950871	0	0.0339802	0	0.0543201	0.21113	0.60885	0.077391	0	0.0222804	0.0359404	0.139122	0.152719	0.101461	0.0363675	0	0	0.209069	0.11349	0	0.208922	0	0.00243516	0.0237743	0.133875	0.045883	0.00698855	0.0101019	0.0324924	0	0	0.0359932	0.334792	0	0.264155	0.0710323	0.100271
ATTGTTCGTGCCCTTT-1-SN_092503	0.0685291	0	0	0.57263	0.0522141	0.0483524	0.0227859	0.000145078	0.0208417	0	0.0422905	0.167145	0.719508	0.049676	0	0	0.00305179	0.163434	0.15625	0.162593	0.00767647	0.0139687	0.0809526	0.395671	0.139376	0	0.248771	0.00235847	0	0.0289039	0.134625	0	0	0	0	0	0	0.0336961	0.384878	0	0.25308	0.058389	0.0772768
ATTTCACCACGTATAC-1-SN_092503	0.0546123	0	0	0.59799	0.0561048	0.116038	0.0029125	0	0.0218281	0	0.0826882	0.119993	0.42506	0.0614829	0	0	0	0.0743973	0.173395	0.147611	0.0282458	0	0	0.0186579	0.145337	0	0.281892	0	0	0.0233699	0.0693748	0	0	0.0107617	0.00937281	0	0	0.0364219	0.433813	0	0.401191	0.0686569	0.106102
CAACGGCAGTGCACCC-1-SN_092503	0.0725495	0	0.00596413	0.428171	0.0827479	0.0638705	0.00827546	0	0.0187884	0	0.0611625	0.230943	0.484728	0.0665024	0	0	0	0	0.159757	0.140703	0.0299818	0	0.0111533	0.0637239	0.12969	0	0.290229	0.00163032	0.00577235	0.0150641	0.0996247	0	0	0.0194561	0.0405674	0	0	0.0275739	0.402845	0.00908326	0.456636	0.120193	0.103343
CAATCGATCTCGACGG-1-SN_092503	0.0474103	0.0131174	0	0.519081	0.039844	0.121204	0.00931081	0	0.0250698	0	0.061222	0.229741	0.687585	0.0451171	0	0.0184136	0.0259743	0.0860046	0.167067	0.128822	0.0330139	0	0	0.392461	0.127499	0	0.256209	0.00766035	0	0.0241452	0.119625	0	0	0.0151899	0	0	0	0.0355088	0.390369	0.0318396	0.313372	0.0195939	0.113972
CACAGATGTACAACGG-1-SN_092503	0.0665592	0.00314245	0.0104385	0.404573	0.0768699	0.0418565	0.0265312	0.00226107	0.0235399	0.058381	0.0149648	0.190527	0.70673	0.0439643	0	0.0151361	0.00194529	0.182012	0.153194	0.168288	0.00269611	0	0.112506	0.326443	0.124809	0	0.269511	0.00201501	0	0.0295697	0.13425	0.00870936	0	0	0	0.0159976	0	0.0398874	0.36791	0.0255597	0.290076	0.0238239	0.0817524
CACAGGCTCGAGTCCG-1-SN_092503	0.0575448	0	0	0.285121	0.0359301	0.0751062	0.0352494	0.00900774	0.0182909	0.0967349	0.131649	0.211442	0.576539	0.0908161	0	0.0242981	0.00496543	0.0486176	0.157929	0.0913302	0.0306257	0.0227919	0.0188245	0.261259	0.12674	0	0.219974	0	0	0.0113819	0.134125	0.0291817	0.0151656	0	0	0.0177291	0	0.0287065	0.271192	0.0445465	0.17311	0.0629099	0.0967035
CAGATCACATTGCTTT-1-SN_092503	0.0479042	0	0	0.504734	0.0270213	0.105129	0.019837	0	0.0225833	0	0.0140365	0.163563	0.706094	0.0557587	0	0.0155721	0.021966	0.160186	0.150274	0.148424	0.0031615	0	0.118312	0.468972	0.138274	0	0.234691	0.00647824	0	0.0348013	0.1345	0	0	0.00903083	0.00163423	0	0	0.038767	0.316869	0	0.237427	0.0194182	0.112654
CATACTTGTCTAGTGT-1-SN_092503	0.0677767	0	0.108874	0.471616	0.0686498	0.0660186	0.0383972	5.88e-05	0.0198337	0	0.0777152	0.204084	0.483363	0.0522437	0	0.00959003	0.0165937	0.103994	0.168114	0.113813	0.0386585	0	0	0.197697	0.119786	0	0.252275	0.0039896	0.00911991	0.0113128	0.102	0.0315229	0.0113148	0.00599194	0.000432591	0.00683731	0.0566709	0.0373033	0.464856	0.0270081	0.317955	0.115166	0.102974
CATTCCGCAACAGATA-1-SN_092503	0.0755189	0	0	0.505957	0.0465543	0.0553591	0.0157429	0.000920947	0.0251298	0	0.0217447	0.339897	0.499393	0.0294493	0	0	0	0.0748671	0.183689	0.163218	0.0167189	0	0	0.0659511	0.118997	0	0.315888	0.00262753	0	0.00800523	0.0698748	0.00956577	0.132612	0.00801151	0	0	0	0.0351301	0.342436	0.000771153	0.284035	0	0.0879432
CCAATGACAAGGTCAG-1-SN_092503	0.0623617	0.00190853	0.112194	0.526069	0.0431482	0.0699211	0.0770975	0.00106462	0.0209098	0	0.123367	0.24873	0.474823	0.0330649	0	0.0385328	0.10371	0.0864127	0.178998	0.0948412	0.0287128	0	0	0.234814	0.108368	0	0.246691	0.0180468	0	0.0118937	0.119125	0.0141196	0.147967	9.15e-05	0.0169672	0	0	0.0348204	0.28503	0.0380723	0.384604	0.0454115	0.10988
CCAATGATCCATAGAC-1-SN_092503	0.0628594	0	0	0.597361	0.12351	0.0770587	0.0111938	0	0.0187348	0	0.0578139	0.280096	0.305438	0.0453267	0	0	0.00179002	0.0128652	0.173241	0.169202	0.0131598	0	0.0102681	0.0522004	0.126669	0	0.355088	0	0	0.00948019	0.131375	0.000200531	0	0	0	0	0	0.0374918	0.30249	0.0331924	0.344426	0.0317101	0.0949481
CCACAAACATGGATCT-1-SN_092503	0.0760627	0	0	0.529388	0.0530245	0.078692	0.0304618	0	0.0322433	0	0.0749125	0.205047	0.718577	0.0137814	0	0	0	0.0947178	0.163495	0.09591	0.0527182	0	0	0.331012	0.132384	0	0.220579	0	0.022178	0	0.133375	0	0.0442608	0.0120173	0.041	0	0	0.0312791	0.343175	0	0.246043	0.0679673	0.0888198
CCACCATTCGCCTAGG-1-SN_092503	0.0692797	0	0	0.346344	0.0210816	0.0836094	0.0165701	0	0.0296478	0	0.0873479	0.191254	0.66694	0.0529249	0	0.0186566	0.0288627	0.0348994	0.169556	0.112624	0.022998	0	0.000896406	0.493174	0.125221	0	0.200172	0.00776145	0	0.0166511	0.135375	0.00577799	0.0157361	0.011644	0.0382603	0	0	0.0328492	0.381892	0.0505623	0.165414	0.0330258	0.107429
CCTCAGTCATTGCTTT-1-SN_092503	0.0657801	0.00114271	0	0.352211	0.101685	0.0604365	0.0160588	0.000138825	0.0298097	0	0.058733	0.227381	0.563552	0.183464	0	0	0	0.156071	0.164513	0.100854	0.01047	0	0.0381513	0.193736	0.114921	0	0.232102	0	0	0.00643048	0.262084	0	0.0212509	0.0148331	0	0	0	0.0325149	0.324365	0	0.301368	0.0617605	0.114162
CCTGTTGTCATTGCCC-1-SN_092503	0.0697883	0	0	0.635228	0.0505721	0.133325	0.00721803	0	0.0208685	0	0.0726764	0.282146	0.392477	0.0510548	0	0	0.00291114	0	0.18338	0.154783	0.0171472	0	0	0.0350465	0.125573	0	0.318911	0	0	0.00993324	0.0751248	0	0	0	0.0245616	0	0	0.0312737	0.439935	0.0421307	0.422708	0	0.126444
CCTTCAGGTGATTCAC-1-SN_092503	0.0582479	0.00328379	0	0.450079	0.112195	0.101416	0.0228128	0	0.0314222	0	0.0802966	0.194199	0.271555	0.0389338	0	0.0146561	0.0206739	0	0.16405	0.125434	0.028554	0	0	0.172639	0.116938	0	0.249123	0.00609717	0	0.0271861	0.12275	0	0.224973	0	0	0	0	0.0525586	0.379318	0	0.302652	0	0.0789869
CGAGGCTTCTTGATTC-1-SN_092503	0.0382226	0	0	0.629254	0.07151	0.130975	0.0123041	0	0.019382	0	0.0718687	0.251197	0.387991	0.0525581	0	0	0.0166891	0	0.175728	0.15862	0.0246405	0	0.0177839	0.0434468	0.130176	0	0.310436	0	0	0.0117752	0.0996247	0	0	0	0.0184092	0	0	0.0317319	0.32905	0	0.394966	0	0.0901333
CGCAGGTCAGGCCCTA-1-SN_092503	0.0698865	0	0	0.550953	0.100212	0.0509096	0.0232791	0	0.0217442	0	0.0430951	0.254176	0.623996	0.0307043	0	0.0449553	0.0708894	0.105855	0.16296	0.129358	0.0297592	0	0.0537305	0.238111	0.121757	0	0.218934	0.00334411	0	0.00537192	0	0.0117729	0	0	0	0	0	0.0367262	0.438625	0.0294722	0.438593	0	0.0891098
CGCATAAAGACCATAA-1-SN_092503	0.0675362	0	0	0.471916	0.0863845	0.0889356	0.00894377	0	0.0201492	0	0.0378875	0.313053	0.461024	0.00550209	0	0	0.0032084	0.0981748	0.177882	0.131489	0.0130508	0	0	0.0940544	0.123665	0	0.295572	0	0	0.027007	0.122375	0	0	0	0	0	0.000527753	0.0353407	0.383639	0.00217418	0.261472	0.0177838	0.104403
CGCATGGAGCATCCCG-1-SN_092503	0.0620342	0	0.090953	0.69869	0.0500954	0.0960657	0.0426263	0	0.0247444	0	0.0731365	0.170999	0.659054	0.0556322	0	0.0342278	0.0487483	0.0990889	0.157745	0.117231	0.029247	0	0.0896689	0.488115	0.139672	0	0.279107	0.0147879	0	0	0.131375	0.00548219	0.0667	0.0175924	0	0	0	0.0363472	0.311133	0	0.375205	0.027662	0.096241
CGGAATTGTACAAGTA-1-SN_092503	0.0795456	0	0	0.55464	0.0737898	0.0634742	0.021961	0	0.0262524	0	0.0784809	0.203405	0.653718	0.0432831	0	0	0	0.158082	0.148046	0.173926	0.0290016	0	0.111006	0.344128	0.116609	0	0.245521	0	0	0.137807	0.134625	0	0	0	0.035136	0.00630538	0.0037775	0.0460149	0.417534	0	0.20902	0	0.101699
CGTCCATAGTTACGTC-1-SN_092503	0.0705139	0.00944384	0	0.331956	0.0557598	0.108498	0.0268927	0.00319798	0.021639	0	0.0317247	0.334513	0.450487	0.0316501	0	0	0	0.0853183	0.164509	0.133783	0.017824	0	0	0.0893727	0.115435	0.00809321	0.287011	0.00128702	0	0.00457084	0.113875	0	0.0925545	0	0	0	0	0.0349179	0.297133	0	0.275078	0.0284745	0.0847118
CGTGTCTAGCGGTAGT-1-SN_092503	0.0715368	0.00398546	0	0.401808	0.133846	0.0606722	0.0147505	0.00176332	0.0139364	0	0.0561543	0.328096	0.37885	0.0396674	0	0	0.00404457	0.0684392	0.161798	0.146499	0.0132034	0	0	0.0834284	0.116557	0	0.271924	0	0	0.0136979	0.0707498	0	0	0.0133565	0.0165797	0	0	0.0357808	0.423776	0	0.333136	0.0199731	0.110559
CGTTAGATCTACCCAC-1-SN_092503	0.0501917	0.00537411	0.0807177	0.501754	0.0764284	0.0661957	0.0234535	0	0.0209989	0	0.0470857	0.261295	0.621853	0.0506192	0	0.0209048	0.0469184	0.079505	0.166365	0.132649	0.0102512	0	0	0.434532	0.115659	0	0.275273	0.0106195	0	0.0293762	0.125125	0.0151095	0	0	0	0	0	0.037115	0.389088	0.00270564	0.306049	0.0561669	0.106864
CTACATTTCTCGACGG-1-SN_092503	0.0732487	0	0.0137768	0.39775	0.0871927	0.106399	0.0134774	0	0.032874	0	0.0985911	0.143184	0.464395	0.0721336	0	0	0.00321003	0	0.160407	0.125117	0.0134663	0	0	0.116361	0.123285	0	0.222602	0.00277751	0	0.0454204	0.0446249	0	0	0	0	0	0	0.0385197	0.407506	0.0221845	0.51185	0.0311871	0.102044
CTACCTGCAACCCTCT-1-SN_092503	0.062768	0	0	0.3827	0.0816722	0.0648393	0.032039	0	0.028226	0	0.086234	0.246735	0.474591	0.0458903	0	0.0277528	0.0447679	0.122126	0.177044	0.128683	0.0135788	0	0	0.0938429	0.128606	0	0.276476	0	0	0.0108574	0.127875	0	0.0220115	0	0	0	0	0.0309573	0.35818	0	0.280495	0	0.114095
CTCCCAACATGAATCC-1-SN_092503	0.0647383	0	0.0923564	0.578889	0.0632321	0.101265	0.0466106	0.00152816	0.0197137	0	0.0905404	0.0898932	0.392086	0.049676	0	0.0193265	0.0331533	0	0.171754	0.131509	0.0201577	0	0	0.212476	0.136464	0	0.24296	0.00654046	0	0.0266732	0.116625	0.0118715	0	0.0090724	0.0302814	0	0	0.0357958	0.39434	0	0.449426	0.111559	0.145296
CTGAGGCAGGATGCGT-1-SN_092503	0.0391973	0.0228955	0	0.422088	0.0381786	0.074573	0.0294361	0.00764758	0.01436	0	0	0.215192	0.609949	0.00932735	0	0.018694	0.0263698	0.00483332	0.148655	0.104564	0.00405565	0.00425685	0	0.338527	0.12501	0	0.207466	0.007777	0	0.00894431	0.13325	0.0132716	0.00665576	0	0.0396061	0	0	0.0427082	0.388755	0	0.256721	0.0688101	0.101557
CTGCAGGCACGTGAGA-1-SN_092503	0.0613669	0	0.0148226	0.517881	0.0598691	0.0718653	0.028756	0.00604373	0.0261111	0.0693393	0.0835986	0.167943	0.696449	0.0482196	0	0.0242588	0.0116769	0.160204	0.152207	0.150373	0.0104722	0	0.133613	0.447289	0.129779	0	0.263957	0.00448205	0	0.0440525	0.1335	0.0103441	0	0	0	0.00154932	0	0.0292074	0.414989	0	0.29528	0.0314853	0.105351
CTGTAGATCACGACTA-1-SN_092503	0.0648756	0.00987969	0	0.523914	0.0818611	0.0499432	0.0143784	0	0.0199308	0.0449389	0.0650454	0.186373	0.457492	0.0394578	0	0.024125	0.0288445	0.00737292	0.158207	0.106103	0.0192591	0	0	0.283883	0.133158	0	0.221311	0.0106856	0.0311403	0.0507062	0.0804998	0	0	0	0	0	0	0.0304858	0.38684	0.0304868	0.55198	0.100608	0.0786804
CTTACCGTCTAAACGC-1-SN_092503	0.0629626	0	0	0.441381	0.0913408	0.0463935	0.0131409	0.00195569	0.0176964	0	0.0921474	0.121251	0.378106	0.0494418	0	0.0169555	0.0239174	0.0281092	0.172197	0.11988	0.0112869	0.00580252	0	0.264649	0.136688	0	0.213357	0.0072873	0	0.0218979	0.106125	0	0	0	0.0198511	0	0	0.0389906	0.328487	0	0.445779	0.0568821	0.124367
GACTGATTCGCATAGT-1-SN_092503	0.0654687	0	0	0.306801	0.0496302	0.0862845	0.0262402	0.00548742	0.017486	0	0.0546463	0.259618	0.621836	0.00700801	0	0	0	0.108255	0.157625	0.0957344	0.046042	0	0	0.158647	0.117949	0	0.249579	0	0	0.0254821	0.1285	0.0298641	0	0.0207946	0.0362896	0	0	0.0330256	0.311464	0	0.323655	0	0.081746
GAGAAATCAAATTGCC-1-SN_092503	0.0651918	0	0	0.413211	0.0595082	0.0615726	0.0103252	0	0.0224929	0	0.0773649	0.321468	0.559744	0.0524009	0	0.00641273	0.00326064	0.0843148	0.176999	0.159163	0.0120606	0	0	0.0815575	0.116369	0	0.309885	0	0	0.0239208	0.108125	0	0.0203951	0.0057082	0	0	0	0.0408385	0.42886	0	0.213387	0.00374495	0.0897923
GAGACCCAGTTAACGA-1-SN_092503	0.0721603	0.00326149	0	0.437177	0.0530916	0.0564266	0.0177143	0	0.0144731	0	0.0593661	0.351935	0.579466	0.0357713	0	0	0.00177713	0.0768949	0.174068	0.157194	0.0139798	0	0.0301605	0.104526	0.116544	0	0.31812	0	0	0.0134221	0	0.0138469	0.0872351	0.000233669	0.0116935	0	0	0.0404056	0.373013	0	0.242926	0.000919512	0.0904297
GAGTCTAAGTTTGCTG-1-SN_092503	0.0715379	0.0291367	0.036178	0.451561	0.034333	0.0665444	0.024406	0	0.0229653	0	0.0395462	0.212055	0.674838	0.0440691	0	0.0161703	0.0334208	0.0345795	0.159627	0.111477	0.0161047	0	0.0377088	0.44452	0.135362	0	0.210669	0.00672711	0.0212159	0.012243	0.134875	0.0116743	0.0212033	0	0	0	0	0.049187	0.440145	0.00792367	0.163921	0.0403819	0.0928892
GATCAGTTCGACCAAT-1-SN_092503	0.0723429	0	0.0684121	0.285787	0.104316	0.0645631	0.0115927	0	0.0149192	0	0.035424	0.317227	0.567032	0.0502	0	0	0	0.0811588	0.168708	0.140115	0.00665331	0	0	0.270315	0.120049	0	0.293465	0.00175397	0	0.000706832	0.120875	0	0	0.0136572	0	0.0073863	0.00230847	0.0331657	0.32667	0	0.314288	0	0.106388
GCATGATAGGCTCAAG-1-SN_092503	0.0662071	0	0	0.594713	0.056883	0.0945846	0.00190261	0	0.0208821	0	0.0755418	0.348271	0.204931	0.0507764	0	0	0	0.014962	0.181138	0.165171	0.0178057	0	0	0.0311402	0.124208	0	0.361873	0	0	0.00741402	0.10175	0	0	0	0	0	0	0.0308828	0.291521	0	0.267069	0	0.0835975
GCGGATCTCTATACGG-1-SN_092503	0.0955492	0	0	0.322354	0.0445588	0.0657641	0.0201581	0	0.0184238	0	0.00976769	0.183142	0.597753	0.0546017	0	0.0168059	0.0237065	0.0639974	0.148862	0.117746	0.041228	0	0	0.386772	0.124401	0	0.222342	0.00758797	0	0.0193591	0.12375	0.0150662	0	0.00867225	0	0	0.0114025	0.0458245	0.366374	0.0253654	0.231408	0.0563254	0.101449
GCTACAAAGCACTCCG-1-SN_092503	0.0684513	0	0	0.545948	0.100887	0.0877672	0.00239898	0	0.0125024	0	0.0507316	0.264768	0.268258	0.0336937	0	0	0	0.0528822	0.186312	0.175338	0.0100272	0	0	0.0240266	0.129228	0	0.373351	0	0	0.00375758	0.111875	0	0	0	0.00480657	0	0	0.0339787	0.290873	0.0264345	0.324067	0.0101342	0.0862984
GGATGTTCATATCTCT-1-SN_092503	0.0363083	0	0	0.560597	0.0455543	0.0866262	0.000418839	0	0.0195025	0	0.0673537	0.432129	0.124974	0.0397722	0	0.00689809	0.00973046	0	0.198208	0.192894	0.0157819	0	0.0124968	0.080969	0.124367	0	0.404823	0.00286972	0	0.0104928	0.00462499	0	0	0	0	0	0	0.027151	0.222975	0.0323228	0.163131	0	0.0798387
GGCAGTCGTTTGGCTA-1-SN_092503	0.0679227	0	0.0730606	0.451508	0.0673354	0.0683667	0.0333057	0	0.0216167	0	0.069418	0.209793	0.396417	0.050986	0	0.0141073	0.0394367	0.0302793	0.177014	0.179774	0.0165805	0	0	0.0305847	0.123855	0	0.304937	0.0124968	0	0.0129178	0.120125	0.00805012	0.201664	0	0	0	0	0.0437406	0.399859	0	0.490158	0.0331024	0.107098
GGGACAATCGATACAC-1-SN_092503	0.049836	0	0	0.618031	0.0486101	0.0826571	0.0155753	0	0.0242938	0	0.0802664	0.175422	0.70219	0.048366	0	0.0182641	0.0299441	0.0360722	0.153012	0.117033	0.0225941	0	0.0841808	0.525243	0.135618	0	0.217705	0.0081202	0	0.0174496	0.134125	0	0.00128439	0.020342	0.0295123	0	0	0.0474205	0.383667	0.0189878	0.206822	0.032988	0.100536
GGGACCTCAATCTGCA-1-SN_092503	0.0582846	0	0	0.502305	0.0439471	0.0920248	0.0026433	0	0.0201635	0	0.0532445	0.240537	0.594554	0.0407155	0	0.0170303	0.0244411	0.0753099	0.167562	0.145542	0.00832156	0	0	0.454569	0.126012	0	0.264278	0.0078359	0	0.0193087	0.10325	0	0	0	0	0	0	0.0269011	0.359248	0.0234328	0.292922	0.0124369	0.111593
GGGTTTATCATTCCTA-1-SN_092503	0.0690921	0	0	0.591214	0.0660771	0.0971196	0.00832448	0	0.0195684	0	0.0605804	0.241282	0.338184	0.0516672	0	0	0.00092288	0.0202928	0.183683	0.161627	0.0308635	0	0	0	0.13296	0	0.328993	0	0.0239502	0.00543929	0.1225	0	0	0	0.0199473	0	0	0.0297884	0.355589	0.0231912	0.467472	0.0133329	0.096991
GGTGAAGGTGTTACTG-1-SN_092503	0.0507075	0	0	0.411399	0.052978	0.0578535	0.0234403	0.0165744	0.023925	0	0.00163367	0.272095	0.487792	0.0660271	0	0.00455688	0.000702359	0.0999022	0.145862	0.106237	0.0201706	0.00497776	0	0.215182	0.123081	0	0.199651	0.00590897	0	0.0243223	0.134375	0	0	0	0.0390774	0	0	0.0335001	0.319083	0	0.265428	0.0826694	0.0706395
GTAGGAGAGAGAAGGT-1-SN_092503	0.0777256	0	0	0.447276	0.0733576	0.0713758	0.0224145	0	0.0219742	0	0.0519734	0.235748	0.529933	0.0328386	0	0	0.00517804	0.098866	0.161532	0.0969892	0.0271029	0	0	0.147987	0.113538	0	0.243211	0	0	0	0.0763748	0	0.136977	0.011903	0	0	0	0.0384746	0.357072	0.0355668	0.301751	0.0320297	0.0912046
GTCACTCCACTCTCGT-1-SN_092503	0.084664	0	0	0.562074	0.110804	0.0492589	0.0199781	0.00276616	0.0415279	0	0.0620234	0.105073	0.342513	0.0493616	0	0.0177406	0.0250249	0.00545289	0.155158	0.1047	0.0203646	0.00820716	0	0.212547	0.130277	0	0.224165	0.00956941	0.0106238	0.0680907	0.0544999	0	0	0	0	0	0	0.0320672	0.330622	0	0.405776	0.0596282	0.130342
GTCAGCGAGCCTAACT-1-SN_092503	0.0740173	0	0.00491164	0.647972	0.105415	0.102459	0.0074094	0	0.0161136	0	0.0716844	0.220591	0.375997	0.0495188	0	0	0	0.0151397	0.191899	0.178285	0.0158398	0	0	0.019607	0.134802	0	0.336744	0	0	0.000735325	0.115125	0	0	0	0	0.00634141	0	0.0401391	0.351631	0.0215911	0.433818	0.0105458	0.0846593
GTCATCCCATGGCACC-1-SN_092503	0.0760161	0	0.079551	0.493698	0.109112	0.112346	0.0177601	0	0.0205669	0	0.113404	0.214642	0.337536	0.0527153	0	0.0117838	0.0226579	0.0173431	0.180032	0.169527	0.0457801	0	0	0.0175199	0.129075	0	0.265323	0.00466522	0	0.00385411	0.112	0	0.010982	0	0.0149484	0	0	0.0340685	0.399819	0	0.433002	0.0441366	0.0948642
GTCATGAGTAACCAGG-1-SN_092503	0.0581248	0.00752285	0	0.360677	0.0343285	0.0941837	0.010017	0	0.021962	0	0.0460308	0.206175	0.494222	0.0185499	0	0	0	0.0138628	0.156191	0.092095	0.0162418	0	0	0.197738	0.12125	0	0.237373	0.00423871	0	0.0286859	0.130125	0	0	0.0251333	0.0391255	0	0	0.0351821	0.379745	0	0.307199	0.0580059	0.112358
GTGTAACAGCTGGAGT-1-SN_092503	0.050405	0	0.0535288	0.495059	0.0739007	0.0689974	0.0153402	0.00498633	0.0237728	0.140757	0.0830278	0.157082	0.646589	0.0500428	0	0.0530589	0.0290839	0.0374582	0.150343	0.13272	0.0108096	0	0.026998	0.508588	0.131338	0	0.226845	0.00969582	0	0.0326638	0.131875	0.0209983	0	0.00453834	0.0176401	0	0	0.0419092	0.395517	0.0227564	0.24929	0	0.0874065
TAAGCGTCACGTAGAG-1-SN_092503	0.0609447	0	0.00416718	0.122907	0.040964	0.0746091	0.00400793	0.0148504	0.0313359	0	0.0886664	0.145672	0.437698	0	0	0	0.0106623	0.0657463	0.139767	0.145946	0.0200433	0	0.0522702	0.108366	0.10166	0	0.196731	0.0070818	0	0.0246396	0.1035	0	0	0.0090964	0	0.0308159	0	0.0437282	0.384345	0	0.158277	0.0259715	0.0891141
TACCGGGTCTTTCGAT-1-SN_092503	0.0663239	0	0	0.324483	0.0635685	0.0825685	0.00457885	0.000929057	0.0286605	0	0.0674562	0.362883	0.233405	0.0471084	0	0	0	0.009073	0.176056	0.11799	0.0391549	0	0	0.100083	0.132311	0	0.263137	0	0	0.016398	0	0	0	0	0	0	0	0.0387863	0.322703	0	0.150858	0.0036808	0.105151
TAGGAGGGTGTACATC-1-SN_092503	0.0610983	0	0	0.663253	0.0862755	0.0889371	0	0	0.020644	0	0.0574758	0.337207	0.179536	0.0553591	0	0.00046735	0.000659245	0.0229227	0.183212	0.177645	0.0210697	0	0	0.00384187	0.125025	0	0.389994	0.000194425	0	0.000636148	0.0867498	0	0	0	0	0	0	0.0351056	0.308263	0.0554334	0.286135	0	0.092164
TAGGTTGAGCTTAGTC-1-SN_092503	0.067107	0	0	0.217539	0.0814019	0.0787238	0.0216658	0.00725062	0.0153613	0	0.0041499	0.201613	0.689545	0.00382405	0	0.0227503	0.028466	0.0128296	0.154845	0.117163	0.0033377	0	0	0.3643	0.116096	0	0.221126	0.00905572	0	0.00262857	0.13325	0	0.0419788	0.00242014	8.59e-05	0	0	0.0364122	0.383437	0.0310666	0.242264	0.0567032	0.0976208
TATCCTACAGTAACAA-1-SN_092503	0.0735513	0	0	0.579203	0.129707	0.0606705	0.00353292	0	0.0228306	0	0.0718184	0.247543	0.253947	0.0286633	0	0.000317798	0.000448287	0.0306702	0.185428	0.181325	0.00995214	0	0.0408954	0.00261247	0.136963	0	0.362448	0.000379173	0	0.0136179	0.1095	0	0.010982	0	0	0	0	0.0268541	0.320109	0.0362846	0.372372	0.0276565	0.107165
TATGTTCTCCCAATAG-1-SN_092503	0.0705097	0.0101583	0	0.507473	0.0672683	0.106756	0.0222872	0	0.0194534	0	0.0760681	0.19126	0.619847	0.0436499	0	0	0.00329246	0.178102	0.1436	0.184775	0.00770307	0	0.115235	0.36562	0.117084	0	0.227578	0.0219045	0	0.20191	0.13425	0	0	0.00818275	0.0204279	0.0153491	0	0.0447166	0.443056	0	0.185055	0.0340219	0.0984571
TATTCCATCCAGCTCT-1-SN_092503	0.0572662	0	0	0.441438	0.0933005	0.0805761	0.0194015	0	0.0157237	0	0.031941	0.239084	0.488161	0.0507764	0	0.00767527	0.0124969	0.0759845	0.174	0.15231	0.0416411	0	0	0.193866	0.126716	0	0.261675	0.00447813	0	0.00170818	0.1255	0.107912	0	0	0	0	0	0.0352409	0.393042	0.0273463	0.222912	0.0406118	0.112881
TCAAGTGGTGGCAGAT-1-SN_092503	0.0613727	0	0	0.592581	0.0330087	0.0937248	0.00199447	0	0.0195184	0	0.0793989	0.298755	0.308459	0.0444359	0	0.0130729	0.0210878	0.0270097	0.179163	0.156839	0.0144771	0	0	0.0392278	0.136077	0	0.333735	0	0	0	0.101625	0	0	0	0	0	0	0.0259822	0.325264	0.0206305	0.245946	0	0.0922391
TCAAGTGGTGGGTTGA-1-SN_092503	0.0635975	0	0	0.460559	0.111315	0.0787795	0.0419748	0	0.0210534	0	0.0653563	0.244714	0.378071	0	0	0.0192361	0.0275797	0	0.167835	0.16761	0.00823722	0	0	0.242565	0.121968	0	0.270581	0.00943169	0	0.0134487	0.10025	0	0	0.00894463	0	0	0.0197269	0.0333055	0.367169	0.028071	0.417645	0.0917367	0.115885
TCAAGTGTCGTAACAC-1-SN_092503	0.0557016	0	0	0.509884	0.0652036	0.0581437	0.00739937	0	0.0254812	0	0.0297817	0.26774	0.451795	0.0466435	0.00443666	0	0	0.0321479	0.158286	0.134466	0.0476626	0	0	0.112676	0.122617	0	0.277069	0	0	0.0163372	0.126125	0	0	0.00607539	0	0	0	0.0353956	0.313555	0.0106776	0.325309	0.0442937	0.0919573
TCATCATTCCACGAAT-1-SN_092503	0.0694811	0	0	0.485828	0.0885689	0.0383496	0.0248388	0	0.0244814	0	0.0835175	0.271158	0.459273	0.0386194	0	0	0.000154846	0.0671391	0.165538	0.107337	0.0365423	0	0	0.149202	0.114804	0	0.278604	0	0.00247277	0.00604341	0.114	0	0	0.0125688	0	0	0	0.0305723	0.281088	0	0.317203	0.0239839	0.119042
TCCATGCAGAGATGCC-1-SN_092503	0.0743629	0	0	0.452857	0.119982	0.0794902	5.24e-05	0	0.0297283	0	0.0506865	0.325079	0.31756	0.0482088	0	0	0	0.0612121	0.178137	0.145245	0.0155952	0.0030514	0	0.0398147	0.133046	0	0.308716	0	0	0.00751238	0.103875	0	0	0.00425499	0	0.00320085	0	0.0351219	0.327766	0.021017	0.211086	0.0288199	0.0946518
TCCATGCAGCATGATA-1-SN_092503	0.066054	0	0	0.388195	0.0412072	0.0886224	0.0133772	0	0.021131	0	0.0793339	0.185498	0.449962	0.0635877	0	0.0174228	0.0273639	0.0163587	0.170067	0.126052	0.0145081	0	0	0.355116	0.127074	0	0.248971	0.00724817	0	0.0432306	0.104625	0	0	0	0	0	0.0124121	0.0415935	0.385329	0.0317582	0.459641	0.0490406	0.0880817
TCCCATGGTTGCATTG-1-SN_092503	0.068532	0	0	0.308533	0.0930948	0.0570005	0.01743	0	0.015317	0	0.0720998	0.305708	0.469105	0.0452219	0	0	0.00111489	0.0998032	0.158742	0.145464	0.00510258	0	0.000478198	0.106624	0.113147	0	0.28654	0	0.0282541	0.0156659	0.12575	0.0138033	0	0.000234801	0	0	0.0193072	0.0314084	0.299104	0	0.314038	0.0135003	0.0811808
TCCGTGTCATCAACCA-1-SN_092503	0.0911442	0.00716575	0	0.539594	0.0809051	0.105077	0.00675199	0	0.0207165	0	0.0755088	0.229092	0.326909	0.0453267	0	0	0.00117217	0.0155661	0.189289	0.168389	0.0112172	0	0	0	0.132295	0	0.315444	0	0	0	0.10025	0	0	0	0	0	0	0.0360905	0.4576	0	0.416617	0.0250126	0.0888065
TCCGTGTGTAGATTAG-1-SN_092503	0.0499633	0.00115169	0	0.431504	0.0564187	0.0967932	0.0212332	0	0.0293229	0.12961	0.0319561	0.155018	0.704831	0.0295541	0	0.0518292	0.0309734	0.128693	0.154618	0.100903	0.0207857	0	0	0.47722	0.117274	0	0.229265	0.00801809	0	0.0124207	0.133125	0.0193353	0.0357034	0.00610515	0.043548	0	0	0.0412804	0.369393	0	0.232298	0	0.0992771
TCCTCTTCAGCCCAGT-1-SN_092503	0.0745105	0.0156854	0	0.546934	0.0912217	0.0819957	0.00234284	0	0.0177544	0	0.0358706	0.132501	0.746517	0.0497284	0	0.0192175	0.0271082	0.105766	0.169733	0.12066	0.0128744	0.0249392	0	0.532131	0.138282	0	0.230221	0.011521	0	0.021287	0.133375	0	0	0.0244021	0	0	0	0.0412699	0.397107	0.0363812	0.272923	0	0.111995
TCGTGGGAGGAACTCG-1-SN_092503	0.0843467	0	0.0771829	0.413694	0.104335	0.0803634	0.0346705	0.015649	0.0202904	0	0.065123	0.266046	0.481567	0.0423923	0	0	0.00535971	0.00259435	0.1399	0.104009	0.0402189	0	0.0057862	0.116776	0.117275	0	0.243793	0	0	0.0105366	0.0787498	0.0331418	0	0.00968426	0.019477	0	0	0.0460229	0.277064	0	0.306051	0	0.0766756
TCTCACGCAAGCGGAT-1-SN_092503	0.0580734	0	0	0.299757	0.0346794	0.0645051	0.0217294	0.000631376	0.0241257	0	0	0.209079	0.468153	0.0484184	0	0.0101322	0.0142924	0.0416276	0.155805	0.104259	0	0	0	0.283694	0.11972	0	0.212042	0.00421514	0.0293692	0.00505511	0.130375	0	0	0.0139701	0.0462392	0	0	0.0452961	0.406901	0	0.309426	0.0817817	0.0918595
TCTTGCGTCATCACCC-1-SN_092503	0.0808462	0	0.0449064	0.569059	0.108377	0.0954291	0.0075566	0	0.0249178	0.0149259	0.0705733	0.160702	0.415397	0.0488376	0	0.00887857	0.00342802	0.0223492	0.166838	0.132922	0.0126729	0.00868701	0.00204274	0.000218462	0.132784	0	0.257993	0.00690972	0	0.0241643	0.0918748	0.00222666	0.0259099	0	0.0215334	0	0	0.0361259	0.362419	0	0.354684	0.0622969	0.121639
TGACAGTAGCAATTCC-1-SN_092503	0.0683048	0	0	0.430577	0.121494	0.0865301	0.0102621	0	0.023041	0	0.0666457	0.233437	0.413067	0.0502	0	0.00613316	0.00311848	0.0264317	0.181364	0.157835	0.0450638	0	0	0.105817	0.126828	0	0.2867	0.00155871	0	0.00911903	0.102	0	0	0	0	0	0	0.0339477	0.438528	0.0102428	0.367505	0	0.0871036
TGAGGAGCAGAATTCC-1-SN_092503	0.0626377	0.00847611	0	0.184699	0.0372898	0.118885	0.041439	0.003949	0.0170847	0.0780303	0.0482293	0.203464	0.620033	0.039615	0	0.0195999	0.0022794	0.161867	0.15948	0.0803503	0.058608	0	0	0.20777	0.119763	0	0.216934	0	0.024811	0.0167065	0.133625	0.0116407	0.0386034	0.0186696	0.0330211	0	0	0.0471347	0.253497	0	0.3013	0	0.101722
TGATGCAGTGATGAAT-1-SN_092503	0.0786155	0	0	0.347424	0.065508	0.0862027	0.0194999	0.00173852	0.0283019	0	0.0539571	0.343884	0.39346	0.0497284	0	0.00464718	0.00749634	0.0830988	0.170917	0.15125	0	0	0.0744399	0.100241	0.111779	0	0.304167	0	0	0.0237238	0.12375	0	0.0534153	0.0057877	0	0	0	0.0471858	0.307781	0	0.318417	0	0.0835073
TGATGGTTCTATTGTC-1-SN_092503	0.075517	0.00911788	0	0.328926	0.0814886	0.0622163	0.0184275	0	0.0186497	0	0.0843579	0.329251	0.480463	0.0498332	0	0.0220632	0.0355901	0.100652	0.17638	0.125817	0.00924931	0	0	0.117008	0.113858	0	0.287058	0	0	0.0287711	0.1235	0	0.018446	0.0137806	0	0.0495124	0	0.0490203	0.331602	0	0.305855	0	0.102697
TGCGGGTAGACGTCGA-1-SN_092503	0.0658689	0	0	0.327191	0.0967831	0.0867314	0.0319606	0	0.0252316	0	0.0371332	0.299298	0.492392	0.0500952	0	0	0.00291729	0.175562	0.16461	0.148036	0.00627582	0	0	0.112963	0.111203	0.00976942	0.291654	0.000499458	0.0173677	0.0341844	0.10575	0	0.0421214	0.00363856	0	0	0	0.0320916	0.378225	0.0381206	0.313085	0	0.0937009
TGGAACTGTGCATACT-1-SN_092503	0.0580553	0	0	0.558574	0.0787511	0.0774437	0.0273549	0.00192378	0.0223573	0	0.0602111	0.227538	0.69029	0.0535013	0	0	0	0.166369	0.147992	0.164073	0.0238543	0	0.0760371	0.409718	0.130207	0	0.248979	0	0.014684	0.0337594	0.13425	0.00891349	0	0.0171426	0	0	0	0.0407371	0.38069	0	0.269658	0.0398455	0.0705979
TGTCCTGCACCGGCTA-1-SN_092503	0.053364	0.0133078	0.0877078	0.415258	0.0766696	0.139118	0.0196866	0	0.0264577	0	0.0687899	0.218282	0.721563	0	0	0.0191427	0.0270027	0.0952197	0.158499	0.1174	0.000319324	0	0	0.466023	0.122926	0	0.238232	0.00796365	0	0.00282733	0.131	0	0	0.0124178	0.0343189	0	0	0.0493918	0.438302	0	0.296487	0.048964	0.11927
TGTGCGGAGGAACTCG-1-SN_092503	0.0519329	0	0	0.159893	0.0592581	0.0565754	0.00823326	0	0.0367565	0	0.0680433	0.12041	0.546702	0.0211709	0	0	0	0.0927176	0.158771	0.0990156	0.0123629	0	0	0.168899	0.115581	0	0.218754	0.000748989	0	0.0374526	0.127125	0.00460985	0.0228014	0	0	0.0257348	0	0.0504253	0.282937	0.00329932	0.29448	0	0.121171
TTAGTCTGTACAGTAA-1-SN_092503	0.0624418	0	0	0.292005	0.0592391	0.0514405	0.0243507	0	0.013259	0	0.0839777	0.235316	0.615552	0	0	0.0134223	0.0198813	0.0717368	0.152907	0.0866023	0.0171759	0	0.058879	0.353596	0.113824	0.000338301	0.254815	0.00642028	0.0143722	0.0255167	0.125375	0.009736	0	0	0	0	0	0.0384987	0.368426	0	0.374123	0.0267232	0.0929616
TTCCGGTTCCCAGGAC-1-SN_092503	0.0604217	0.0116551	0.111423	0.634544	0.0157796	0.0899708	0.0352411	0.000256292	0.0215131	0	0.0651246	0.151572	0.633413	0.0479468	0	0.0178154	0.0251304	0.123678	0.15399	0.111258	0.0322281	0	0.0856856	0.50434	0.140762	0	0.268279	0.00984323	0	0.0115892	0.13275	0.0129167	0.0932491	0	0	0	0	0.0343299	0.317246	0.00407181	0.276418	0	0.116247
TTCCGTGTCTACGGTA-1-SN_092503	0.0656007	0	0	0.447237	0.0376513	0.115203	0.0273384	0.00341126	0.0193918	0	0.0358031	0.278047	0.449183	0.0711257	0	0	0.00184088	0.0876956	0.165698	0.0947717	0.0335098	0	0	0.126437	0.120911	0.0145209	0.244622	0	0	0.0343231	0.12575	0.0239635	0	0.00382216	0	0	0	0.0536664	0.332992	0.0330958	0.24888	0.0206651	0.107989
TTCCTAACAAAGCTCT-1-SN_092503	0.0627167	0	0.000613955	0.197073	0.0701132	0.0553231	0.0321265	0	0.020517	0	0.0483247	0.214181	0.597784	0.0510648	0	0.027275	0.0582056	0.147339	0.16082	0.0932618	0.0181494	0	0	0.177517	0.116944	0	0.218746	0.00314855	0.00577235	0.00497098	0.1335	0	0.0318526	0.0102957	0.0412406	0	0	0.0199926	0.298956	0	0.258211	0.0704193	0.0927157
TTCTCTCTCCGTTTCG-1-SN_092503	0.0674237	0.0114231	0	0.514235	0.0505746	0.117143	0.0338611	0	0.0226955	0.00566806	0.0854696	0.295592	0.476079	0.0536023	0	0.0305776	0.0520443	0.0228872	0.171441	0.112169	0.0244526	0	0	0.174078	0.120325	0	0.261323	0.0212688	0	0.00641008	0.11975	0.281162	0.030664	0.0166296	0	0.09142	0.00335778	0.0368149	0.321963	0.00666748	0.346453	0.0686569	0.115154
TTCTGTACAATGTTGC-1-SN_092503	0.058594	0	0	0.535705	0.0676629	0.0656534	0.0166998	0	0.0235133	0	0.0895057	0.236149	0.443685	0.0471952	0	0.0185632	0.0261852	0	0.179403	0.150536	0.00940393	0	0	0.20382	0.124211	0	0.296325	0.00915139	0	0.00262706	0.1175	0	0	0.00169285	0	0	0	0.0363928	0.482089	0	0.440729	0.0536382	0.113057
TTGGGTACATACCAGT-1-SN_092503	0.0530582	0	0	0.405364	0.0360576	0.0627157	0.0389394	0	0.030729	0	0.0675852	0.318054	0.553261	0.0527677	0	0	0	0.106643	0.16201	0.123265	0.019803	0	0	0.216315	0.117517	0	0.23475	0	0.0037976	0.0250428	0.1015	0.0483132	0	0	0	0	0.0811104	0.0412968	0.362607	0	0.264084	0.0287026	0.108858
TTTCAGTAGCTTTGTG-1-SN_092503	0.0622704	0	0.046361	0.555102	0.0612113	0.0504445	0.00836059	0.00492052	0.0165663	0	0.0406395	0.209418	0.642093	0.0472132	0	0.0192922	0.0272136	0.0779164	0.157647	0.134553	0.0120293	0	0	0.542682	0.120545	0	0.249828	0.0113252	0	0.00815619	0.126	0	0	0.0419678	0.0328769	0	0	0.030965	0.328186	0.0132314	0.350744	0.00735609	0.114235
TTTCAGTGTGTCCGGT-1-SN_092503	0.0809186	0	0	0.500771	0.0712558	0.0498364	0.00808006	0	0.0178557	0	0.0357843	0.217574	0.476063	0.0357374	0	0	0	0	0.161723	0.165805	0.0120937	0	0	0.0743102	0.127912	0.00272391	0.274436	0	0	0.0149783	0	0.0357076	0	0	0.00102318	0	0	0.0385137	0.368437	0	0.218337	0	0.099673
AAAGGGCCAGTTCCAA-1-SN_092504	0.0920758	0	0	0.428019	0.127366	0.0661284	0.0157804	0	0.0271385	0	0.0338095	0.271994	0.434659	0	0	0	0	0.0557627	0.173071	0.134346	0.023069	0	0	0.109541	0.119213	0	0.282914	0.000965339	0	0.00905903	0.0573748	0	0	0.0175461	0	0	0	0.0421416	0.388838	0.0038652	0.342273	0.0794365	0.0942657
AAAGGGCTCTCGTCAC-1-SN_092504	0.0644975	0.0373924	0	0.37485	0.0842992	0.0524818	0.00789841	0.000758196	0.0180227	0	0.105753	0.223908	0.675512	0.0358422	0	0.0165442	0.0471402	0.0937657	0.154487	0.146452	0.0130727	0	0	0.349165	0.122199	0	0.248812	0.00688265	0	0.0154534	0.1305	0	0.0261771	0.00240201	0	0	0	0.0276501	0.246687	0	0.303435	0.0250567	0.0963014
AACAAGAGTTTAGAGA-1-SN_092504	0.0583282	0	0	0.483468	0.0766202	0.113358	0.00635927	0	0.0204767	0	0.0664359	0.175291	0.662262	0.0498856	0	0.0166003	0.0234164	0.0369962	0.150013	0.130938	0.0288239	0	0.038408	0.323581	0.135168	0	0.231332	0.00690598	0	0.00861616	0.1295	0	0	0.0289657	0.0210047	0	0	0.0388078	0.374245	0.00402136	0.291359	0.0647716	0.0727425
AACAGGGCAGGAATCG-1-SN_092504	0.0793137	0	0	0.268642	0.0917732	0.0758863	0.0133845	0.00819591	0.0257884	0	0.0493513	0.255221	0.455635	0.13976	0	0	0	0.0694506	0.18099	0.145608	0.00785769	0.00381607	0	0.0649112	0.122131	0	0.286584	0	0	0.00837792	0.0814998	0	0	0	0	0	0	0.0382467	0.378908	0	0.201127	0	0.101383
AACGTCATCACGGTCG-1-SN_092504	0.0699435	0	0.031224	0.312782	0.064835	0.0747675	0.0031292	0	0.0264648	0	0.0426038	0.308133	0.256115	0.0539729	0	0.00181288	0.00766954	0	0.15775	0.12057	0.0246722	0	0.00920589	0.0297647	0.116552	0	0.27632	0	0	0.00140092	0.0899998	0.0119557	0	0	0.00146169	0.0377847	0	0.034076	0.25527	0.0344486	0.198322	0	0.135627
AAGCGAGTCGGACGTC-1-SN_092504	0.0823494	0	0.0533376	0.457247	0.121773	0.0570664	0.0208187	0	0.0248022	0	0.0169187	0.256152	0.385305	0.0344798	0	0	0.000969297	0.0619669	0.178986	0.175338	0.00649023	0	0	0.0503395	0.111588	0.000624556	0.285949	0	0	0.0215215	0.0818748	0.0181273	0	0.0080067	0	0.034512	0	0.0328624	0.478943	0	0.360424	0.0352408	0.11918
AAGGTAATCTTTCGAT-1-SN_092504	0.0974625	0.00547549	0	0.460385	0.0903485	0.0700928	0.00758378	0	0.0160298	0	0.0340943	0.223857	0.630366	0.0330125	0	0.0181332	0.0255787	0.084239	0.166613	0.13642	0	0	0.0398332	0.281745	0.125395	0	0.258533	0.00754369	0	0.0157104	0.130125	0	0	0.0302902	0	0	0.0400835	0.0324575	0.379407	0	0.338469	0.101895	0.100531
ACAAAGATCGCGCCAA-1-SN_092504	0.0659319	0.00401329	0	0.563902	0.0542558	0.103881	0.00871568	0.00237855	0.0202208	0	0.0564368	0.232277	0.300573	0.0456411	0	0	0.00356145	0.000355391	0.16586	0.123158	0.0289364	0.00705711	0	0.0529823	0.128811	0	0.280596	0	0	0.0146007	0.126	0.00563995	0.017431	0	0.0349918	0	0.0158795	0.0297456	0.322373	0.0344486	0.299224	0	0.111218
ACAGAAAAGGTACAAT-1-SN_092504	0.0594469	0	0	0.478113	0.0624223	0.115628	0.00975777	0	0.0213765	0	0.0615631	0.150078	0.663723	0.0623631	0	0.00654291	0.00922943	0.0363565	0.153766	0.135667	0.00844807	0.0269493	0.108428	0.376279	0.129598	0	0.2378	0.00305626	0	0.0130791	0.13425	0.00147166	0	0.0283546	0.0207644	0	0	0.0440317	0.367166	0.0158318	0.261009	0	0.0835234
ACAGAAACAGTAACCT-1-SN_092504	0.0676006	0	0.0976885	0.515663	0.0649198	0.0748093	0.0601857	0	0.0342742	0.0417547	0.0814457	0.317833	0.469702	0.050986	0	0.0734784	0.111334	0.0674277	0.186749	0.122558	0.0201614	0	0	0.289244	0.126716	0	0.286087	0.0206885	0	0.00496732	0.0882498	0.0836867	0	0.0146167	0	0	0	0.0233402	0.371203	0	0.393535	0.0615896	0.113958
ACCAAACTCCCTCGAT-1-SN_092504	0.0519442	0	0	0.305733	0.0330368	0.112243	0	0.0241896	0.039298	0	0.0329073	0.052624	0.225347	0.0464737	0	0	0.00346042	0	0.0960784	0.0784296	0.0158101	0.018453	0	0.0622729	0.0881708	0	0.146173	0	0	0.00901716	0.112375	0	0	0.000892176	0	0	0.0236848	0.0596247	0.141125	0	0.23315	0.0390026	0.0813927
ACCCTTGTCGTGGACC-1-SN_092504	0.0536257	0	0	0.449513	0.0282907	0.0646552	0.0556922	0.000950415	0.0252888	0	0.0328456	0.222224	0.636969	0.0518244	0	0.0185445	0.0307875	0.1021	0.158473	0.118986	0.0079627	0	0.0916163	0.465877	0.128972	0	0.234946	0.0104305	0	0.0190663	0.135125	0.084762	0.00518198	0.0174546	0.0397503	0.0397882	0	0.0382776	0.318568	0	0.183261	0.0948388	0.0772343
ACGATCATCCTTCTAA-1-SN_092504	0.0581101	0	0	0.372145	0.0910671	0.0952055	0.00148722	0	0.022628	0	0.0780756	0.311948	0.344064	0.0488376	0	0	0	0	0.167857	0.17281	0.0228911	0	0	0.0603057	0.135159	0	0.290188	0	0	0.00838774	0.1185	0	0	0.0153775	0	0	0	0.0362766	0.346375	4.52e-05	0.145535	0	0.1161
ACTATTCAGCCTGCCA-1-SN_092504	0.065965	0	0	0.595081	0.0880498	0.0981741	0.00424275	0	0.0169317	0	0.0729519	0.201046	0.316318	0.0953508	0	0	0	0.0178406	0.181935	0.17176	0.010163	0	0	0	0.138493	0	0.310351	0	0	0.00419723	0.0931248	0	0	0.00897956	0.0408558	0	0	0.0260575	0.399718	0	0.388442	0.0517225	0.117309
AGCCAATCAGAGAATT-1-SN_092504	0.0608297	0	0	0.591567	0.0879816	0.0599004	0.00835626	0	0.0250881	0	0.0490051	0.213638	0.569695	0.0511956	0	0.0186006	0.0302825	0	0.174575	0.14513	0	0	0	0.261131	0.131551	0	0.292835	0.00898834	0	0.00218865	0.0911248	0	0	0	0.0030443	0	0	0.0344749	0.435403	0	0.447072	0.0402286	0.0952569
AGCGTATAGTAGCAAT-1-SN_092504	0.0695941	0	0	0.584451	0.0877924	0.10225	0.00215068	0	0.0213081	0	0.0609247	0.359905	0.205924	0.0469512	0	0	0	0.0291065	0.179948	0.186691	0.0169132	0	0.00770108	0.00132043	0.12287	0	0.381471	0	0	0.00491031	0.0484999	0.0464229	0	0	0	0	0	0.0357563	0.285525	0.0191193	0.289767	0	0.0978632
AGGTCTAGTCCGGATC-1-SN_092504	0.0735076	0	0	0.407141	0.114078	0.0738068	0.0259765	0	0.0144242	0.0243727	0.0498802	0.316904	0.470312	0.0273532	0	0.0242565	0.0301356	0.00294528	0.180292	0.165083	0.00365474	0	0	0.13217	0.121061	0	0.29424	0.0142028	0	0.00481667	0	0.124912	0.0443253	0.00971113	0	0	0.0104931	0.0268279	0.371441	0	0.381896	0.0620631	0.129312
AGTTCCCCACACCTAA-1-SN_092504	0.0871476	0	0	0.444814	0.0987712	0.0897461	0.00930492	0	0.0275969	0	0.0415335	0.168593	0.634377	0.0366282	0	0.0194792	0.0274773	0.00190789	0.166353	0.135598	0.0138238	0	0	0.367688	0.122941	0	0.259683	0.00810364	0.0183804	0.01132	0.12125	0.00755275	0.157998	0.026852	0	0	0	0.0369133	0.341625	0	0.396352	9.25e-05	0.0991603
ATCGATGGTAGGAGGG-1-SN_092504	0.0746218	0.0018331	0.0630619	0.272239	0.08226	0.0818263	0.020494	0.0043116	0.0240213	0	0.112206	0.197235	0.303035	0.00838414	0	0.00697597	0.00107522	0.083956	0.155439	0.156322	0.0510548	0.00762027	0	0.00731799	0.105489	0	0.235409	0.00904583	0	0.0578147	0.0175	0	0.263139	0	0	0	0.0300992	0.0436493	0.324848	0.027298	0.166135	0.0367458	0.0774873
ATGACCAAGTCTAACC-1-SN_092504	0.0716718	0	0	0.33433	0.0781699	0.0427095	0.0101413	0	0.0268901	0	0.0512539	0.206417	0.57619	0.0485756	0	0	0.0188798	0.0777178	0.162064	0.119307	0.0431865	0	0	0.110468	0.116944	0	0.255435	0	0	0.0303072	0.1285	0	0.0125297	0.0131081	0.0202837	0	0	0.0312705	0.304948	0	0.338374	0.0152486	0.0889015
ATGATCGCAGGACGAT-1-SN_092504	0.0655961	0	0	0.503876	0.0270923	0.125042	0.0237859	0.00239427	0.0257891	0	0.0289666	0.21815	0.490614	0.051772	0	0.0147683	0.022654	0	0.157844	0.116918	0.00847963	0	0	0.298457	0.114529	0	0.239741	0.00614383	0.018765	0.031804	0	0	0.0243423	0.0135483	0	0	0	0.0515186	0.474654	0	0.542356	0.110973	0.0607478
ATGGATCAGTCACGCC-1-SN_092504	0.0851839	0	0	0.317782	0.105662	0.0815124	0.0191429	0.000129694	0.0262198	0	0.078338	0.219114	0.600258	0.0432831	0	0.0111977	0.0157955	0	0.1596	0.109292	0.0129181	0	0	0.362675	0.115684	0	0.22974	0.00555721	0	0.0311746	0.132625	0	0	0.0150297	0.0401829	0	0.00892116	0.0360173	0.41285	0	0.235735	0.0854431	0.116913
ATTCAGGAGGTTAAAC-1-SN_092504	0.0553357	0	0	0.629812	0.111352	0.0901293	0.00219032	0	0.0195039	0	0.0746286	0.356744	0.324558	0.0484184	0	0	0	0.0313455	0.187713	0.179578	0.0248575	0	0	0	0.128541	0	0.379441	0	0	0.0115044	0.1165	0	0	0	0	0	0	0.0299606	0.321901	0.0220693	0.406113	0	0.0969049
CAAGAGGCATCATCCC-1-SN_092504	0.078866	0.0095046	0.0012801	0.443497	0.101605	0.035343	0.00456858	0	0.0227819	0	0.0702103	0.225942	0.464176	0.0449599	0	0.0137401	0.0193818	0.0675626	0.15969	0.152032	0.0316642	0	0	0.219132	0.127675	0	0.264208	0.00592218	0.0118485	0.0104861	0.12875	0.0302533	0	0.0186213	0	0	0	0.0354749	0.378452	0.0413094	0.236132	0	0.113274
CAATGACGTAACAGTA-1-SN_092504	0.0938886	0	0	0.312027	0.0821961	0.0577542	0.0310613	0.00362789	0.0211001	0	0.122189	0.229463	0.749155	0.0482612	0	0.0176658	0.0249195	0.00387376	0.161916	0.13006	0.0128759	0	0	0.442503	0.118294	0	0.239317	0.00734927	0	0.0464	0.131875	0	0.021441	0	0.0242251	0	0	0.0344972	0.413894	0.00439667	0.237428	0.0381829	0.0965856
CACAACACACACTTAG-1-SN_092504	0.0818339	0	0.0890235	0.457518	0.0988944	0.0488656	0.0188952	0	0.0212934	0	0.0423908	0.260158	0.475066	0.0636288	0	0.0312674	0.0460944	0	0.18232	0.154766	0.0229812	0	0	0.0597527	0.131527	0	0.320563	0.00832613	0	0.0144605	0.0813748	0.0121876	0	0.014801	0	0	0	0.0383534	0.355415	0.0420222	0.201819	0	0.0939882
CACACAACACCAGCTG-1-SN_092504	0.0600761	0	0.239625	0.618538	0.0294812	0.106578	0.0485769	0	0.0246217	0	0.0703395	0.20386	0.647812	0.0507764	0	0.0685776	0.101943	0.139387	0.1786	0.138577	0.0228328	0	0.0442591	0.465703	0.126903	0	0.307645	0.0216046	0	0.00631436	0.13175	0.0261237	0	0.000297392	0.0192263	0	0	0.0305794	0.396759	0.0280227	0.335243	0.00605345	0.0905566
CACGAATTCAGCTGTA-1-SN_092504	0.0433147	0	0.116063	0.545022	0.0411417	0.0582124	0.0618717	0	0.0174399	0	0.0119427	0.224136	0.618731	0.0273008	0	0.0637004	0.0914224	0.0365697	0.155342	0.127325	0.0214772	0	0.162855	0.515557	0.124622	0	0.222335	0.0234149	0	0.0128924	0.134625	0.00774555	0	0	0.0196108	0	0.00958366	0.0304076	0.34982	0.0177316	0.174159	0.0350181	0.0967343
CACGTTCAGGTTACCT-1-SN_092504	0.0654991	0	0.135926	0.506156	0.0342037	0.0833046	0.0370697	0	0.0173275	0	0	0.231728	0.364199	0.0215368	0	0.0654896	0.0993424	0	0.18521	0.134537	0.00497551	0	0	0.256024	0.126924	0	0.271276	0.0198002	0	0.00280832	0.12425	0.00159829	0	0	0.0032204	0	0	0.0380304	0.382781	0.0250762	0.319197	0	0.0832777
CACTAAGGTCATCTAG-1-SN_092504	0.0624078	0	0	0.449164	0.137873	0.07697	0.0141189	0	0.0176792	0	0.0574045	0.235701	0.513179	0.0482612	0	0.0183949	0.0259479	0	0.182779	0.148484	0.0145984	0	0	0.279406	0.126681	0	0.298467	0.00765257	0	0.0568994	0.0968747	0	0	0.00759493	0	0	0	0.0341608	0.391561	0.0265048	0.438705	0.0320863	0.091387
CACTGGGCAGATTAAG-1-SN_092504	0.0721072	0	0	0.390106	0.111461	0.0613821	0.0115333	0.00273378	0.0160458	0	0.0519549	0.246144	0.419617	0.150194	0	0	0	0.0924075	0.169262	0.16236	0.0174048	0	0	0.0932732	0.122605	0	0.288809	0	0	0.00922314	0.0992497	0.0156916	0	0.00655942	0	0	0	0.0425676	0.325767	0	0.254084	0	0.109967
CACTGGGGTCTCAAGT-1-SN_092504	0.0846265	0	0	0.405049	0.0358583	0.118432	0.0319572	0	0.0262407	0.0487453	0.0817211	0.194529	0.54494	0.0448027	0	0.012244	0.00274322	0.072828	0.165324	0.118525	0.0277769	0	0.0583335	0.155136	0.128347	0	0.229512	0	0	0.00929456	0.120125	0.0137795	0	0.0229189	0	0	0	0.0476758	0.333705	0	0.184458	0.0474315	0.0971191
CATCCCAAGAAGTCCG-1-SN_092504	0.0772778	0	0.0163288	0.509911	0.0682543	0.0764854	0.025549	0	0.031148	0	0.075562	0.338525	0.470359	0.0470036	0	0	0.00362463	0	0.186418	0.15629	0.049987	0	0	0.100026	0.124344	0	0.294761	0	0.00256436	0.00395114	0	0.0981938	0	0.0303938	0	0	0.00762495	0.0458929	0.381378	0	0.385388	0.00452093	0.11274
CCCTCAATCCTAACAG-1-SN_092504	0.0466996	0.00311865	0	0.577213	0.0264133	0.0618167	0.0105312	0	0.0197604	0	0.0269055	0.166853	0.684647	0.0311785	0	0	0.00423658	0.160811	0.149978	0.140253	0.00172897	0	0.120521	0.314116	0.139198	0	0.237846	0.00174939	0	0.0179138	0.134625	0	0.00648312	0.0122627	0	0	0	0.0401231	0.340718	0	0.277786	0.000459756	0.102407
CCGTAGGCAACGACAG-1-SN_092504	0.038505	0	0	0.590964	0.0591925	0.0366675	0.0106739	0	0.020929	0	0.0326297	0.191102	0.719302	0.0927168	0	0	0.00035548	0.138371	0.152344	0.120173	0.0207568	0	0.117678	0.420831	0.139232	0	0.230345	0.00273506	0	0.0181956	0.134625	0	0	0.0274336	0	0	0	0.0352417	0.322029	0	0.293872	0.0437129	0.0940479
CGAGTGCCACTCTCGT-1-SN_092504	0.065004	0	0	0.634445	0.0100078	0.0773713	0.00842242	0	0.0171661	0	0.0270151	0.185616	0.695601	0.0513004	0	0.0165255	0.0233109	0.160825	0.142957	0.131466	0.0111596	0	0.0858626	0.521657	0.134138	0	0.235571	0.00687487	0	0.0440979	0.1325	0	0	0.018762	0.0147562	0	0	0.0335565	0.304767	0	0.205252	0.0145589	0.0770505
CGCATGGAGATTTGCC-1-SN_092504	0.0683207	0	0.0347323	0.648642	0.123104	0.0903026	0.00463025	0	0.0182138	0	0.0759907	0.371117	0.267509	0.0484708	0	0	0	0.0181249	0.184135	0.177734	0.0109923	0	0	0	0.133111	0	0.366454	0	0	0.0203493	0.0783748	0	0	0	0	0	0	0.0296626	0.359701	0.00863581	0.341863	0	0.108692
CGCCAGATCCGTTTCG-1-SN_092504	0.0680095	0	0	0.486775	0.0478801	0.0494516	0.0133194	0	0.0205139	0	0.0223534	0.20442	0.703736	0.0332745	0	0.0143196	0.0201993	0.0800563	0.149051	0.140533	0.00385154	0	0.0693983	0.46598	0.126651	0	0.235917	0.00751424	0	0.0143257	0.135125	0	0	0.0137372	0.0408078	0	0	0.0360901	0.303486	0	0.212518	0.0667877	0.0895956
CTATCCGCAGGTCAGA-1-SN_092504	0.0731761	0	0	0.431247	0.0114278	0.0798244	0.0140721	0	0.020768	0	0.0292058	0.252303	0.467085	0.0408727	0	0.0303316	0.0463585	0.0380803	0.167612	0.108489	0.0537176	0	0	0.180714	0.120527	0	0.276591	0.00729864	0	0.012209	0.129125	0.0121816	0.0216788	0.00452951	0.0349918	0.0168557	0	0.040633	0.266559	0	0.3393	0.103938	0.101958
CTCAGTCTCCGCAACG-1-SN_092504	0.0732298	0	0	0.590254	0.0473003	0.103508	0.0015754	0	0.0199219	0	0.0760622	0.37615	0.278179	0.0490472	0	0	0	0	0.187213	0.181715	0.0171147	0	0	0.00698729	0.12262	0	0.381656	0	0	0.0047992	0.0809998	0	0	0	0	0	0	0.0289569	0.33329	0.0268632	0.310472	0	0.0981438
CTCCCAAAGTGGCAGT-1-SN_092504	0.0653528	0	0	0.469737	0.087078	0.0528749	0.00889229	0	0.0231425	0	0.0744992	0.186889	0.684674	0.0772498	0	0.0144692	0.0204102	0.150624	0.154397	0.134638	0.00290995	0	0.100433	0.440513	0.124946	0	0.240573	0.00912892	0	0.00671089	0.13525	0.0169912	0	0.0113064	0.0202837	0	0	0.0260877	0.295544	0.0119549	0.231763	0.0652853	0.0895346
CTCTGGTCACTGAGTT-1-SN_092504	0.0707642	0	0.0363086	0.467602	0.0597789	0.107483	0.00571347	0.00229017	0.017725	0	0.0428631	0.285486	0.353623	0.0472132	0	0	0.00711658	0.0736036	0.165826	0.120839	0.0390313	0	0.0749807	0.0390686	0.120737	0.00164039	0.295664	0	0	0.0220987	0.119659	0	0	0.0048069	0	0	0	0.035713	0.322659	0.0186496	0.286246	0	0.103847
CTGAATGCATGAATCC-1-SN_092504	0.102988	0	0	0.440329	0.087002	0.0812621	0.0183143	0	0.0275496	0	0.118557	0.278597	0.343501	0.0742649	0	0	0	0.114067	0.164575	0.122817	0.0272341	0	0	0.0327693	0.122327	0	0.251491	0	0	0.0547769	0	0.00360494	0.242603	0	0	0	0	0.0466162	0.292852	0.00266435	0.205386	0.0586701	0.12301
CTGAGCGGTTCTCAGA-1-SN_092504	0.0820275	0	0.0435908	0.305624	0.0459167	0.0725031	0.0264778	0	0.0215047	0.0870992	0.00227447	0.236388	0.570376	0.0422875	0	0.0546252	0.0708212	0.0332545	0.154398	0.091907	0	0	0.0510609	0.0930237	0.115193	0	0.233442	0	0	0.0294743	0.1245	0.0401357	0.0520301	0	0	0	0	0.0374472	0.218741	0	0.329388	0.0235331	0.0931718
CTGTGGGCAACCCTAA-1-SN_092504	0.0729798	0	0.000263124	0.483466	0.0165208	0.105438	0.0399085	0.00720794	0.0225361	0	0.064908	0.282492	0.487105	0.0418159	0	0	0	0.0911284	0.182292	0.134494	0.022636	0	0	0.111346	0.120609	0	0.271042	0	0	0.0104918	0.102867	0	0	0	0	0	0	0.0439036	0.344624	0.0379756	0.338888	0.0312634	0.110034
GAAGTAATCACTCCGT-1-SN_092504	0.0605042	0	0	0.519703	0.0362138	0.0804796	0.0113738	0	0.0266971	0	0.030251	0.238743	0.649981	0.0458507	0	0	0	0.0634945	0.157867	0.112361	0.0511603	0	0.0131892	0.155648	0.132954	0	0.221072	0.00144535	0.0182285	0.00798091	0.130875	0	0	0.0239631	0	0	0	0.0389589	0.381949	0	0.267896	0.0252004	0.0893194
GAGACTTTCGGTTGTA-1-SN_092504	0.0666018	0	0	0.432616	0.076491	0.025144	0.0255929	0	0.0280602	0	0.0411833	0.141552	0.688511	0.0482088	0	0	0	0.169369	0.152693	0.135023	0.0152144	0.019999	0.0138943	0.324294	0.126804	0	0.243502	0	0.0206083	0.0152385	0.134375	0	0	0.0147781	0	0	0	0.0313433	0.334973	0.0106293	0.32567	0.0579457	0.112506
GAGTGAGAGTCCCAAT-1-SN_092504	0.0782223	0.00381706	0	0.41651	0.0130331	0.0615318	0.00601199	0	0.0187445	0	0.0350169	0.207464	0.607013	0.0450647	0	0.0188249	0.0265544	0.0412641	0.156617	0.143733	0.0201983	0	0.00313742	0.429128	0.126589	0	0.216087	0.0103594	0.0151398	0.0764745	0.131875	0	0	0.00939756	0.0324924	0	0	0.0384655	0.385807	0.0245651	0.216504	0	0.0814661
GAGTTGTGTTCCACGG-1-SN_092504	0.0575009	0	0	0.613402	0.0835483	0.11748	0.00172381	0	0.021345	0	0.0473358	0.226456	0.484191	0.0520908	0	0	0	0.0102353	0.173958	0.173782	0.0377165	0	0	0.148322	0.132525	0	0.300757	0	0	0.00901178	0.10725	0	0	0.00958517	0.0376354	0	0	0.0339747	0.350012	0.0316796	0.241774	0	0.106392
GATGACTAGAAGTATC-1-SN_092504	0.0690445	0	0.0851643	0.579736	0.0572559	0.0632204	0.010578	0.000742758	0.0238578	0	0.0713432	0.33472	0.302555	0.0275104	0	0.0160769	0.022678	0.0864472	0.191591	0.17682	0.0175627	0	0	0.179656	0.125469	0	0.367641	0.00668822	0	0.0143406	0.104125	0	0	0	0.00283588	0	0	0.0227037	0.289944	0.00744052	0.19613	0	0.0991586
GATGAGGAGCTGTCCG-1-SN_092504	0.0720447	0	0.00742676	0.505726	0.093558	0.0850835	0.0146211	0	0.0159377	0	0.0432684	0.315505	0.488523	0.0362614	0	0	0	0.103627	0.164869	0.115472	0.0155064	0	0.0534718	0.131651	0.11684	0	0.274511	0	0	0.0168452	0.0862498	0.00781143	0.0811246	0.0203142	0	0.0148719	0	0.0401143	0.287548	0	0.317389	0.0337019	0.102362
GATGGAGGTACCTTCC-1-SN_092504	0.0652212	0	0	0.492253	0.102057	0.0649756	0.00610717	0	0.0212797	0	0.0145399	0.210057	0.515424	0.0287558	0	0.0166003	0.0234164	0.03362	0.173683	0.189476	0	0	0	0.249844	0.121299	0	0.277108	0.00690598	0	0.0632535	0.1125	0.0188499	0	0	0.0318676	0.0200691	0	0.0364026	0.393617	0	0.254251	0.0135003	0.0923801
GCAGTTACAGACAAAT-1-SN_092504	0.0797972	0	0	0.395001	0.0737199	0.0899965	0.0114372	0	0.0225272	0	0.0315467	0.231264	0.649134	0.0435451	0	0.0179276	0.0252886	0.0532228	0.172582	0.152526	0.0247645	0	0.0420565	0.419968	0.12119	0	0.269229	0.00745815	0	0.0207926	0.11825	0	0.248403	0.0128518	0	0	0	0.0396927	0.39129	0	0.329993	0.0469717	0.11865
GCCATGGTCACCTCTG-1-SN_092504	0.0871067	0	0	0.29421	0.0420685	0.097803	0.038785	0	0.0209901	0.0513031	0.0822914	0.189073	0.759973	0.0353527	0	0.0471386	0.0254851	0.0716691	0.156293	0.113883	0.0222104	0	0	0.329856	0.117838	0	0.233982	0.0469099	0	0.0285107	0.129875	0	0.123301	0.0396836	0.0382603	0	0	0.0344124	0.340799	0.027298	0.270992	0.0249263	0.0932304
GCCCGAAAGCGCCTCA-1-SN_092504	0.0633863	0	0	0.446756	0.12813	0.0701709	0.0202231	0	0.0163248	0	0.0718685	0.297765	0.274952	0.0449075	0	0	0.00195725	0.101322	0.16777	0.144124	0.0106831	0	0	0.0816517	0.113949	0	0.304566	0	0	0.0262544	0.0746248	0	0.187645	0	0.00383693	0	0	0.0338282	0.309925	0	0.228347	0	0.100878
GCCCGAACATGTACGT-1-SN_092504	0.0598303	0	0	0.380814	0.0658388	0.0505683	0.0112023	0.00392424	0.0193795	0	0.0258658	0.225532	0.664577	0.0435451	0	0.0473181	0.0727097	0.0825537	0.160324	0.0821238	0.0186859	0	0	0.395317	0.119675	0	0.216175	0.00743482	0.00673441	0.0204116	0.129375	0.00324548	0	0.0159464	0.0149484	0	0	0.0364901	0.315843	0	0.304816	0.00175689	0.0799896
GCGTGCAGTCCGCAGT-1-SN_092504	0.0619981	0	0	0.458234	0.042135	0.0900289	0.0411288	0.00912658	0.030174	0	0.0638272	0.212435	0.560234	0.0540777	0	0.00511652	0.00653559	0.0558721	0.165959	0.124043	0.0370207	0.0270784	0	0.267223	0.126011	0	0.262897	0	0.011079	0.0099943	0.13175	0	0	0.00051741	0.00548133	0	0	0.0386498	0.313439	0	0.321192	0.0419144	0.0762956
GGGACCTGTTAGCTAC-1-SN_092504	0.0490032	0	0	0.387091	0.0802948	0.0399189	0.00693544	0	0.0256674	0	0.0506283	0.280945	0.522536	0.0650798	0	0.0160697	0.0259219	0.0585816	0.166622	0.143392	0.0088003	0	0	0.145301	0.118927	0	0.281371	0	0	0.00868225	0.12725	0	0	0.0183816	0	0	0	0.0279289	0.298773	0	0.299022	0.0235331	0.0901305
GGTAGAGCAATGAGCG-1-SN_092504	0.0838088	0.0126019	0	0.427062	0.048366	0.06532	0.0107321	0	0.0220683	0	0.0622318	0.242359	0.460643	0.051248	0.00716263	0.0259862	0.0503773	0.0844972	0.167433	0.155749	0.0300716	0	0	0.38919	0.121418	0	0.266252	0.00795588	0	0.00564885	0.11925	0	0	0.00772686	0	0	0	0.0357522	0.297328	0.00158055	0.321832	0.0400655	0.114808
GGTGAAGGTTCGGACC-1-SN_092504	0.0660356	0	0	0.489998	0.0817123	0.0448635	0.0137462	0	0.015342	0	0.0670726	0.242976	0.585917	0.048104	0	0.0225491	0.0317287	0.0823676	0.157151	0.145969	0.0121335	0	0	0.310756	0.132345	0	0.262115	0.0129703	0	0.0165864	0.133125	0.016547	0	0.0168162	0	0	0	0.025186	0.394525	0.0226598	0.175246	0.00550906	0.120451
GTAACACGTTGGACCC-1-SN_092504	0.0968141	0	0	0.539682	0.145986	0.109425	0.0283617	0.0119104	0.025833	0	0.0343434	0.221324	0.426036	0.0522122	0	0.0067319	0.015562	0.000192003	0.174455	0.179259	0.0261855	0.0353378	0	0.137803	0.127635	0	0.272237	0	0	0.0295287	0.0631248	0.0109047	0	0	0	0	0	0.0387466	0.441787	0.0123203	0.455671	0.0955557	0.105172
GTAATCGGTCTACGAT-1-SN_092504	0.0679189	0	0.0066658	0.580127	0.0997862	0.0719004	0.00426808	0	0.0127281	0	0.0801932	0.360639	0.247929	0.0579168	0	0	0.000450698	0	0.189775	0.165859	0.0126089	0	0	0	0.134174	0	0.367261	0	0	0.0134831	0.0809998	0	0	0	0	0	0	0.0288306	0.333334	0.0438166	0.386686	0.0370622	0.102454
GTCGTTCCACAAAGTA-1-SN_092504	0.0714212	0	0.00502619	0.287834	0.0128517	0.0545323	0.0352438	0.0104222	0.018526	0	0.00260376	0.184541	0.405928	0.0742856	0	0.0147657	0.0075368	0.093679	0.12806	0.0713096	0.048796	0	0	0.0741865	0.102165	0	0.156582	0	0.051408	0.0218347	0.12925	0.0116151	0	0	0	0	0	0.0507807	0.24091	0	0.208426	0	0.124455
GTGCGTGCATCGAGCC-1-SN_092504	0.0399653	0.00104748	0	0.327375	0.0326332	0.0416259	0.0231311	0.00817487	0.0243687	0	0.0347577	0.207977	0.62336	0.0397722	0	0.0178902	0.0297609	0.0363565	0.156515	0.110014	0.0329365	0	0.021121	0.49422	0.118404	0	0.224155	0.00744259	0	0.0326488	0.133	0	0.0437854	0	0.0484022	0	0	0.043571	0.316907	0	0.192807	0.0216085	0.110977
GTGGGAAAGTTTCGGT-1-SN_092504	0.0472119	0	0	0.586397	0.0465933	0.10729	0.00146338	0	0.0159347	0	0.0346639	0.385108	0.273872	0.0468464	0	0	0	0	0.179928	0.172195	0.014675	0	0.000354073	0.0531605	0.131059	0	0.363517	0	0	0.00597723	0.0928748	0.0222088	0	0	0	0	0	0.0349359	0.315887	0.0344003	0.282163	0	0.08894
GTTCATTTCCTTGGAA-1-SN_092504	0.0697956	0	0	0.325872	0.0690623	0.0826759	0.021282	0	0.0255447	0	0.0595652	0.27111	0.408966	0.0395626	0	0.0141153	0.0245097	0.0623032	0.170077	0.155755	0.0177737	0	0.0310234	0.114323	0.119996	0	0.290428	0	0.00602552	0.0241359	0	0.00731616	0	0.0139033	0.0127532	0	0	0.0256694	0.43352	0.0320329	0.262265	0.0591825	0.0847327
GTTCGCTAGAGTGTGC-1-SN_092504	0.0599042	0	0	0.582201	0.196919	0.0742843	0.00424334	0	0.0192367	0	0.0337876	0.201505	0.271028	0.0472656	0.00353491	0	0	0.0293198	0.167993	0.184592	0.00268483	0	0	0	0.123799	0	0.315672	0	0	0.00756655	0.1055	0.00165004	0	0	0.0278781	0	0	0.0323028	0.325099	0.0294906	0.357269	0.0504794	0.077011
GTTTGGACATATGGCT-1-SN_092504	0.0753679	0	0	0.345579	0.0648775	0.121272	0.0149102	0	0.0188273	0	0.103692	0.142804	0.392059	0.0654842	0	0.0362219	0.0672118	0.00268333	0.160486	0.137883	0.0117141	0	0	0.107177	0.122998	0	0.26033	0.00160878	0	0.0477633	0.0698748	0	0	0.00561765	0	0.00315817	0	0.0348138	0.409951	0.0332408	0.473134	0.0648587	0.108077
TACAGGTTCAACACCA-1-SN_092504	0.0804359	0	0	0.527081	0.112735	0.0986769	0.0338544	0	0.0212389	0	0.0541965	0.296663	0.496975	0.039091	0	0.0286649	0.0462391	0	0.179946	0.159116	0.00995214	0	0	0.069535	0.132607	0	0.308269	0	0.00911424	0.0175952	0.106125	0	0	0	0	0	0	0.0411549	0.408854	0	0.370709	0.0145175	0.124953
TACTTGTTCAGATGCT-1-SN_092504	0.0692105	0	0	0.562141	0.106395	0.0970218	0.00183735	0.00337451	0.0225712	0	0.0911119	0.190825	0.482505	0.0508288	0	0.0179463	0.0430995	0.0338688	0.180396	0.18519	0.00774265	0	0	0.328675	0.128223	0	0.283406	0.00746592	0	0.0767835	0.113625	0.0397553	0	0.00026705	0.0298488	0.00623332	0	0.0432466	0.47311	0.00526634	0.271603	0.0185435	0.0797004
TAGGAGGGTCATCCGG-1-SN_092504	0.0705078	0	0.0411065	0.486213	0.0840998	0.0803199	0.00902844	0.00326814	0.0192508	0	0.0723228	0.296233	0.479776	0.0501476	0	0.00681876	0.0109993	0.101129	0.167357	0.168034	0.0279378	0	0.014179	0.0515024	0.118823	0	0.335249	0.000369073	0	0.00947967	0.104625	0	0	0	0	0	0	0.042773	0.363399	0	0.183601	0	0.101624
TAGGTACGTGTGTGTT-1-SN_092504	0.0512419	0	0.0553436	0.431499	0.0360323	0.0563281	0.01215	0.000677288	0.0184139	0	0.0776557	0.147606	0.7045	0.0616629	0	0	0.00262618	0.104282	0.146937	0.135056	0.0113081	0	0.107689	0.328869	0.131509	0	0.232297	0.000378095	0	0.0119181	0.13375	0	0	0.0221171	0	0	0	0.0413242	0.318215	0.0357231	0.239891	0.0346349	0.0907068
TCACATTGTAGCTTTG-1-SN_092504	0.103401	0.0171169	0.0286805	0.494436	0.0247572	0.108828	0.036082	0.00364711	0.0245709	0	0.0274188	0.266951	0.517535	0.0687842	0	0	4.7e-05	0.0868436	0.177789	0.139946	0.00553922	0.0108209	0	0.101269	0.121103	0	0.26621	0	0	0.0157182	0.01075	0.0229498	0	0.00969955	0.0309062	0	0	0.0304928	0.375889	0.0387487	0.367784	0.00191795	0.113687
TCAGTGACAAATAAGC-1-SN_092504	0.0370072	0	0	0.513267	0.0821627	0.0840503	0.00851024	0.00174889	0.0236188	0	0.0667896	0.171803	0.666644	0.0503048	0	0.0171237	0.0241547	0.0826628	0.152063	0.136805	0.0256784	0	0.0868152	0.629274	0.133849	0	0.215921	0.00945473	0.00324062	0.0271102	0.132375	0.00156264	0	0.0021275	0.0350399	0	0	0.0494645	0.334193	0.00653279	0.207488	0.0475847	0.0940168
TCCGAAATCTGATTCT-1-SN_092504	0.0618242	0	0.0209622	0.601988	0.0424859	0.0757413	0.00327112	0	0.0221666	0	0.0519833	0.408245	0.164302	0.0490472	0	0.0397373	0.0615942	0	0.187342	0.180657	0.0108774	0	0	0.144372	0.128094	0	0.37823	0.00514838	0	0.00245088	0.0932498	0	0	0	0	0	0	0.0308925	0.32982	0.0116224	0.248953	0	0.0911275
TCGTGCTCATTGAAGA-1-SN_092504	0.0809347	0	0.0452572	0.529984	0.0364401	0.0722695	0.013251	0.0012713	0.0262549	0	0.0376133	0.180299	0.647564	0.0493092	0	0	0	0.0735674	0.15198	0.126428	0.00123489	0.000340699	0.0176463	0.0936178	0.128405	0	0.21871	0	0.00430445	0.00839667	0.130625	0	0	0.0158728	0.00968086	0	0	0.0439941	0.34615	0.0130603	0.241119	0.0242728	0.0946131
TGCAGGCGTGCAAGAC-1-SN_092504	0.0503975	0	0	0.443088	0.0376999	0.0595423	0.0266401	0	0.0249207	0	0	0.195763	0.616134	0.0498856	0	0.0176658	0.0262335	0.0454682	0.161827	0.107777	0.0209209	0	0	0.433606	0.125459	0	0.221039	0.00734927	0	0.00391583	0.134	0	0	0.00762762	0.0434514	0	0	0.0427994	0.310275	0	0.169633	0.0568565	0.107587
TGGGAAGCAATTCTTC-1-SN_092504	0.0651896	0.00438039	0	0.498352	0.0735331	0.0622846	0.00450718	0	0.0263741	0	0.106106	0.409106	0.23118	0.0432307	0	0.00207504	0.00292705	0.00661027	0.184909	0.177199	0.0266522	0	0	0.0653087	0.125285	0	0.371924	0.000863247	0	0	0.0788748	0	0	0	0	0	0	0.0275727	0.288537	0	0.234033	0	0.0900777
TGTCCCACAAACAGGC-1-SN_092504	0.052229	0	0	0.625825	0.0791418	0.080229	0.00227607	0	0.0171011	0	0.0848281	0.22447	0.431548	0.0467416	0	0	0.000105295	0	0.171164	0.149327	0.01537	0	0	0.201087	0.131245	0	0.29788	0	0	0.0205374	0.114875	0	0	0	0.0257151	0	0	0.0244633	0.361859	0.0334681	0.306207	0.0347116	0.108286
TGTTTGTCATCCTGTC-1-SN_092504	0.0532522	0	0.00736746	0.477241	0.0930508	0.0603359	0.00372239	0	0.0157699	0	0.100736	0.265322	0.398207	0.0500428	0	0.012955	0.0182743	0.0265113	0.164641	0.170471	0.0292692	0	0	0.267509	0.132969	0	0.281521	0.00666258	0	0.00823831	0.1245	0.00328554	0	0.00450663	0	0.0101967	0	0.0299805	0.352806	0	0.138742	0.0383529	0.109957
TTCCTTCGTTGTCTAG-1-SN_092504	0.072611	0	0.0382406	0.505706	0.0627041	0.0513352	0.00372925	0	0.0170706	0	0.0742062	0.284507	0.590776	0.0514052	0	0.0177593	0.0250513	0.0852528	0.169515	0.152252	0.00806854	0	0	0.359224	0.123448	0	0.30605	0.00738815	0.0233426	0.0139082	0.122125	0	0	0.00338569	0	0	0	0.0318434	0.368298	0	0.222756	0.0304853	0.110949
TTCTAACCACAACATC-1-SN_092504	0.0614928	0	0	0.586451	0.0756263	0.083586	0.014199	0	0.0193815	0	0.0599199	0.206731	0.56768	0.0490996	0	0.0173481	0.0244712	0	0.16691	0.133101	0.0387823	0	0	0.256407	0.134476	0	0.243627	0.00721706	0.00746877	0.0303161	0	0	0	0	0.0239676	0	0	0.0409914	0.444055	0	0.564315	0.0848044	0.120283
TTGCTGCTCGTTGTAG-1-SN_092504	0.0794219	0	0	0.547416	0.0801799	0.0504776	0.0123258	0.00308533	0.0186744	0	0.0998222	0.274187	0.667289	0.038305	0	0.0180958	0.025526	0.0892962	0.164738	0.154837	0.0228984	0	0	0.345299	0.123022	0	0.264971	0.00752814	0.0250135	0	0.121875	0	0	0.00767465	0	0	0	0.0368057	0.362569	0	0.245671	0.0531784	0.100725
TTGTGTTCACAGAGCA-1-SN_092504	0.0652181	0	0.0796387	0.509071	0.0935506	0.0911058	0.0489319	0	0.0198713	0.0357088	0.0449541	0.28212	0.527327	0.051248	0	0.0399909	0.0554468	0.0362854	0.171677	0.137897	0.0251609	0	0	0.209025	0.124114	0	0.284444	0.0171417	0	0.00953661	0.13275	0.0822298	0.0246465	0.0169056	0	0	0	0.0399579	0.368537	0	0.438101	0.101284	0.0994227
TTGTTCAGTCTGTGAT-1-SN_092504	0.0589921	0.00140333	0	0.558799	0.044722	0.0488002	0.0123558	0	0.0205006	0	0.0670824	0.184442	0.687486	0.0454839	0	0	0	0.103852	0.152818	0.125771	0.0144085	0	0.120294	0.284267	0.133161	0	0.233502	0.00154789	0	0.00666431	0.133625	0	0	0.0209507	0	0	0	0.0457924	0.316089	0.0170238	0.25345	0.00896938	0.0768137
TTTACCATCGACATAC-1-SN_092504	0.0411697	0	0	0.521771	0.0319035	0.0715326	0.0382978	0	0.0269456	0.0706618	0.0471261	0.231875	0.674363	0.0514576	0	0.0604887	0.0696596	0.101235	0.160685	0.116895	0.00919645	0	0.0879871	0.586273	0.127249	0	0.242963	0.0243037	0	0.0220293	0.135125	0.228865	0.00399345	0.0137258	0.0356647	0	0	0.029016	0.384311	0	0.23247	0	0.104602
TTTCCTCGTCCCGCAA-1-SN_092504	0.0730103	0	0	0.444759	0.109316	0.0833525	0.0211782	0.000328665	0.016908	0	0.099315	0.293551	0.4812	0.0467416	0	0.0067319	0.0108592	0.0774861	0.166789	0.148935	0.037111	0	0	0.056277	0.121557	0	0.30049	0	0	0.0113543	0.0908748	0.0265135	0	0.00985968	0	0	0	0.0373269	0.409578	0.0346419	0.326953	0	0.0944535
AATGAAGCAATGACCT-1-SN_011501	0.0796679	0	0.004921	0.429568	0.0712431	0.0866472	0.0101404	0	0.0256239	0	0.0192849	0.127697	0.559857	0.0490472	0	0.0120576	0.0186503	0.0689112	0.154692	0.10564	0.00523547	0	0	0.283948	0.131134	0	0.215217	0.00664191	0.000429734	0.0162923	0.00949998	0	0	0	0	0	0	0.0371866	0.243163	0	0.252842	0.0159382	0.136597
ACTATGGGTTTAGACC-1-SN_011501	0.075152	0	0	0.610796	0.0881089	0.137893	0.00601066	0	0.0257672	0	0.0766323	0.222488	0.522363	0.0476324	0	0	0.0159054	0	0.183626	0.157772	0.0157683	0	0	0.183194	0.136682	0	0.2888	0	0	0.0215988	0.0813748	0	0	0	0	0	0	0.0418544	0.408795	0	0.186403	0	0.120258
ATAGAGAAGAAGTGTT-1-SN_011501	0.0692626	0	0	0.503349	0.0522565	0.0676394	0.0237197	0	0.0176457	0	0.0771111	0.282882	0.513478	0.0326563	0	0.030793	0.049672	0.100709	0.161722	0.124335	0.0585677	0	0	0.119928	0.133994	0	0.243651	0.00216613	0.0207602	0.0108263	0.125625	0.0164071	0	0.00995119	0	0	0	0.0364837	0.324723	0	0.221128	0.0588488	0.126278
ATCGCCTCACTAGTAC-1-SN_011501	0.0931997	0	0	0.593336	0.169154	0.145241	0.044263	0	0.0251772	0	0.0596437	0.22769	0.427024	0.048628	0	0	0.0173875	0.0383312	0.176749	0.164509	0.00735165	0	0	0.112236	0.133587	0	0.257713	0.0020837	0	0.0302321	0.0541249	0.00207149	0.224856	0	0	0	0	0.0514684	0.431656	0.0313082	0.239847	0.0418879	0.118435
ATGGATCGTTCCAGGC-1-SN_011501	0.0810167	0	0.0317502	0.587786	0.0863717	0.119437	0.0267239	0	0.0245379	0	0.0776123	0.246519	0.586152	0.0507764	0	0.038437	0.0625847	0.119412	0.154181	0.111953	0.0483461	0	0	0.1944	0.139071	0	0.234797	0	0.0107852	0.0077541	0.127625	0.0106094	0	0	0	0	0	0.0355577	0.310104	0	0.255489	0.00934837	0.1361
ATTGGGTAGTTGCCCG-1-SN_011501	0.0733301	0	0	0.483342	0.0232838	0.128345	0.0377053	0.000900462	0.0233233	0	0.0926968	0.125307	0.504949	0.0515437	0	0	0	0	0.164313	0.139241	0.0317508	0	0.0146104	0	0.130825	0	0.239054	0	0	0.0142117	0.1285	0.00406234	0	0	0	0	0	0.0486018	0.383094	0	0.390488	0.0453691	0.0942226
CAGTTCCAGCGTGCTC-1-SN_011501	0.0715888	0	0	0.398863	0.0369138	0.153694	0.0119312	0	0.0331192	0	0.0517305	0.243352	0.584299	0.0448027	0	0.0258418	0.0416853	0.0855201	0.167291	0.120941	0.0071408	0	0	0.107836	0.13229	0	0.230449	0	0	0.0354055	0.121125	0	0.158002	0.0042728	0	0	0	0.0486024	0.343432	0.00492814	0.290636	0	0.128149
CCTGTTGTCAAGATAG-1-SN_011501	0.0949947	0	0	0.395529	0.05124	0.123893	0.0191795	0	0.0324774	0	0.0669993	0.217063	0.429161	0.0653098	0	0	0	0.091995	0.163408	0.117818	0.0183161	0	0	0.150067	0.134614	0	0.204571	0.000652975	0	0.0270235	0.130875	0	0.00147378	0	0	0	0.0250435	0.0296687	0.387498	0	0.212447	0.103726	0.104517
GAGTTGTAGATACTGA-1-SN_011501	0.0619495	0	0.044117	0.525375	0.0287824	0.0844876	0.0218716	0.00514471	0.028945	0.0560206	0.101948	0.139167	0.700463	0.0423924	0	0.196596	0.142307	0.161202	0.17717	0.109268	0.0189757	0.121586	0	0.489619	0.141534	0	0.214674	0.124049	0.012608	0.0254316	0.134875	0	0	0.00597071	0	0	0	0.0394078	0.314038	0	0.25793	0.0682738	0.117862
GCCTGTTAGGCCACTC-1-SN_011501	0.106279	0	0	0.42644	0.134303	0.126065	0.00911193	0	0.0184451	0	0.11059	0.217505	0.494879	0.0446505	0	0.00779541	0.0197296	0.0327557	0.188473	0.187427	0.0457929	0	0	0.0754971	0.125608	0	0.287312	0.00324301	0	0.0209611	0	0	0	0	0	0.0060892	0	0.0350755	0.470256	0	0.388057	0.0420951	0.115092
TCAAGCAAGAGCAGCT-1-SN_011501	0.0455809	0	0.0429768	0.380782	0.0297666	0.0597434	0.0138901	0.00338624	0.0251274	0	0.0757931	0.202019	0.695223	0.0288205	0	0.019367	0.0292806	0.143924	0.160927	0.118124	0.00538371	0.000204419	0	0.53448	0.130121	0	0.215764	0.0115603	0.0260262	0.0191597	0.1315	0	0.182307	0.00868422	0	0	0.00178423	0.040166	0.365496	0.018408	0.173136	0.0361675	0.115626
TGTGGCGAGCGCCTCA-1-SN_011501	0.0669394	0	0	0.649849	0.0976262	0.102692	0.0101755	0	0.0200717	0	0.0335654	0.179097	0.380658	0.110349	0	0	0	0.0283602	0.173543	0.156583	0.0296114	0	0	0.0603404	0.142951	0	0.315685	0.00392926	0.012051	0.0170028	0.0876248	0	0	0.0226787	0	0	0	0.0288051	0.433177	0.00444499	0.515163	0	0.114875
TGTTCTAGTGAACCGA-1-SN_011501	0.0803024	0	0	0.607499	0.06959	0.105454	0.0195109	0	0.0240052	0	0.0594451	0.180414	0.677087	0.0487852	0	0.0176658	0.02791	0.0371384	0.155349	0.127099	0.0381734	0	0.077896	0.534265	0.139674	0	0.199061	0.00973522	0	0.0318007	0.1335	0	0.0205853	0.0161821	0.0433072	0	0	0.0465773	0.403961	0.0243991	0.192563	0.0544811	0.118445
TTCCACGAGTCACTGT-1-SN_011501	0.106375	0.00797517	0	0.523112	0.0664642	0.173243	0.0160381	0.00250188	0.0294752	0	0.0961015	0.18719	0.367568	0.0497808	0	0	0.00934213	0.0654049	0.174652	0.156529	0.0157491	0.00742304	0.0209081	0.0489901	0.130155	0	0.258867	0	0	0.0557284	0	0	0.183983	0.00993093	0	0.0137637	0	0.040494	0.49642	0	0.184198	0.0456876	0.123136
AAGGTAAAGGTCGACA-1-SN_011502	0.0589075	0	0	0.487734	0.0796247	0.0508013	0.0504833	0.00674712	0.026238	0	0.0256318	0.183118	0.528544	0.0458507	0	0.0205771	0.0236683	0.117393	0.168869	0.1349	0	0	0	0.423497	0.134655	0	0.266532	0.00574721	0.0153423	0.0216421	0.103125	0.0080458	0.00817707	0.0175232	0.000913248	0	0	0.0351716	0.331278	0	0.397266	0.00614588	0.129898
ACCCTCAGTCAGCTTA-1-SN_011502	0.0684885	0	0	0.298501	0.134619	0.122492	0.0131284	0.00179897	0.0280112	0.13131	0.0378374	0.209009	0.0398394	0	0	0.0329828	0.00383578	0	0.151123	0.111366	0.0125871	0.021858	0	0	0.116206	0	0.234374	0	0.00622397	0.0108995	0	0.019589	0	0.00939683	0.0137468	0	0	0.0392898	0.32419	0	0.277937	0.00448469	0.115673
AGCGCTGGTCACTCTC-1-SN_011502	0.084284	0	0	0.580236	0.13302	0.142988	0.00594836	0	0.022168	0	0.0799842	0.315098	0.256745	0.052034	0	0	0.0198222	0.00977325	0.203113	0.179452	0.0276103	0	0	0.0117969	0.140178	0	0.355196	0	0	0.00644973	0.106	0	0	0	0	0	0	0.0351159	0.415912	0.0244474	0.302068	0	0.110417
CAATTTCAGTATCCTG-1-SN_011502	0.0735506	0	0	0.570037	0.0450145	0.113226	0.0442272	0	0.0253052	0.120919	0.0653435	0.212486	0.654446	0.0215892	0	0.174553	0.124224	0.141006	0.164723	0.108824	0.005454	0.117487	0.0804309	0.470344	0.139422	0	0.206422	0.122072	0	0.0558088	0.134125	0.0295356	0.0119328	0.0036656	0	0	0	0.0417564	0.394945	0	0.229529	0	0.124361
CACACAAAGTCTTCGA-1-SN_011502	0.0663832	0	0	0.575197	0.0716095	0.0604861	0.02527	0	0.0222778	0	0.0313872	0.193324	0.712974	0.0428639	0	0.0155721	0.021966	0.19141	0.156234	0.154871	0.00602395	0	0.0270866	0.495824	0.136774	0	0.257221	0.00947328	0	0.0644653	0.1345	0	0	0	0	0	0	0.0336492	0.364768	0.0111993	0.310117	0	0.118805
CGTGAATTCTCTATAC-1-SN_011502	0.0763932	0	0.0397317	0.506836	0.100971	0.0967139	0.00755683	0	0.0226412	0	0.064577	0.12665	0.413897	0.0451695	0	0	0	0	0.186189	0.171228	0.0219347	0	0	0.0112944	0.137608	0	0.291604	0.00406665	0.00577235	0.0175108	0.0498749	0	0	0	0.044653	0	0	0.0334882	0.426888	0	0.385197	0.0342038	0.126235
CTCAGGGCAGCTACTA-1-SN_011502	0.0822407	0	0	0.494339	0.101717	0.157607	0.015763	0	0.0103831	0	0.0742786	0.204664	0.479726	0.0422351	0	0	0.000929074	0.00902693	0.171142	0.184684	0.0191249	0	0	0.0264961	0.133853	0	0.310807	0	0	0.0532464	0.1075	0.0150874	0	0.00109806	0	0.0041075	0	0.0370505	0.44655	0.0187462	0.442322	0	0.0828434
CTGAATGTCTTGAGCA-1-SN_011502	0.0203045	0.0153772	0.0792002	0.180219	0.0246248	0.0991535	0.0134057	0.0108373	0.0303507	0.00827264	0.0798632	0.047703	0.359447	0.0493092	0	0.0208287	0.0342523	0.0182613	0.108072	0.0760059	0.0316985	0.0212041	0.0112052	0.203159	0.0887556	0	0.127406	0.0124119	0.0532448	0.0581661	0.160471	0	0	0.0337426	0.0331253	0	0.0784379	0.0550595	0.167534	0.0618237	0.0661369	0.100953	0.0689421
GGGCGTTCACCCTAAA-1-SN_011502	0.0758462	0	0	0.375407	0.0600956	0.103317	0.00543278	0	0.0229707	0	0.0180891	0.211525	0.641484	0.0511956	0	0.019124	0.0282967	0.102116	0.157355	0.115713	0.00755214	0	0	0.421833	0.131306	0	0.220725	0.0102319	0.0398495	0.00437721	0.0383749	0	0	0.016395	0	0	0.0175053	0.0431344	0.311834	0	0.197184	0.0192333	0.118319
TACGGTATCCGTGTCT-1-SN_011502	0.0642261	0	0	0.652942	0.0893366	0.0843763	0.00492997	0	0.0228721	0	0.0706109	0.346507	0.429866	0.0494664	0	0	0.000142458	0.00650365	0.196785	0.196672	0.00919308	0	0	0.0424739	0.137475	0	0.389963	0	0	0.00852443	0.101125	0	0.0198247	0	0	0	0	0.0253617	0.327574	0	0.298634	0	0.122551
TGAGTCAGTCTTAGTG-1-SN_011502	0.074085	0	0	0.475024	0.0448792	0.160371	0.0162989	0	0.0292361	0	0.051614	0.171273	0.592469	0.0456411	0	0.00691679	0.0149844	0.0830732	0.163331	0.115468	0.0281	0	0	0.240721	0.132469	0	0.226185	0.00287749	0.00703821	0.0222583	0.0813748	0	0.13957	0	0	0	0	0.0455403	0.253806	0	0.28546	0.0679673	0.108067
TGTGGCGCAGGACATG-1-SN_011502	0.0822372	0	0	0.457052	0.0604075	0.0630099	0.0104734	0	0.0321686	0	0.0665955	0.168427	0.657363	0.0410823	0	0.0103004	0.0147218	0.0947597	0.170636	0.147891	0.0182635	0	0	0.30867	0.14275	0	0.241037	0.00532927	0	0.0147517	0.0618748	0	0	0.00120173	0	0	0	0.0403081	0.384483	0	0.394821	0	0.127696
AACCACAAGGGACACT-1-SN_011503	0.104572	0	0	0.496306	0.0412853	0.112074	0.0249346	0	0.0372794	0	0.0989142	0.191659	0.669297	0.0403487	0	0.03773	0.0489853	0.0297107	0.17305	0.146826	0.0129264	0	0	0.0988527	0.135952	0	0.27121	0.00299961	0	0.00900149	0.12475	0	0	0	0	0.0100886	0	0.044075	0.397574	0.000483151	0.277619	0.000597368	0.133797
AAGGAATCAATACCTG-1-SN_011503	0.0994672	0	0.03903	0.593676	0.0701644	0.104805	0.00215217	0	0.0170146	0	0.0945565	0.119498	0.350342	0.0464272	0	0	0	0	0.185041	0.205185	0.0544838	0	0	0	0.138922	0	0.310633	0.00302251	0.0104307	0.0394952	0.0881248	0	0	0.00907971	0.0427304	0	0	0.0441406	0.406915	0	0.337766	0.0483134	0.0965293
ACAACCAAGCTCGGCT-1-SN_011503	0.0610677	0	8.77e-05	0.503554	0.115261	0.101192	0.0141391	0	0.018551	0	0.0704484	0.248827	0.638181	0.0424447	0	0.0162451	0.0229154	0.066662	0.175446	0.171515	0.00898223	0	0	0.32984	0.126045	0	0.277837	0.00675822	0	0.033714	0.0907498	0	0	0.00604201	0	0.0265547	0	0.0381645	0.356687	0	0.328792	0.0153252	0.104572
ACTATGGTCTGTCGCT-1-SN_011503	0.0692582	0	0	0.625468	0.0601527	0.106254	0.0943245	0	0.0281499	0	0.0769296	0.258808	0.523475	0.0520864	0	0	0	0.0628207	0.181031	0.137242	0.0299232	0	0	0.133332	0.13824	0	0.250247	0.00217529	0.0155448	0.0240106	0.130375	0.0195032	0	0	0	0.0121424	0	0.0305651	0.43336	0	0.394546	0.0455925	0.120797
CCGGGTAGTAACAGTA-1-SN_011503	0.0956053	0	0.00289436	0.636583	0.090448	0.111821	0.00443848	0	0.0225687	0	0.0928769	0.14052	0.327954	0.0477896	0	0	0	0	0.186269	0.181987	0.0252231	0	0	0	0.142699	0	0.307129	0	0	0.0256889	0.0788748	0	0	0.000116834	0.0424901	0	0	0.046194	0.399141	0	0.317448	0.00038313	0.0973892
CTAGACAAGGGCAAGG-1-SN_011503	0.0885726	0	0	0.523441	0.157964	0.11066	0.0103412	0	0.0206387	0	0.0721507	0.207444	0.531136	0.0492568	0	0	0	0	0.186396	0.15721	0.0250069	0	0	0.0746206	0.141629	0	0.296857	0.000384683	0	0.0420745	0.0956247	0	0	0.00905902	0	0	0	0.0335773	0.478043	0	0.494079	0.028509	0.138562
GACACGCGTTCAGCTA-1-SN_011503	0.0556131	0	0	0.293754	0.0449209	0.0794387	0.0221409	0.000460013	0.0329651	0	0.0415741	0.16856	0.0700341	0.0200424	0.00144282	0.0621902	0.0969461	0	0.105072	0.102863	0.0103738	0	0.0337201	0	0.0718617	0	0.158783	0.00891143	0.00550582	0.0148191	0	0.04812	0	0.00200787	0.0185269	0	0	0.0383275	0.267009	0.0644886	0.223012	0	0.065962
GACTCAAAGAACTCCT-1-SN_011503	0.0734917	0	0	0.382728	0.0790012	0.134645	0.0301124	0.00459853	0.0358781	0	0.0461439	0.189408	0.673234	0.0355278	0	0.0393015	0.0595019	0.149349	0.161546	0.112897	0.0170418	0.0228767	0	0.518328	0.125047	0	0.226583	0.0106706	0	0.0130971	0.129875	0	0.0368919	0.00927999	0	0	0.0338228	0.0450132	0.405143	0.0175384	0.258417	0	0.10235
GGAAGTGGTGAATAAC-1-SN_011503	0.07928	0	0	0.49304	0.195541	0.116222	0.0133	0	0.0215581	0	0.0882754	0.252557	0.475674	0.0983458	0	0	0	0.0191083	0.182765	0.195421	0.0123558	0	0	0.0519555	0.133011	0	0.285384	0	0	0.0225107	0.0936248	0	0	0	0	0.0060892	0	0.0401557	0.503938	0	0.228778	0.0222982	0.121175
GGCAGTCGTAAGATCA-1-SN_011503	0.0485002	0	0	0.466955	0.0445476	0.0769565	0.0226546	0	0.0330939	0	0.0698379	0.150442	0.761022	0.0427591	0	0.017965	0.0253414	0.176984	0.163113	0.12329	0.0267166	0	0.0817023	0.450747	0.138855	0	0.235761	0.0104758	0	0.070902	0.134375	0.00820473	0.0199673	0.0100311	0	0	0	0.0381418	0.387029	0	0.251924	0.0616073	0.115128
GTGGGAAGTCGAGATG-1-SN_011503	0.046053	0.00666581	0.10755	0.577964	0.0749721	0.12423	0.0248658	0	0.0269579	0	0.0912709	0.139642	0.641427	0.048824	0	0.0183949	0.0318254	0.448471	0.167939	0.102385	0.0125386	0	0.0261952	0.479764	0.140441	0	0.235805	0.00987366	0	0.0148629	0.133125	0.0166283	0	0.0236462	0.023408	0	0	0.0404093	0.368002	0	0.290277	0.104324	0.135363
TGTCAGATCTCACCCA-1-SN_011503	0.108117	0	0.0001506	0.407554	0.0503087	0.142091	0.028816	0.00137969	0.0476765	0	0.0796415	0.252843	0.568876	0.0508288	0	0	0.00198932	0.0622827	0.171372	0.117054	0.0253786	0	0	0.0733825	0.131019	0	0.241069	0	0.00542876	0.00615007	0.125625	0.000122945	0	0.00597525	0	0	0	0.0400586	0.3747	0	0.329047	0.0273796	0.102347
TTGCATTCATATCGGT-1-SN_011503	0.0597239	0	0.0197343	0.242573	0.0744262	0.0453133	0.0259862	0.00974384	0.0267421	0	0.0408976	0.146075	0.151496	0	0	0.0197704	0.0631995	0	0.112712	0.134008	0.0192189	0	0	0.0722977	0.091328	0	0.226301	0.0213047	0.0141715	0.00754405	0.105	0	0	0.00208633	0	0	0	0.0375786	0.315133	0.0209535	0.17798	0	0.0874131
TTTCCTCTCGTCGCTT-1-SN_011503	0.0941006	0	0	0.419478	0.057803	0.0891072	0.00694104	0	0.0369325	0	0.0706757	0.235298	0.636745	0.0388814	0	0.0139035	0.0335984	0.131659	0.169549	0.113796	0.0116359	0	0	0.38074	0.137039	0	0.250176	0.00510171	0	0.0100626	0.0776248	0	0	0.00605726	0	0	0	0.0349268	0.331252	0	0.310381	0.0381597	0.131882
ACACAGTGTTGCTCGG-1-SN_011504	0.0738916	0.00336293	0	0.546736	0.0483904	0.106407	0.0452291	0	0.0135645	0	0.0665487	0.19634	0.604364	0.0309165	0	0	0	0	0.166607	0.126183	0.0122981	0	0	0.0637894	0.146975	0	0.254063	0	0	0.0151351	0.12925	0.011201	0	0	0	0	0	0.0385959	0.324664	0	0.355205	0.0266886	0.111152
ACATCCCAGGGTGAGG-1-SN_011504	0.0803687	0.000190452	0.084092	0.16502	0.00493271	0.0531215	0.0209744	0.0417746	0.0156696	0	0.0651974	0.184761	0.263937	0.0191435	0.00842409	0	0.00637127	0	0.114968	0.0915708	0.0179259	0	0	0.242683	0.0852197	0	0.14157	0	0.0797853	0.00725615	0.13325	0.0386105	0	0.0298538	0	0	0.178199	0.059785	0.209312	0	0.0625203	0.103795	0.076032
ACTGATGAGCGCCTCA-1-SN_011504	0.0428702	0	0.0548174	0.440473	0.067465	0.0910847	0.0371567	0.00190284	0.0124794	0	0.0746982	0.139232	0.5718	0.0504096	0	0.0173854	0.0302711	0.154747	0.146582	0.138966	0.0205088	0.00564569	0	0.402563	0.130745	0	0.251695	0.00723261	0	0.0129148	0.117625	0.00595547	0	0	0.0274936	0	0	0.0442255	0.37117	0.0256553	0.37877	0.0607396	0.153384
GCACATAAGGTCTTTG-1-SN_011504	0.0788742	0	0	0.643747	0.0331347	0.113001	0.0554569	0	0.0254842	0	0.107826	0.170137	0.586398	0.035947	0	0	0.000377824	0.0771647	0.171832	0.130558	0.0195166	0	0.038771	0.153916	0.132051	0	0.237765	1.37e-05	0	0.0300801	0.13025	0.0191088	0	0	0	0	0	0.0381331	0.363947	0.0213553	0.344526	0.00623394	0.126452
GCATCGGCACATACTG-1-SN_011504	0.0704817	0	0	0.627689	0.0903007	0.103857	0.0170208	0.00236043	0.0273012	0	0.0973592	0.164655	0.699763	0.0516672	0	0.0151982	0.0214386	0.0361077	0.163337	0.139146	0.0256227	0	0.0882526	0.538614	0.141699	0	0.213836	0.00956503	0	0.0359007	0.132875	0	0	0.0317453	0.0437878	0	0	0.049448	0.389329	0	0.198756	0.0533317	0.125
AAAGAACGTTCACGAT-1-SN_011505	0.0682087	0	0	0.691007	0.121937	0.103901	0.00600127	0	0.0222875	0	0.094063	0.384796	0.244347	0.0500952	0	0	0	0	0.199584	0.238572	0.00934964	0	0	0.0220622	0.130961	0	0.406072	0.00177687	0	0.0124705	0.0852498	0	0	0	0	0	0	0.0270521	0.328084	0.0278295	0.213342	0.00665768	0.109136
AAGACTCGTGTGCCTG-1-SN_011505	0.070207	0	0	0.576703	0.092356	0.141721	0.00628575	0.00272974	0.0198098	0	0.0696219	0.196334	0.305649	0.0895521	0	0	0	0.0142512	0.18034	0.193786	0.00910874	0	0	0.00819233	0.137702	0	0.337885	0	0	0.0198302	0.0328749	0	0	0	0	0	0	0.0370877	0.409435	0	0.28744	0	0.107814
ACTGATGTCCTTACCG-1-SN_011505	0.083497	0	0	0.59611	0.0829639	0.16019	0.0114565	0	0.0144324	0	0.090071	0.227465	0.340223	0.0516148	0	0	0.0126238	0	0.186544	0.217137	0.0376927	0	0.00132177	0.0237128	0.123407	0	0.344969	0.00285989	0.00947896	0.0218642	0.0597498	0	0	0	0	0	0	0.0434977	0.419733	0	0.391734	0	0.140107
ACTTCCGCAACCTAAC-1-SN_011505	0.0707924	0	0	0.700435	0.105138	0.0809488	0.0320158	0	0.0283277	0	0.0702195	0.213431	0.449571	0.0493092	0	0.044443	0.0687684	0.0229254	0.181819	0.15579	0.0134388	0	0	0.257067	0.135759	0	0.27936	0.00795016	0	0.0285206	0.0601248	0.0149676	0	0.0108891	0	0	0	0.0332477	0.464264	0.0639914	0.581379	0.113893	0.122282
AGAACCTAGTTGAAAC-1-SN_011505	0.0838938	0.00445181	0	0.697949	0.0686535	0.125821	0.00549271	0	0.0181322	0	0.0501493	0.1621	0.465361	0.0479468	0	0	0.000600801	0.0284029	0.174583	0.143113	0.0115298	0	0	0	0.141637	0	0.30141	0.000307561	0	0.00671934	0.0618748	0	0.0147853	0.0256304	0.0429227	0	0	0.0316706	0.415222	0.0149777	0.399458	0.0787091	0.100104
AGGATCTCAGTAGTGG-1-SN_011505	0.0706807	0	0	0.55991	0.0802311	0.130912	0.016606	0	0.0187194	0	0.0857364	0.221839	0.42148	0.0497808	0	0	0.00355544	0	0.167111	0.126268	0.0119622	0	0	0.0336432	0.13734	0	0.243153	0.00246226	0	0.0665419	0.00374999	0	0.0354299	0.0130395	0	0	0	0.0428048	0.418313	0	0.523059	0.0590397	0.130087
ATGAAAGCATTCACAG-1-SN_011505	0.0738512	0.00752285	0	0.445087	0.0585798	0.117164	0.011811	0.000215604	0.0200396	0	0.0473708	0.2024	0.423015	0.133093	0	0.00291806	0.00148372	0	0.162662	0.132544	0.00427324	0	0	0.0514418	0.132808	0	0.274583	0	0	0.0201981	0.0946247	0	0	0.0158846	0	0.00534832	0	0.0398907	0.314514	0	0.503851	0.0476423	0.121943
ATTCGTTCAAGGCAAC-1-SN_011505	0.0846186	0	0.0221024	0.646785	0.18282	0.112144	0.00727888	0	0.0169192	0	0.0875482	0.254083	0.233716	0.0325933	0	0.0142456	0.041399	0	0.193037	0.236848	0.0109361	0	0	0	0.129827	0	0.350511	0.0010304	0	0.0161621	0.0512499	0	0	0	0.00129777	0.00814295	0	0.0328104	0.45143	0.0284093	0.278248	0.0309967	0.0880256
CAACCAAGTCAAAGAT-1-SN_011505	0.0782265	0	0	0.560015	0.0284809	0.129626	0.0150907	0.00389377	0.023828	0	0.0795398	0.147683	0.648865	0.0483136	0	0.0470403	0.0736546	0.0613187	0.167581	0.10884	0.0227512	0.0115528	0.0869249	0.405426	0.145693	0	0.228435	0.00677565	0	0.0117139	0.133125	0	0.0268607	0.0296111	0	0	0	0.0382724	0.369656	0	0.306077	0.0297309	0.115742
CAGCACGAGCTTTCCC-1-SN_011505	0.0758802	0	0	0.635179	0.148862	0.124679	0.00596006	0	0.0273409	0	0.0766918	0.280121	0.265402	0.0441215	0	0	0	0.0243443	0.197999	0.187653	0.0105987	0	0	0	0.139533	0	0.354896	0.00232642	0.0111396	0.0114997	0.104375	0	0.0134541	0	0	0	0	0.0331583	0.387471	0.0241092	0.27185	0	0.116904
CATGGATCAAGGCGTA-1-SN_011505	0.0808567	0	0	0.589067	0.139364	0.114175	0.00610423	0	0.024849	0	0.0578075	0.279553	0.292081	0.0464272	0	0.00471782	0.00239883	0	0.191075	0.225193	0.00841092	0	0	0	0.132016	0	0.370084	0.00519707	0	0.00731145	0.0707454	0	0	0	0	0.00868341	0	0.0398393	0.403709	0.0171602	0.354465	0	0.088837
CCCTGATTCGAATCCA-1-SN_011505	0.0749219	0	0	0.626055	0.182421	0.10888	0.0107318	0.00375282	0.020643	0	0.0810889	0.290653	0.27705	0.0417635	0	0	0.00194486	0.0292842	0.190904	0.180554	0.0115129	0.0111346	0	0	0.146157	0	0.366064	0.00240885	0	0.00678075	0.0863748	0	0	0	0	0	0	0.0317153	0.45696	0.00434835	0.403224	0	0.136605
CCGATCTCATCAGCTA-1-SN_011505	0.0796501	0.00395187	0	0.581853	0.0869025	0.169345	0.0085602	0	0.0184169	0	0.0832766	0.210415	0.318787	0.0500428	0	0	0.014344	0	0.192888	0.201608	0.0111048	0	0	0.0192013	0.122608	0	0.339378	0.000952548	0	0.0168358	0.0844998	0	0	0	0	0.0176551	0	0.0564925	0.44326	0.0309216	0.353909	0	0.116719
CGGACACCAAGGCCTC-1-SN_011505	0.039148	0	0	0.56514	0.0724983	0.126829	0.00585536	0	0.0171548	0	0.0718997	0.328773	0.288178	0.0466368	0	0	0	0.0127585	0.19373	0.188233	0.0120236	0	0	0	0.140305	0	0.356317	0.00212491	0.0039495	0.00491248	0.118375	0	0	0	0	0	0	0.0449909	0.331962	0.00668345	0.323449	0	0.124657
CTTCTCTTCCTGTACC-1-SN_011505	0.0678992	0	0	0.62125	0.129038	0.082589	0.00546141	0	0.0186007	0	0.0495139	0.351045	0.139198	0.0355802	0	0	0.00300401	0.0261212	0.199219	0.172629	0.00454031	0	0	0.0268488	0.140865	0	0.386292	0.00206538	0	0.00820463	0.120125	0	0	0	0	0	0	0.0263995	0.378077	0.0468976	0.303423	0	0.118514
GAAATGACAGGTTACT-1-SN_011505	0.101163	0.0124984	0	0.276733	0.147261	0.12726	0.0132306	0.00672893	0.0314472	0	0.0925426	0.147334	0.282569	0.0537633	0	0	0.0168838	0	0.131436	0.192227	0.0311809	0	0.0691327	0.0770129	0.114751	0	0.178904	0.000707973	0.00926084	0.0910428	0	0	0.00255886	0.0104316	0	0.0086421	0	0.0667547	0.33348	0.0127368	0.313334	0.00750132	0.0816904
GACACGCGTTCAGCTA-1-SN_011505	0.102141	0	0	0.691304	0.140294	0.0823157	0.014024	0.00521519	0.0174191	0	0.0757842	0.263079	0.321765	0.0502	0	0	0	0	0.190642	0.224506	0.022804	0.0154734	0	0.0117423	0.131523	0	0.353412	0.00072357	0	0.0142457	0.0979997	0	0	0.000116834	0	0.00572889	0	0.0372023	0.479008	0	0.42462	0	0.10339
GACATCAGTTAAGGGC-1-SN_011505	0.0909493	0	0	0.621047	0.102543	0.137809	0.011305	0	0.0172755	0	0.0697628	0.13522	0.48663	0.0427067	0	0.00971572	0.00636492	0	0.166886	0.135401	0.00886978	0	0	0.0393262	0.135251	0	0.25114	0.00141632	0	0.0606742	0.108125	0	0	0.00943261	0.0394619	0.0069179	0	0.0452037	0.448302	0	0.455781	0.00452093	0.149969
GACCAATCATTCACCC-1-SN_011505	0.0865404	0	0	0.586443	0.092227	0.125944	0.00436518	0	0.0176824	0	0.066461	0.125349	0.381115	0.0467416	0	0	0	0.00586395	0.183258	0.169423	0.0204063	0	0	0	0.147117	0	0.308753	0.00216155	0	0.00797024	0	0	0	0	0.0415288	0	0	0.0318986	0.471824	0	0.376173	0	0.138202
GAGTTGTAGCGAGGAG-1-SN_011505	0.0644257	0	0.0112266	0.612631	0.0405477	0.0789777	0.011761	0	0.0233026	0	0.0777496	0.172733	0.631786	0.0477896	0	0	0.00201919	0.131666	0.155103	0.129848	0.0186029	0	0.0906426	0.387684	0.141894	0	0.221693	0.00184556	0	0.0194404	0.13375	0.000140237	0	0.0116896	0.0032204	0	0	0.0402939	0.306603	0	0.286184	0	0.108607
GCGATCGCAAGCACCC-1-SN_011505	0.0636288	0	0	0.639973	0.0542109	0.113731	0.00861443	0	0.0180969	0	0.0650279	0.36263	0.164037	0.0384098	0	0	0	0	0.18948	0.168556	0.00341578	0	0	0	0.141275	0	0.366099	0.00031579	0.021621	0	0.1075	0	0	0	0	0	0	0.0279402	0.329252	0.016862	0.213905	0	0.115508
GGGCTACAGGAGTACC-1-SN_011505	0.0500799	0.00521362	0.00929703	0.484445	0.140634	0.148708	0.00248276	0.00808376	0.023062	0	0.0348704	0.264194	0.23705	0.02641	0	0	0	0	0.162602	0.138698	0.00942369	0	0	0	0.123824	0	0.268727	0	0	0.00772188	0.1045	0	0	0	0	0	0	0.0409927	0.388728	0	0.328916	0.00331933	0.119254
GGGTTATAGCCTTCTC-1-SN_011505	0.0921124	0	0.00763058	0.348654	0.0417889	0.150135	0.0171999	0	0.0495116	0	0.0733118	0.182326	0.670691	0.0391434	0	0	0	0.0878657	0.166543	0.144331	0.015454	0	0	0.160535	0.134248	0	0.240249	0.00186846	0.00759519	0.0132963	0.10425	0	0.023723	0.00418636	0	0	0	0.0426229	0.312588	0	0.363268	0.0244921	0.101014
GGTGAAGAGGTCCGAA-1-SN_011505	0.0829802	0	0.0266313	0.571892	0.188491	0.0942707	0.00809804	0	0.019185	0	0.0884183	0.272109	0.289873	0.0497808	0	0	0.00235506	0.0274717	0.192611	0.279792	0.0123418	0	0	0	0.126165	0	0.403592	0.00224856	0	0.0110135	0.014375	0	0	0.00211956	0	0	0	0.0339609	0.330005	0.0124653	0.354844	0	0.0912403
GTCACTCCAGCACACC-1-SN_011505	0.0841686	0	0	0.515675	0.039247	0.135315	0.0520658	0	0.0279777	0	0.0848132	0.247629	0.504951	0.0466368	0	0.00445571	0.00226556	0.011408	0.160104	0.116389	0.0297291	0	0	0.101789	0.130001	0	0.246831	0.000746468	0.0223805	0.0183306	0.13075	0.0128969	0.105759	0	0	0	0	0.0490864	0.362573	0.020576	0.3176	0.0652613	0.15078
GTCATCCGTCGTCTCT-1-SN_011505	0.0568099	0	0.0484147	0.547297	0.0650276	0.11863	0.023342	0.0103928	0.0228932	0	0.0922028	0.177286	0.384113	0.148065	0	0	0	0	0.16431	0.108733	0.0458434	0	0	0.0555682	0.128414	0.00551691	0.290922	0.000531229	0	0.00799526	0.0774998	0	0.0225686	0.0140003	0	0	0	0.0411071	0.37046	0.0190361	0.503034	0.0690305	0.105849
GTCATTTCAGAAGCTG-1-SN_011505	0.0711649	0	0	0.640838	0.0652339	0.110951	0.000792316	0	0.020727	0	0.0748641	0.329827	0.164428	0.0514052	0	0	0	0.0161703	0.184232	0.177991	0.0209576	0	0	0.0179359	0.137814	0	0.359081	0	0	0.00446945	0.0979997	0	0	0	0	0	0	0.034435	0.274662	0.0310183	0.216283	0	0.107433
GTCATTTGTAGAGCTG-1-SN_011505	0.073141	0	0	0.628693	0.0755094	0.132359	0.00297854	0	0.0210419	0	0.0974476	0.225782	0.317997	0.0440167	0	0	0	0.0210036	0.181127	0.186341	0.035101	0	0	0.0163613	0.138372	0	0.340079	0.00550008	0	0.00913369	0.0749998	0	0	0.00132941	0	0	0	0.0324558	0.444775	0	0.314124	0	0.104908
GTGTGATAGAGTGTTA-1-SN_011505	0.0788712	0	0	0.587704	0.141913	0.0849753	0.0152568	0	0.0138512	0	0.0766667	0.285307	0.336365	0.0505144	0	0	0	0	0.190835	0.221363	0.0122574	0	0	0	0.135312	0	0.368061	0.00303167	0	0.0167831	0	0	0	0	0	0.0123946	0	0.0365993	0.388979	0	0.425666	0	0.0879666
GTTGCGGAGCTCACTA-1-SN_011505	0.0590546	0	0.0870939	0.58156	0.10871	0.124418	0.0242839	0	0.0148767	0	0.117455	0.202143	0.259065	0.0497808	0	0.0163303	0.0263423	0.0142156	0.196341	0.208335	0.0135788	0	0	0.013838	0.137403	0	0.349524	0.000219819	0	0.00980131	0.0889998	0	0	0	0.0198992	0.0186279	0	0.0365467	0.443532	0.0156541	0.353816	0	0.106546
TAGGAGGAGCGGACAT-1-SN_011505	0.0765813	0	0.0742361	0.609253	0.142827	0.109386	0.0241564	0	0.0176138	0	0.104141	0.344096	0.0391791	0.0647064	0	0.0122446	0.0172722	0	0.184788	0.21251	0.0107752	0	0.019346	0.100657	0.129516	0	0.384086	0.00846907	0.0363557	0.0177533	0	0	0	0	0	0	0	0.0329849	0.19726	0.0580598	0.171707	0.00994029	0.119406
TCATTTGTCCGCAGTG-1-SN_011505	0.0525131	0	0	0.629001	0.0946491	0.0982749	0.00371961	0	0.0266655	0	0.0791925	0.31668	0.141795	0.0482088	0	0	0	0.0238112	0.193296	0.173895	0.0117212	0	0	0.00181559	0.135099	0	0.381774	0	0	0.00307365	0.116875	0	0	0	0.0368183	0	0	0.0383013	0.316702	0.0347868	0.248237	0.00212676	0.124828
TCGAACACAGGTACGA-1-SN_011505	0.0599443	0	0	0.641289	0.0426168	0.139211	0.00185425	0	0.0237868	0	0.0828009	0.351194	0.161326	0.0450647	0	0	0.00185815	0.00924016	0.181622	0.164598	0.0200426	0	0	0	0.136776	0	0.356316	0	0	0.00832797	0.109375	0	0	0	0.00898828	0	0	0.0443195	0.302569	0.0229013	0.192324	0	0.12294
TCGATTTAGTGATAGT-1-SN_011505	0.0706739	0	0	0.581298	0.116767	0.109866	0.000135851	0	0.0191836	0	0.090333	0.259787	0.214788	0.0442263	0	0	0.00299162	0.0202573	0.180175	0.174253	0.0110335	0	0	0	0.129208	0	0.363895	0	0	0.00136044	0.105375	0	0	0	0	0	0	0.0353573	0.334955	0.0337722	0.364444	0	0.139352
TCGGGACGTGCCTTCT-1-SN_011505	0.0626397	0	0	0.574318	0.0315812	0.114999	0.00424574	0.000916068	0.0166983	0	0.0677488	0.334116	0.202936	0.0244712	0	0.0358504	0.0230732	0	0.179498	0.176385	0.00958667	0.0607146	0	0.045775	0.133171	0	0.349837	0.0440916	0.0120004	0.00840302	0.102	0	0	0	0	0	0	0.0432342	0.341397	0	0.177302	0	0.107456
TCTTGCGGTCACTACA-1-SN_011505	0.0809454	0	0	0.591923	0.112535	0.114616	0.00891005	0	0.0216184	0	0.0824781	0.181546	0.40028	0.0502524	0	0	0	0.00860046	0.188869	0.223557	0.0221053	0	0	0.0180231	0.133772	0	0.343227	0.00330644	0	0.0336664	0.0741248	0	0	0	0	0	0	0.036668	0.439777	0	0.476929	0.0369337	0.0814029
TGCTCGTGTTCCGCGA-1-SN_011505	0.0651371	0	0	0.64832	0.123814	0.122812	0.00352693	0	0.0137853	0	0.101208	0.410672	0.128287	0.0392482	0	0.00893574	0.0126048	0	0.18858	0.21556	0.0266838	0	0	0.0734566	0.129927	0	0.418629	0.00371741	0	0.0128418	0	0	0	0	0	0	0	0.0317445	0.249211	0.0296806	0.185854	0	0.0916941
TGTAGACGTTGCATCA-1-SN_011505	0.0768978	0	0	0.679091	0.124254	0.113311	0.00388356	0	0.0187696	0	0.0866753	0.265899	0.282896	0.0317549	0	0	0	0.0175563	0.182884	0.170017	0.0246271	0	0	0	0.137843	0	0.361778	0.00023077	0	0.0061277	0	0	0	0	0	0	0	0.0321656	0.384503	0	0.405293	0.00184936	0.0848839
TTGAGTGAGTTCCGGC-1-SN_011505	0.0586436	0	0.0853397	0.650357	0.0359777	0.0912927	0.0335919	0	0.0274675	0.0693393	0.0839234	0.420367	0.230781	0.0470036	0	0.231805	0.2569	0	0.20554	0.180521	0.0121169	0.080352	0	0.182389	0.137937	0	0.382908	0.0925374	0	0	0.0616248	0.0371485	0	0	0	0	0	0.0301106	0.34477	0	0.263377	0	0.117415
TTGGGATAGTCATCGT-1-SN_011505	0.0937437	0	0	0.49195	0.0409836	0.10878	0.0101733	0	0.0263804	0.078786	0.0629402	0.279998	0.558295	0.0514576	0	0.0986634	0.129605	0.0672255	0.183643	0.16222	0.0307329	0.0329113	0	0.161075	0.136161	0	0.313418	0.0359229	0.0171651	0.0150916	0.0836248	0.0117534	0	0.00694331	0	0	0	0.0409556	0.326964	0	0.266424	0	0.127524
TTGGGATGTGACCGAA-1-SN_011505	0.0658359	0	0	0.442819	0.0910561	0.120137	0.0163835	0	0.0407915	0	0.10483	0.177885	0.439753	0.0477896	0	0.0394274	0.0211022	0	0.173372	0.14309	0.0176036	0.0398221	0	0.0851728	0.12513	0	0.220236	0.0506241	0.0123329	0.0262173	0	0.0065668	0.0203056	0.0272812	0	0	0	0.0498537	0.387507	0	0.363144	0.064749	0.108805
AAGAACACACAAGTTC-1-SN_011506	0.0806847	0	0	0.629179	0.106785	0.118529	0.00542833	0	0.0204068	0	0.101133	0.302896	0.231086	0.0476324	0	0	0	0.0131139	0.194531	0.207012	0.0117908	0	0	0	0.134804	0	0.378485	0	0	0.0294065	0.0504999	0	0	0	0	0	0	0.0332096	0.372225	0.0309699	0.342383	0.00124832	0.109334
AATGGCTGTATAATGG-1-SN_011506	0.084589	0	0	0.416425	0.0186732	0.0714534	0.00714082	0.00966411	0.0255601	0.0350353	0.0675952	0.200671	0.0300354	0.0634741	0	0	0.00383824	0	0.139739	0.153256	0.0112268	0	0.00689102	0	0.0991385	0	0.241222	0.00369292	0.0212159	0.0263208	0.0672498	0.0230171	0.0263606	0	0.00785657	0	0	0.038272	0.226834	0.022853	0.106228	0	0.0968527
ACTATTCAGTCATCGT-1-SN_011506	0.0878714	0	0	0.644006	0.161408	0.115764	0.0106654	0	0.0292952	0	0.0773212	0.307385	0.300698	0.034113	0	0	0	0.0396216	0.200669	0.195636	0.0105987	0	0	0.00442386	0.136383	0	0.395027	0.00115863	0	0.00415315	0.103	0	0	0	0	0	0	0.0322559	0.418492	0.0154125	0.435129	0	0.119483
ACTTTGTTCCGATAAC-1-SN_011506	0.0677815	0	0	0.654606	0.0534086	0.130042	0.00523629	0	0.0247032	0	0.0758405	0.359604	0.161765	0.0430735	0	0	0	0.0217855	0.194592	0.175617	0.0101454	0	0	0	0.139875	0	0.386124	0	0	0.0109212	0.0972497	0	0	0	0	0	0	0.0412845	0.336455	0.0258002	0.277906	0	0.1117
AGACCATAGAACAAGG-1-SN_011506	0.0854999	0	0.0856906	0.604134	0.0517003	0.16199	0.0201549	0	0.0164042	0	0.103515	0.226225	0.219842	0.0417635	0.00140777	0.0119642	0.0239193	0	0.191898	0.16869	0.0111329	0	0	0.108487	0.137736	0	0.342698	0.0067763	0	0.00313533	0.1095	0	0	0	0.00898828	0	0	0.0411274	0.387063	0.0293756	0.270252	0	0.109499
ATACCGAGTTAGAGTA-1-SN_011506	0.0567405	0	0	0.594406	0.0817531	0.144176	0.0117792	0.000916068	0.017464	0	0.0744385	0.241192	0.45874	0.0424447	0	0.00581983	0.00938794	0	0.185908	0.169021	0.00857458	0	0	0.0185411	0.138633	0	0.325797	0	0	0.0409539	0.0857498	0	0	0	0	0	0.0369259	0.0452076	0.4143	0	0.48179	0	0.104061
ATCCCTGCATCGAGCC-1-SN_011506	0.0695964	0	0	0.666851	0.107881	0.106252	0.00972367	0	0.0185064	0	0.0586712	0.326746	0.211673	0.0410299	0	0	0	0.00916909	0.177394	0.173766	0.00788554	0	0	0	0.141162	0	0.36433	0.00157537	0	0.00480962	0.1075	0	0	0	0	0	0	0.0326491	0.36455	0.0387487	0.343675	0	0.111474
CAGCACGCAGTTCACA-1-SN_011506	0.068603	0	0	0.648127	0.138223	0.112451	0.00228726	0	0.0170824	0	0.0589343	0.304947	0.217894	0.0472132	0	0	0	0.0314876	0.184163	0.16754	0.00608655	0	0	0	0.143173	0	0.35921	0.000760207	0	0.0157805	0.1005	0	0	0	0.00379719	0	0	0.0380595	0.33757	0	0.348742	0	0.103682
CATCAAGCAAGACGAC-1-SN_011506	0.069461	0	0	0.545906	0.0798149	0.116633	0.0124893	0	0.0182259	0	0.0583365	0.217053	0.354277	0.0526629	0	0	0	0	0.171705	0.135855	0.00543994	0	0	0.0298748	0.140995	0	0.316181	0.000654877	0	0.00519521	0.0642498	0	0.0862057	0.00347889	0	0	0	0.0389048	0.354661	0.0148327	0.48838	0	0.138227
CCGTAGGGTGCACGCT-1-SN_011506	0.0634587	0	0	0.644407	0.0490779	0.146625	0.00196389	0	0.027924	0	0.091258	0.396964	0.339215	0.0467416	0	0	0	0.0201151	0.197294	0.167379	0.0098678	0	0	0.0454449	0.138254	0	0.381445	0	0	0.0001069	0.0563748	0	0	0	0.00778664	0	0	0.033366	0.363622	0.0322261	0.293555	0	0.116464
CCTCCAACATCGCCTT-1-SN_011506	0.069959	0	0	0.649735	0.0356539	0.108944	0.00179467	0	0.0193258	0	0.0825865	0.359852	0.217658	0.039091	0	0	0	0.0148553	0.188474	0.16961	0.0142355	0	0	0.0346613	0.141197	0	0.36175	0	0	0.0227588	0.0701248	0	0	0	0	0	0	0.0316449	0.36273	0.0268149	0.243084	0.0148678	0.117632
CGACAGCGTACCAGAG-1-SN_011506	0.0688306	0	0	0.658264	0.0747588	0.119789	0.000592822	0	0.02257	0	0.0814019	0.375307	0.112373	0.0226372	0	0.00738414	0.0104161	0.0171298	0.1979	0.193743	0.0141418	0	0.0102137	0.0723654	0.136449	0	0.386983	0.00307192	0.0122029	0.0142362	0.00412499	0	0	0	0	0	0	0.032106	0.338448	0.0123203	0.253366	0	0.122097
CTCAATTTCCGATGCG-1-SN_011506	0.0754214	0	0	0.614746	0.0638524	0.161367	0.00871389	0	0.0199659	0	0.080294	0.354428	0.276645	0.0362614	0	0	0	0	0.191538	0.166975	0.0110204	0	0	0.0407247	0.137551	0	0.366489	0	0	0.00382867	0.0426249	0	0.0903906	0	0	0	0	0.0352093	0.368677	0.0212103	0.278802	0	0.11762
CTGATCCAGAGGGTGG-1-SN_011506	0.0664792	0	0.00166645	0.52481	0.0481177	0.137959	0.00242864	0	0.0249556	0	0.0959578	0.277967	0.489011	0.0476848	0	0	0	0.0470646	0.180649	0.168965	0.0131439	0	0	0.091749	0.134627	0	0.333114	0	0	0.0328407	0.10675	0	0	0	0	0	0	0.0400772	0.360226	0	0.280109	0.00491169	0.156873
CTGGCAGGTTGCAAGG-1-SN_011506	0.102783	0.0069991	0	0.533635	0.145321	0.155941	0.0112519	0.00774562	0.0249173	0	0.0441442	0.170539	0.194819	0.0565834	0	0.00663989	0.00337613	0.0248774	0.164347	0.199944	0.0185684	0	0	0	0.12878	0	0.258511	0	0.0202539	0.0494925	0.0537499	0.0107381	0	0	0	0	0	0.057341	0.441563	0	0.378282	0	0.1052
GAAGGGTAGCGTTACT-1-SN_011506	0.0549618	0	0	0.654175	0.0999297	0.119653	0.0043465	0	0.0181622	0	0.0727985	0.340327	0.180418	0.0366806	0	0	0.00129982	0	0.192255	0.171179	0.00903846	0	0.0352073	0.0225024	0.139204	0	0.391726	0	0	0.0111567	0.017625	0	0.0153558	0	0.0227831	0	0	0.0349753	0.316249	0.0326127	0.178109	0.00901562	0.11392
GAATCGTGTTACAGCT-1-SN_011506	0.0951392	0	0	0.584171	0.183004	0.158086	0.0160586	0	0.0245879	0	0.0996982	0.274876	0.295548	0.0533441	0	0	0.0190283	0	0.18651	0.224324	0.0221891	0	0	0.00269588	0.121817	0	0.343819	0.000980025	0	0.0168371	0.11725	0	0.00465903	0	0	0.0149888	0	0.0352066	0.471561	0.00917986	0.419921	0	0.111346
GACTATGGTACCACGC-1-SN_011506	0.0878055	0.000357097	0	0.507705	0.00889421	0.178198	0.0121585	0.00205897	0.0173963	0	0.0642202	0.211081	0.348777	0.0502524	0	0	0.00123783	0	0.169663	0.153622	0.0342211	0	0	0	0.125809	0	0.283557	0	0.0414191	0.015379	0.0833748	0	0.0267181	0	0	0	0	0.0526471	0.369264	0	0.348504	0	0.108653
GAGGGTAGTGGGATTG-1-SN_011506	0.0625102	0	0	0.580263	0.083315	0.0779082	0.00998919	0	0.0143266	0	0.106692	0.359662	0.25031	0.0461128	0	0	0	0.0191911	0.18724	0.165544	0.00927742	0	0.0495065	0	0.14091	0	0.366324	0	0	0.00491907	0.0964997	0	0	0	0	0	0	0.0365807	0.345822	0.0363329	0.240474	0.00957042	0.0972429
GATGTTGAGGTTCTAC-1-SN_011506	0.0878564	0	0	0.636915	0.0750358	0.129999	0.00901603	0	0.0221014	0	0.088314	0.392297	0.197686	0.0500952	0	0.0141888	0.0200147	0.0443675	0.193115	0.19229	0.0150961	0	0	0.116639	0.125259	0	0.393405	0.00795897	0.00951931	0.00928158	0.0681248	0	0	0	0	0.00807088	0	0.046469	0.313079	0.0282643	0.171744	0	0.116757
GCCCAGAAGCCGGAAT-1-SN_011506	0.0755911	0	0	0.492466	0.0643446	0.158293	0.00109401	0	0.0140403	0	0.019457	0.416802	0.0202097	0.0425495	0	0	0.000945831	0.0016348	0.192507	0.175903	0.000520098	0	0	0.0207229	0.128974	0	0.397656	0.000453376	0	0.0165153	0.0638748	0	0.114343	0	0	0	0	0.0448081	0.202839	0.0324677	0.191709	0	0.120587
GGGTATTCAGCGTTGC-1-SN_011506	0.0662499	0	0	0.649461	0.0597348	0.111214	0.00236429	0.00197848	0.0198177	0	0.0722258	0.291503	0.264301	0.0470036	0	0.00191099	0.00308261	0.0160992	0.179985	0.152404	0.00947421	0	0	0	0.140848	0	0.320126	0	0	0.00100022	0.112	0	0	0	0.0121606	0	0	0.0270666	0.409409	0.0184563	0.33306	0	0.127588
GGGTGTCGTCTATGAC-1-SN_011506	0.10097	0	0	0.591492	0.204619	0.100277	0.0105332	0	0.0192496	0	0.137572	0.271958	0.264706	0.050724	0	0	0	0.00586395	0.195432	0.277329	0.0406823	0	0	0	0.129292	0	0.376249	0.000851798	0	0.00893922	0.0998747	0	0	0	0.0226389	0.0192764	0	0.0348268	0.48046	0	0.316716	0	0.0788177
GGTGAAGAGTCTAGCT-1-SN_011506	0.0671484	0	0	0.60863	0.0213331	0.110887	0.00167822	0	0.0131791	0	0.08353	0.319773	0.102754	0.0437023	0	0	0	0.0226739	0.181645	0.16518	0.0139983	0	0	0	0.131954	0	0.361904	0.000893014	0	0.0137305	0	0.00556882	0	0.0029092	0	0	0	0.0368251	0.254851	0.0289054	0.158875	0.0116972	0.105102
GGTGATTAGATCACTC-1-SN_011506	0.0873128	0	0.0718327	0.67618	0.10042	0.108129	0.011002	0	0.0272765	0	0.100435	0.401228	0.160524	0.047056	0	0.0231062	0.0372459	0	0.206057	0.210486	0.0113297	0	0	0.0278695	0.135276	0	0.400138	5.44e-05	0	0.00877504	0.0861248	0	0	0	0	0	0	0.0347464	0.336521	0.0249306	0.223832	0	0.101336
GTCATTTTCTTGGCTC-1-SN_011506	0.0800459	0	0	0.293139	0.00362481	0.025305	0.00947104	0.022118	0.0290905	0	0.0857395	0.201886	0.362041	0.0559902	0.000412234	0	0.0131325	0.0432886	0.0971368	0.052926	0.0144503	0.045061	0.0278397	0.0514467	0.0771458	0	0.13178	0.00771787	0.00234596	0.0323014	0.0904998	0.0424477	0	0.000634064	0.0161151	0.0417817	0.071059	0.0313372	0.148974	0	0.188227	0.0721051	0.0868694
TATTGGGTCCCATAGA-1-SN_011506	0.0868174	0	0	0.609761	0.097479	0.119058	0.0192678	0	0.0257766	0	0.0778866	0.180548	0.511406	0.0475276	0	0	0.00360765	0	0.175205	0.148049	0.0275074	0	0	0.108265	0.140992	0	0.285095	0	0	0.0143387	0.105625	0	0	0.0151899	0	0	0	0.0349783	0.488694	0	0.54203	0.0709726	0.137444
TCCACGTAGTGCTAGG-1-SN_011506	0.0747362	0.00233303	0.0162259	0.558357	0.0984879	0.149766	0.00587672	0.00312303	0.016973	0	0.0713117	0.213034	0.553009	0.0557507	0	0.00799141	0.0128909	0.0946782	0.18193	0.176704	0.00883149	0	0	0.0834573	0.124365	0	0.296537	0.000870446	0	0.0277607	0.014125	0	0	0.0053073	0	0	0	0.0375133	0.386616	0.00577212	0.31376	0	0.106569
TCGGGACAGGGCAGAG-1-SN_011506	0.0484416	0.010227	0.0503284	0.314261	0.0399462	0.295729	0.000623039	0.00467938	0.0364859	0	0.00866249	0.117151	0.0998636	0	0	0	0.000775075	0	0.116436	0.102998	0.0334844	0	0.0118115	0.143937	0.0962778	0	0.184122	0	0.0582132	0.0206423	0	0	0	0.0228184	0.013651	0	0.0478255	0.0808455	0.230625	0.0279267	0.146954	0	0.104871
TCTTGCGAGATTGATG-1-SN_011506	0.0797669	0	0	0.588171	0.0886726	0.113991	0.00395424	0	0.0216314	0	0.078773	0.393031	0.1536	0.0493616	0	0.0147683	0.0208321	0	0.195621	0.235055	0.0136012	0	0	0.167673	0.137768	0	0.40254	0.0071376	0.0169626	0.00795948	0.0698748	0	0	0	0	0	0	0.0294516	0.323153	0.0287475	0.1842	0	0.101778
TGCTCCATCCATCTAT-1-SN_011506	0.0886253	0	0	0.550415	0.19679	0.125761	0.00441497	0	0.016748	0	0.0674373	0.233004	0.188444	0.049414	0	0.0042563	0.00686581	0.0246286	0.188792	0.237814	0.00763279	0	0	0	0.133828	0	0.385551	0.00206996	0	0.0185028	0.00587498	0.000532443	0	0	0	0	0	0.0305735	0.37319	0.024689	0.331581	0	0.0995623
TGTGAGTTCCGACAGC-1-SN_011506	0.0692348	0	0	0.60518	0.102277	0.0877332	0.0072304	0.00123672	0.0249799	0	0.0727076	0.315904	0.456713	0.047842	0	0	0	0	0.190515	0.155768	0.00834968	0	0	0.0635886	0.139512	0	0.326178	0.00214781	0	0.00973979	0.10575	0	0	0	0	0	0	0.0329318	0.392379	0	0.483628	0.0406118	0.116319
TTTACGTCAAATTAGG-1-SN_011506	0.0694196	0	0	0.679762	0.0702866	0.125674	0.00381285	0	0.0199235	0	0.083355	0.417131	0.192515	0.0270388	0	0	0	0.00828061	0.194865	0.206573	0.00908063	0	0	0	0.123537	0	0.398838	0	0.0140764	0.00893366	0.0859998	0	0	0	0	0	0	0.0400306	0.38986	0.0342554	0.301851	0	0.100652
AATGGCTGTATAATGG-1-SN_011507	0.0960882	0	0	0.625342	0.0425756	0.0786154	0	0	0.0179879	0	0.0888519	0.37711	0.140947	0.0500952	0	0.00461742	0.00651334	0	0.197214	0.194328	0.010163	0	0	0.0379577	0.131257	0	0.408971	0.00192092	0	0.0221148	0.0651248	0	0	0	0	0	0	0.0275997	0.31114	0.0355599	0.268157	0	0.121014
AGTACTGGTCAACATC-1-SN_011507	0.078318	0	0	0.63178	0.0939157	0.104533	0.00385007	0	0.0222069	0	0.0633282	0.20452	0.239528	0.0466368	0	0.0286214	0.0461691	0.0201862	0.197067	0.181046	0.028793	0	0	0	0.138883	0	0.355526	0.00114489	0	0.0238992	0.0646248	0	0	0	0.0420094	0	0	0.0419099	0.414018	0	0.369174	0.0269148	0.121305
ATCAGGTCAAATGATG-1-SN_011507	0.0523033	0	0	0.175607	0.0347074	0.0724776	0.0273494	0.00987939	0.0639404	0	0	0.213063	0.079461	0.0501658	0	0	0.0141256	0.0224962	0.119268	0.095189	0.0131167	0	0.0209487	0.139204	0.0940319	0.055373	0.223576	0.00639124	0	0.0204762	0	0.036147	0	0.0167456	0.0443763	0.100055	0	0.0338827	0.217762	0	0.143591	0.0700362	0.0612224
CATACAGCAGAGCCCT-1-SN_011507	0.0645736	0	0	0.595701	0.113712	0.138555	0.0069402	0	0.0186921	0	0.0848757	0.245636	0.481295	0.0466368	0	0.00237414	0.00607968	0	0.172593	0.137963	0.0124542	0	0	0.0566901	0.138853	0	0.280708	0.00207723	0.0262915	0.0108417	0.0309999	0	0	0.0165853	0	0	0.0263756	0.0450628	0.500418	0	0.365044	0.0272022	0.136551
CATACAGGTTAAGGAT-1-SN_011507	0.06793	0	0	0.617181	0.0983326	0.112164	0.00912185	0	0.0200901	0	0.0870743	0.313258	0.216506	0.0462176	0	0	0	0	0.182803	0.168842	0.0203266	0	0	0	0.143874	0	0.37363	0	0.0147853	0.00335114	0.111625	0	0	0	0	0	0	0.0414242	0.384137	0.0144462	0.319937	0	0.136567
CTCCGATTCTTTCAGT-1-SN_011507	0.0611065	0	0	0.585599	0.0645852	0.112793	0.0127636	0.00235896	0.0257296	0	0.0633721	0.196544	0.382694	0.111009	0	0.0113053	0.00574831	0	0.173601	0.167469	0.00729543	0	0	0.0677719	0.13991	0	0.297338	0	0.017317	0.0215713	0.01575	0	0.0399821	0	0	0	0	0.0320607	0.387	0	0.459498	0	0.12251
CTTGAGACAAACCACT-1-SN_011507	0.0636508	0	0	0.683988	0.0375455	0.121353	0.00172079	0	0.0221172	0	0.0856016	0.299218	0.345948	0.047842	0	0	0	0.0155661	0.189458	0.155044	0.0156503	0	0	0.0368621	0.145741	0	0.361447	0	0	0.0134579	0.0894998	0	0	0	0.0216776	0	0	0.032209	0.325303	0.0286508	0.327123	0.000832211	0.116841
GATCACAGTTACGATC-1-SN_011507	0.0686706	0	0.0902851	0.652474	0.0873242	0.126355	0.0356651	0	0.0187016	0	0.0909018	0.217415	0.385385	0.0440691	0	0.027033	0.0361812	0	0.177652	0.194482	0.0245993	0	0.000360484	0.192577	0.129607	0	0.323076	0.0162809	0	0.0139192	0	0.0106962	0	0	0.0336941	0.00799882	0	0.0375096	0.438896	0	0.201655	0	0.107417
GCAACCGCATCCTCAC-1-SN_011507	0.0704678	0	0	0.590203	0.0331803	0.112065	0.00695231	0	0.0243053	0	0.116689	0.209008	0.391594	0.0783297	0	0.00585123	0.00825375	0	0.173053	0.143981	0.0128619	0	0	0.0683215	0.137619	0	0.294638	0.0024342	0.0178234	0.0233237	0.11475	0	0.0313108	0	0	0	0	0.04014	0.397077	0.0177799	0.382224	0.0415794	0.151621
GCAGTTATCCATACTT-1-SN_011507	0.0880818	0	0	0.49859	0.0917548	0.11112	0.00977756	0	0.0240888	0	0.0453484	0.34846	0.236031	0.0506192	0	0	0.0150045	0.00791581	0.19962	0.206708	0.0159398	0	0	0.045775	0.126984	0	0.350924	0.00422341	0	0.00641223	0.0339999	0	0	0	0	0.00248612	0	0.0342463	0.443539	0.0416959	0.221828	0	0.121909
GCCAGGTGTATGAAGT-1-SN_011507	0.0648473	0	0	0.633748	0.155726	0.0785842	0.017201	0	0.0216456	0	0.100063	0.212362	0.440301	0.0704149	0	0	0	0	0.178589	0.151449	0.0095445	0	0.034246	0.0596241	0.143178	0	0.293518	0.00120442	0	0.0115105	0.0532499	0	0	0.00330475	0	0	0	0.0279637	0.456837	0	0.548903	0.00431519	0.122565
GCTTGGGAGTTCTACG-1-SN_011507	0.0762662	0	0	0.702237	0.14041	0.128535	0.00518417	0	0.0167819	0	0.0822156	0.204708	0.353454	0.0483136	0	0	0.000933136	0.00895585	0.184925	0.186627	0.0122715	0	0	0	0.135817	0	0.327838	0.00010533	0	0.00947197	0.0824998	0	0	0.00368863	0.0130258	0.00735027	0	0.042846	0.468245	0	0.346753	0	0.097237
GGAAGTGGTGACTCTA-1-SN_011507	0.0585813	0	0	0.66759	0.071157	0.157847	0.00333678	0	0.0144287	0	0.0867531	0.28253	0.242242	0.0419731	0	0	0	0	0.187008	0.181509	0.0367056	0	0	0	0.135033	0	0.337168	0	0	0.0106378	0.101625	0	0.0145476	0	0	0	0	0.0425824	0.389799	0	0.276937	0	0.11582
GGAGCAATCGAGAGCA-1-SN_011507	0.0730543	0	0	0.568936	0.101877	0.150216	0.0047559	2.54e-05	0.0203652	0	0.0797138	0.324857	0.217394	0.0514052	0	0	0	0.0160637	0.190499	0.164782	0.0232843	0	0	0	0.132407	0	0.349461	0	0	0.00319716	0.0221249	0	0	0	0	0	0	0.0398783	0.335474	0	0.242855	0	0.104512
GGGACAAAGCACGGAT-1-SN_011507	0.0724982	0	0	0.668617	0.0779449	0.096138	0.011727	0.00207903	0.0223574	0	0.0574195	0.135157	0.507663	0.0477896	0	0	0	0	0.182136	0.138318	0.015126	0.00616844	0	0.0847968	0.14348	0	0.261793	0.00108078	0	0.0199017	0.105375	0	0.0863736	0.00455654	0.00471044	0	0	0.038658	0.433215	0	0.401994	0.0206124	0.121944
GGGAGATTCTCTCTTC-1-SN_011507	0.0551712	0	0	0.530993	0.070868	0.118854	0.0132271	0	0.0229679	0	0.085999	0.226608	0.514889	0.0781825	0	0	0	0	0.180154	0.164595	0.0167926	0	0	0.0756813	0.129942	0	0.289544	0.00189594	0	0.0149415	0.0229999	0	0	0.0134741	0	0	0	0.0384691	0.407812	0	0.483036	0.0430638	0.124473
GGGTGAATCCATACTT-1-SN_011507	0.09977	0	0	0.540733	0.0923925	0.142448	0.00711586	0	0.0242825	0	0.0848912	0.34734	0.266185	0.0511432	0	0	0.0195311	0.0138191	0.201126	0.24702	0.0120044	0	0	0.0472605	0.127748	0	0.363106	0	0	0.0154862	0.0843748	0	0	0	0	0	0	0.0419711	0.414455	0.0114507	0.229614	0.00537631	0.102194
GTCAAACCAACCGACC-1-SN_011507	0.0646119	0	0	0.587947	0.0447799	0.142832	0.000468317	0	0.0205995	0	0.0449041	0.33276	0.332125	0.118871	0	0	0	0	0.188972	0.164776	0.00338766	0	0	0.0307544	0.13433	0	0.316599	0	0	0.049632	0	0	0	0.00558182	0	0	0	0.0364363	0.400848	0	0.341272	0	0.138276
TAATCTCGTCGGCCTA-1-SN_011507	0.0552577	0	0	0.638627	0.074509	0.103597	0.00351149	0	0.0173226	0	0.0684765	0.147366	0.334632	0.0439643	0	0	0	0	0.189847	0.177027	0.0218147	0	0	0.0253962	0.139065	0	0.310304	0.00145172	0	0.0205536	0.0976247	0	0	0	0.0393177	0	0	0.0426644	0.447467	0.0060877	0.325776	0.00574695	0.119484
TACGGGCGTGTCCAAT-1-SN_011507	0.0808369	0	0	0.59187	0.0645485	0.0972144	0.0180661	0	0.0239188	0	0.0655127	0.285826	0.476653	0.0456411	0	0	0.0054028	0	0.185168	0.161778	0.0120325	0	0	0.0959023	0.138303	0	0.313865	0	0	0.0478052	0.10875	0	0.0356083	0.00844135	0	0	0	0.0282902	0.465283	0.0292306	0.437412	0.00283516	0.125163
TCGACGGTCAGACCGC-1-SN_011507	0.104736	0	0	0.645471	0.223082	0.10998	0.00980408	0	0.0195796	0	0.0563053	0.26998	0.309694	0.0479468	0	0	0	0.02868	0.195489	0.212954	0.0110345	0	0	0	0.137659	0	0.361002	0.00240885	0	0.0269105	0.0996247	0	0.0386509	0	0	0	0	0.0362294	0.433296	0	0.309323	0	0.104079
AAAGTCCCACAATTCG-1-SN_011508	0.0650014	0	0	0.590896	0.0603182	0.101051	0.00893734	0.00138648	0.0148358	0	0.0755714	0.191216	0.261507	0.0458507	0	0	0	0	0.171938	0.144174	0.0255767	0	0	0	0.139115	0	0.305094	0	0	0.0218268	0.00949998	0	0.021346	0	0.018265	0	0	0.0335963	0.342188	0.00458288	0.418022	0	0.120663
AATGCCAAGACAGCGT-1-SN_011508	0.0637875	0	0	0.576589	0.113184	0.104438	0.00354623	0	0.0194402	0	0.0986331	0.383735	0.150961	0.048628	0	0.0107304	0.0157185	0.0216443	0.196211	0.193062	0.0110907	0	0.0115355	0.119735	0.130047	0	0.409817	0.004464	0	0	0.0784998	0	0	0	0	0	0	0.0358033	0.285394	0.0318879	0.187622	0	0.110381
ACAGCCGGTAAGTCAA-1-SN_011508	0.0733855	0	0	0.56506	0.103779	0.151494	0.036294	0.00172665	0.0222825	0	0.0795768	0.215189	0.321657	0.143466	0	0.0165229	0.0165219	0	0.175994	0.139057	0.015837	0.0172908	0	0.145628	0.141536	0	0.289699	0.0166839	0	0.0202482	0.00374999	0.00654708	0.0318823	0.0080067	0	0	0	0.0442753	0.407897	0	0.539786	0.0676822	0.124739
AGAAGTATCATTCCTA-1-SN_011508	0.0741585	0.013403	0.000613955	0.530787	0.0723455	0.235022	0.00571143	0.00608045	0.0200192	0	0.0800635	0.188144	0.331838	0.0551692	0	0	0	0	0.156643	0.128302	0.0114703	0	0.0394513	0	0.119426	0	0.242094	0	0.0276465	0.0415109	0	0	0	0.0222306	0.00204636	0	0	0.0617351	0.424035	0.00723846	0.30127	0	0.0975868
ATCAGGTCAAATGATG-1-SN_011508	0.0670665	0	0	0.638668	0.0504907	0.117276	0.00377612	0	0.0266168	0	0.0873052	0.375056	0.199943	0.0440691	0	0	0	0.0246997	0.199288	0.166456	0.0146639	0	0	0	0.142279	0	0.390997	0.00110825	0	0.00696261	0.0889998	0	0	0	0	0	0	0.0355622	0.299112	0.0438341	0.268407	0.0173377	0.107279
CAGATACTCTCGGCTT-1-SN_011508	0.0568208	0	0.00578872	0.517176	0.0918728	0.159069	0.000853243	0	0.0272886	0	0.0477521	0.396751	0.151016	0	0	0	0	0	0.179368	0.150221	0.0171295	0	0	0	0.116912	0	0.343012	0.00236763	0.00734202	0.0246826	0	0	0	0	0	0	0	0.0475568	0.294243	0.0347385	0.173542	0.0297068	0.117439
CATTCTAAGGCCCACT-1-SN_011508	0.0714977	0	0	0.627512	0.0661383	0.120463	0.0298951	0	0.0270582	0	0.0615037	0.271418	0.4036	0.305609	0	0.0115529	0.0162965	0.121454	0.184168	0.18874	0.00706644	0	0.00610776	0.253076	0.127325	0	0.33641	0.00667465	0	0.00631883	0.218762	0.0109644	0.0244361	0	0	0	0	0.0370506	0.417926	0.0269598	0.315505	0	0.112743
CCATCACTCTCATTAC-1-SN_011508	0.0990793	0	0.0400825	0.704911	0.166697	0.125954	0.00939207	0.00408758	0.0168732	0	0.0904308	0.25224	0.158625	0.0459555	0	0	0	0.0296396	0.186258	0.275896	0.013396	0.0121278	0	0.00196616	0.128672	0	0.369302	0	0	0.027281	0.0838748	0	0	0	0	0.00821501	0	0.0347511	0.436662	0	0.239351	0	0.111998
CCTCAGTAGGTCATCT-1-SN_011508	0.0668258	0	0	0.523863	0.0373133	0.151366	0	0.00194349	0.0247684	0	0.0668898	0.314837	0.098001	0.00833174	0	0	0.00167233	0	0.183281	0.129711	0.029052	0	0	0.000770252	0.124009	0	0.331	0.00345299	0.0272921	0.0177396	0.0192499	0	0	0	0	0	0	0.0474463	0.273042	0.0488979	0.206165	0	0.0859092
CGGCAGTAGAGCATTA-1-SN_011508	0.0861789	0	0	0.620064	0.0590844	0.144855	0.0467273	0	0.027149	0	0.0671871	0.230998	0.637856	0.05151	0	0	0	0.0456851	0.173508	0.151061	0.02166	0	0.00557665	0.0940843	0.130249	0	0.283554	0	0.00283554	0.0156993	0.12375	0.0139618	0	0	0	0	0	0.0390004	0.394184	0	0.340404	0	0.121263
CGTCAAAAGAGCAACC-1-SN_011508	0.0641727	0.0062611	0	0.563286	0.083386	0.0890801	0.0243846	0	0.0281047	0	0.0886839	0.150354	0.438826	0.124802	0	0	0.00295446	0.00154872	0.182446	0.129496	0.0135994	0	0	0.0405068	0.145695	0	0.288255	0.00374541	0	0.00844545	0.0561248	0	0.0310919	0.0141801	0	0	0	0.0310023	0.372921	0.0385554	0.506464	0.0308803	0.139602
CTCATTAAGTAAGGGA-1-SN_011508	0.0606047	0	0	0.541064	0.0518896	0.140325	0.00110349	0	0.0226447	0	0.0811828	0.373468	0.178218	0.0448027	0	0.0162434	0.0263199	0.00234558	0.190973	0.185644	0.0107955	0	0	0	0.139889	0	0.370925	0	0	0.00890187	0.0987497	0	0	0	0	0	0	0.0394018	0.343393	0.0154608	0.254379	0	0.10501
CTGCCATGTGAGTGAC-1-SN_011508	0.100576	0	0	0.637264	0.146982	0.1266	0.00510901	0	0.0198023	0	0.071024	0.386159	0.180538	0.0466368	0	0	0	0	0.198617	0.200843	0.0109484	0	0	0	0.134305	0	0.412888	0	0	0.00364757	0.0734998	0	0	0	0	0	0	0.0365248	0.327706	0.030825	0.303505	0	0.0973761
GAGTTGTAGTGCGCTC-1-SN_011508	0.0748095	0	0	0.541823	0.118053	0.0983674	0.00367707	0	0.0161848	0	0.0698223	0.417185	0.169184	0.0454839	0	0	0	0.0325002	0.201418	0.201379	0.00735965	0	0	0.0420338	0.130476	0	0.410649	0	0	0.00787234	0.0923748	0	0	0	0	0	0	0.030638	0.299192	0.0432903	0.21491	0	0.0879098
GATCATGCAGACCTGC-1-SN_011508	0.0737994	0	0	0.652206	0.0560415	0.110646	0.00205446	0	0.0206792	0	0.090495	0.343134	0.258365	0.0356326	0	0	0.000111489	0	0.191199	0.186587	0.0308827	0	0	0.027564	0.135263	0	0.392317	0	0	0.00517884	0.0272499	0	0	0	0	0	0	0.0338654	0.358293	0.0320812	0.265054	0	0.106539
GATTGGTTCTGGGTCG-1-SN_011508	0.0722685	0	0	0.655223	0.108242	0.111613	0.00397756	0	0.020071	0	0.0664704	0.34667	0.268984	0.0435451	0	0	0	0.00828061	0.189985	0.20164	0.013179	0	0	0.03059	0.140735	0	0.377462	0	0.000354442	0.00792474	0.0938747	0	0	0	0	0	0	0.031711	0.335077	0.0349318	0.305518	0	0.120477
GTCATTTTCTTGGCTC-1-SN_011508	0.0893967	0	0	0.578916	0.0505915	0.115925	0.0440914	0	0.0257988	0	0.0817063	0.220461	0.64282	0.0496491	0	0	0	0.0347308	0.178719	0.13897	0.0107112	0	0	0.0876355	0.135124	0	0.264366	0	0	0.0231812	0.1285	0.0169396	0	0.00602532	0	0	0	0.0404787	0.394544	0	0.409918	0.0240606	0.111071
GTGACGCTCGGAGCAA-1-SN_011508	0.0718642	0	0	0.66274	0.0924043	0.132029	0.0250488	0	0.017819	0	0.0785226	0.288035	0.377803	0.283253	0	0	0	0.0892724	0.176926	0.179185	0.0109642	0	0	0.12714	0.126615	0	0.330863	8.7e-05	0	0.0160845	0.176258	0.00218893	0.113117	0	0	0	0	0.0408758	0.438939	0.0286508	0.25582	0	0.0906601
GTGGCGTCAAGGTCTT-1-SN_011508	0.0677654	0	0	0.569245	0.111094	0.0911817	0.0208888	0	0.0209231	0	0.0613378	0.194604	0.418784	0.102056	0	0	0	0	0.185972	0.132709	0.0424737	0	0	0.0791263	0.145504	0	0.302375	0	0	0.0201774	0.0516249	0	0.0424542	0.0130046	0	0	0	0.032247	0.390593	0	0.508651	0.0236774	0.123409
TACAACGTCAGCTGAT-1-SN_011508	0.0830437	0	0	0.667168	0.0959868	0.0849733	0.000175258	0	0.016908	0	0.0694541	0.407339	0.121777	0.0443835	0	0	0	0	0.204068	0.200447	0.00990997	0	0	0	0.137404	0	0.402054	0	0	0.0137757	0.00999997	0	0	0	0	0	0	0.0299178	0.328552	0.00662228	0.192104	0.00139386	0.122978
TACCTGCCACTTCAAG-1-SN_011508	0.0982299	0	0	0.647332	0.102725	0.138672	0.00701273	0	0.0207473	0	0.115934	0.146552	0.399439	0.0449599	0	0	0	0	0.189406	0.188164	0.0199513	0	0	0	0.138498	0	0.341035	2.75e-05	0	0.0309172	0.0873748	0	0	0	0	0	0	0.0345439	0.400732	0.00990459	0.311232	0	0.131803
TCACGCTGTACAGGTG-1-SN_011508	0.0798903	0	0	0.617038	0.122276	0.111047	0.00434328	0	0.0239035	0	0.0941422	0.319423	0.312263	0.0500952	0	0	0	0.0175919	0.200528	0.248978	0.0118789	0	0	0.00632707	0.130625	0	0.357424	0	0	0.0167151	0.0564998	0	0	0	0	0	0	0.0404201	0.415245	0	0.271353	0	0.106033
TGAGGAGAGGTCCCGT-1-SN_011508	0.0829715	0	0.157289	0.5869	0.0488702	0.10626	0.0456571	0	0.0198559	0	0.0944994	0.136381	0.489294	0.034375	0	0.0677107	0.110306	0.0138242	0.175918	0.141709	0.036013	0	0	0.27081	0.139095	0	0.251493	0.0240062	0.00339252	0.0164871	0.11875	0.00353467	0	0	0.0319156	0	0	0.0305063	0.475066	0	0.419694	0.0744008	0.1393
TTAGTCTAGTTTAGGA-1-SN_011508	0.0812164	0	0	0.614366	0.119339	0.118178	0.00600463	0	0.0192139	0	0.077565	0.352343	0.22232	0.048366	0	0	0	0.0111237	0.191538	0.228196	0.010908	0	0	0	0.13209	0	0.399683	0.000380103	0	0.0067919	0	0	0	0.00741846	0	0	0	0.0330626	0.331425	0.0355599	0.26028	0	0.10881
TTTGGTTAGACATCAA-1-SN_011508	0.0712612	0	0	0.640012	0.1274	0.0945739	0.00458825	0	0.0262124	0	0.0548438	0.42827	0.261363	0.0426543	0	0.0112725	0.015901	0.0378133	0.195871	0.189375	0.0049339	0	0	0.092666	0.136133	0	0.405473	0.00468953	0	0.00532761	0.0543749	0	0	0	0	0	0	0.0342808	0.37504	0	0.252785	0.0254398	0.123515
