# Supplementary material for: A primate nigrostriatal atlas of neuronal vulnerability and resilience in a model of Parkinson’s disease
Source: Nat Commun. 2023 Nov 18;14:7497. doi: 10.1038/s41467-023-43213-2 (PMC10657376; doi:10.1038/s41467-023-43213-2)
Supplement: Supplementary file 7 — Supp_Data4 [file 41467_2023_43213_MOESM7_ESM.xlsx]

## Sheet: DaNs_CALAR
Supplementary Data 4. Differentially expressed genes between the MPTP-treated and control macaques for each DaNs subcluster.
p_val	avg_log2FC	pct.1	pct.2	p_val_adj	cluster	gene
4.4463e-07	1.49153	0.778	0.2	0.00964137	control	MAPK1IP1L
5.15475e-07	1.09888	0.519	0.062	0.0111776	control	SMOC2
8.9354e-07	1.45125	0.593	0.123	0.0193755	control	SPATA22
1.06795e-06	1.28534	0.889	0.415	0.0231575	control	HELQ
1.52185e-06	1.62297	0.741	0.292	0.0329999	control	PHYH
3.42169e-05	1.02996	0.778	0.431	0.74196	control	DPYSL5
4.02259e-05	1.01423	0.778	0.277	0.872259	control	MPV17L
4.26256e-05	1.30162	0.63	0.246	0.924293	control	RSL24D1
4.7763e-05	1.02886	0.852	0.338	1	control	CAPN2
5.68401e-05	1.30148	0.704	0.262	1	control	MICU1
8.67255e-05	1.32795	0.593	0.246	1	control	RPS2
9.37689e-05	1.17021	0.704	0.369	1	control	LDLRAD3
0.000111197	1.06944	0.741	0.431	1	control	ENSMFAG00000003749
0.000112463	1.0349	0.407	0.077	1	control	ITGAM
0.000132549	1.05363	0.37	0.062	1	control	DAB2
0.000142396	1.02542	0.741	0.523	1	control	TBC1D4
0.000147692	1.09173	0.667	0.262	1	control	COQ3
0.000165738	1.03808	0.333	0.046	1	control	XRCC2
0.000198019	1.07273	0.667	0.292	1	control	COQ5
0.00025014	1.01658	0.704	0.338	1	control	NTM
0.000335768	1.05715	0.481	0.138	1	control	C1D
0.000335801	1.07131	0.704	0.323	1	control	POMK
0.000620914	1.30994	0.63	0.215	1	control	ENSMFAG00000044069
0.000632797	1.03491	0.444	0.123	1	control	KIFC2
0.00143076	1.00752	0.556	0.246	1	control	CCDC130
0.00301986	1.04066	0.519	0.277	1	control	FAM107A
0.00372578	1.02436	0.481	0.231	1	control	ST20-MTHFS
0.00632849	1.0234	0.519	0.246	1	control	DOCK10
2.5584e-07	1.7285	0.692	0.148	0.00554762	MPTP	CTNNA1
2.75675e-06	1.5839	0.631	0.148	0.0597775	MPTP	TTC12
3.26836e-06	1.33317	0.769	0.259	0.0708712	MPTP	ENSMFAG00000016132
1.71193e-05	1.15206	0.754	0.222	0.371215	MPTP	ZNF235
3.10554e-05	1.08535	0.723	0.333	0.673405	MPTP	TFG
3.41097e-05	1.16262	0.723	0.407	0.739635	MPTP	ENSMFAG00000037750
4.98985e-05	1.30798	0.631	0.148	1	MPTP	EVC
5.18459e-05	1.29115	0.677	0.185	1	MPTP	KDELR3
5.27572e-05	1.08574	0.815	0.407	1	MPTP	STRC
0.000154512	1.49746	0.554	0.148	1	MPTP	HACD4
0.000179022	1.219	0.708	0.296	1	MPTP	SEC31A
0.000194935	1.29012	0.431	0.037	1	MPTP	ANKK1
0.000268536	1.24492	0.508	0.111	1	MPTP	CELA2B
0.000301763	1.46816	0.538	0.185	1	MPTP	CDIP1
0.000313142	1.29807	0.585	0.259	1	MPTP	SLC9A4
0.000394302	1.11511	0.692	0.296	1	MPTP	PIGB
0.000402934	1.03221	0.677	0.259	1	MPTP	DDX58
0.0004819	1.18891	0.615	0.222	1	MPTP	CCDC65
0.000523542	1.57602	0.415	0.111	1	MPTP	DCLK1
0.000704058	1.01721	0.569	0.185	1	MPTP	ADORA2B
0.000960294	1.0515	0.646	0.333	1	MPTP	ABO
0.00097175	1.26376	0.554	0.185	1	MPTP	NRBP2
0.00103239	1.32569	0.554	0.259	1	MPTP	ANOS1
0.00136811	1.16532	0.554	0.148	1	MPTP	KSR1
0.00192742	1.01921	0.369	0.074	1	MPTP	ENSMFAG00000031396
0.00240567	1.10991	0.446	0.148	1	MPTP	IFIT1
0.00264653	1.03839	0.462	0.148	1	MPTP	RASAL1
0.00331372	1.06828	0.523	0.222	1	MPTP	BHMT2
0.0038565	1.00446	0.569	0.296	1	MPTP	ABCA9
0.00474667	1.04295	0.646	0.37	1	MPTP	TMEM184C
0.00700661	1.028	0.462	0.259	1	MPTP	TCF7
0.00708285	1.04244	0.523	0.185	1	MPTP	CDH18
0.00913768	1.26974	0.277	0.111	1	MPTP	CLSTN2

## Sheet: DaNs_CBLB
Supplementary Data 4. Differentially expressed genes between the MPTP-treated and control macaques for each DaNs subcluster.
p_val	avg_log2FC	pct.1	pct.2	p_val_adj	cluster	gene
6.87799e-05	1.51569	0.692	0.133	1	control	RYR3
8.45015e-05	1.6426	0.769	0.267	1	control	ARL2BP
0.000117907	1.40172	0.846	0.2	1	control	DTX2
0.000164476	1.1977	0.615	0.067	1	control	ENSMFAG00000046674
0.000278602	1.77425	0.846	0.267	1	control	MPV17L
0.000402133	1.26251	0.385	0	1	control	KCNJ1
0.000403474	1.35244	0.923	0.467	1	control	NT5C2
0.000404044	1.28867	0.462	0.033	1	control	FKBP11
0.000404044	1.18263	0.462	0.033	1	control	ARL1
0.000432358	1.61969	0.846	0.3	1	control	PHYH
0.000458551	1.35956	0.462	0.1	1	control	APP
0.000461394	1.33152	0.846	0.3	1	control	TATDN3
0.000564521	1.3123	0.923	0.3	1	control	HERC6
0.000586326	2.10644	0.462	0.033	1	control	FAM126A
0.00066266	1.28156	0.769	0.233	1	control	ENSMFAG00000032884
0.000702646	1.5074	0.769	0.433	1	control	KIFC3
0.000816564	1.32293	0.846	0.233	1	control	RCOR1
0.000882873	1.30415	0.769	0.233	1	control	COL26A1
0.000993225	1.31252	0.769	0.333	1	control	GLG1
0.00100371	1.31719	0.846	0.333	1	control	SLC7A6
0.0010527	1.34911	0.769	0.4	1	control	ARPC4
0.00108275	1.33291	0.538	0.1	1	control	C2orf76
0.00108275	1.14019	0.538	0.1	1	control	TSHZ2
0.00131094	1.36732	0.462	0.067	1	control	MYLK3
0.00131202	1.31916	0.769	0.367	1	control	ZNHIT6
0.00137186	1.41532	0.615	0.267	1	control	ENSMFAG00000046574
0.00139029	1.12464	0.538	0.1	1	control	PTX4
0.00141547	1.19339	0.692	0.167	1	control	USF3
0.00153887	1.25504	0.923	0.333	1	control	SMG5
0.00153887	1.00107	0.923	0.367	1	control	ENSMFAG00000044999
0.00171463	1.29652	0.462	0.067	1	control	EAF1
0.00178507	1.1402	0.308	0	1	control	LRIT3
0.00179354	1.15791	0.308	0	1	control	TECRL
0.00179637	1.17092	0.308	0	1	control	MYCT1
0.00179779	1.19199	0.923	0.533	1	control	DTWD2
0.00185384	1.24557	0.769	0.267	1	control	DESI2
0.00195677	1.36262	0.462	0.067	1	control	PRSS55
0.00197344	1.35813	0.385	0.033	1	control	HIF1AN
0.00197344	1.24698	0.385	0.033	1	control	TRIM39
0.00197557	1.73643	0.538	0.167	1	control	RPS2
0.00199546	1.51391	0.538	0.067	1	control	ITGAV
0.00202464	1.35427	0.538	0.133	1	control	DERL2
0.00215493	1.10338	0.846	0.467	1	control	ZMYM6
0.00221748	1.06478	0.615	0.133	1	control	MPC2
0.00222809	1.30162	0.462	0.067	1	control	CDH19
0.00228363	1.34791	0.385	0.033	1	control	ASB4
0.00273244	1.15674	0.769	0.3	1	control	ADAM32
0.00276638	1.48605	0.538	0.133	1	control	ENSMFAG00000001844
0.00288381	1.27756	0.462	0.067	1	control	TTC9
0.00288381	1.08006	0.462	0.067	1	control	SF3B6
0.00292576	1.11581	0.846	0.433	1	control	RAB11FIP4
0.0029664	1.03752	0.846	0.533	1	control	EPS15
0.00300479	1.29754	0.615	0.233	1	control	CIZ1
0.00301142	1.06457	0.923	0.367	1	control	FADS2
0.00304814	1.21815	0.385	0.033	1	control	CDR2L
0.0030512	1.19976	0.385	0.033	1	control	IP6K3
0.00315006	1.46726	0.692	0.233	1	control	ENSMFAG00000003918
0.00327716	1.21619	0.846	0.333	1	control	PRKACA
0.00359714	1.1167	0.846	0.333	1	control	SYPL1
0.00366632	1.8545	0.615	0.2	1	control	MCF2
0.00397033	1.02325	0.615	0.233	1	control	KCNMB4
0.00404343	1.23181	0.385	0.033	1	control	CBLN2
0.00404569	1.03559	0.692	0.2	1	control	ENSMFAG00000046572
0.00415723	1.13115	0.923	0.367	1	control	TRMU
0.00425384	1.19565	0.769	0.267	1	control	DPF2
0.0047462	1.13232	0.769	0.333	1	control	INPP5A
0.00499042	1.04705	0.692	0.233	1	control	KCNJ3
0.00532525	1.44685	0.692	0.3	1	control	SGK1
0.00568271	1.09918	0.615	0.167	1	control	ENSMFAG00000038096
0.00593244	1.18258	0.462	0.1	1	control	WNT9A
0.00597652	1.26296	0.692	0.233	1	control	ZNF780B
0.00623165	1.22997	0.308	0	1	control	CPNE8
0.00623165	1.11636	0.385	0.067	1	control	NCSTN
0.00627432	1.10436	0.769	0.4	1	control	NOP14
0.00628813	1.05569	0.769	0.4	1	control	TOX
0.00652866	1.17662	0.692	0.333	1	control	FDFT1
0.00666777	1.03264	0.692	0.2	1	control	MROH8
0.00695173	1.13106	0.769	0.333	1	control	TYK2
0.0070037	1.29835	0.385	0.067	1	control	PRRG1
0.0070557	1.24632	0.385	0.067	1	control	ATP6AP1L
0.0070557	1.14259	0.385	0.067	1	control	GRAMD1C
0.00719569	1.0851	0.769	0.5	1	control	CSNK1G1
0.00725424	1.30566	0.692	0.367	1	control	ATP11C
0.00736213	1.25578	0.615	0.333	1	control	TTF1
0.00759997	1.40466	0.462	0.233	1	control	KLHL5
0.00779674	1.21316	0.615	0.3	1	control	MAP3K9
0.00828938	1.45851	0.615	0.267	1	control	SF3A3
0.0083006	1.11381	0.692	0.433	1	control	CTTNBP2
0.00841915	1.13117	0.692	0.367	1	control	ZNF382
0.00884056	1.03644	0.615	0.2	1	control	FAM107A
0.00894838	1.24365	0.538	0.267	1	control	TMEM131L
0.00895619	1.08154	0.308	0.033	1	control	ENSMFAG00000025333
0.00898127	1.23681	0.308	0.033	1	control	VSTM2L
0.00898963	1.06315	0.308	0.033	1	control	ENSMFAG00000046990
0.00900305	1.04694	0.385	0.067	1	control	KIF7
0.00913341	1.09912	0.846	0.367	1	control	GAREM1
0.00914109	1.01925	0.846	0.433	1	control	FLYWCH1
0.00949377	1.16647	0.385	0.067	1	control	TMEM136
0.00956049	1.05205	0.538	0.167	1	control	UBXN6
0.00961232	1.01422	0.462	0.1	1	control	CEP41
0.00977221	1.01942	0.846	0.5	1	control	ARHGAP5
0.00989863	1.30851	0.462	0.2	1	control	ENTPD1
0.000170638	2.23646	0.767	0.154	1	MPTP	CYYR1
0.00143987	1.45243	0.7	0.308	1	MPTP	ENSMFAG00000030038
0.00159765	1.96937	0.533	0.077	1	MPTP	TFPT
0.00161606	1.67054	0.733	0.154	1	MPTP	NCBP1
0.00206299	1.75357	0.633	0.077	1	MPTP	MOV10L1
0.00249852	1.53613	0.567	0.077	1	MPTP	MEI1
0.00286057	1.41117	0.6	0.077	1	MPTP	ENSMFAG00000046490
0.00364558	2.1253	0.533	0.231	1	MPTP	IGSF6
0.00406588	1.50043	0.767	0.231	1	MPTP	MAX
0.00422847	1.18749	0.8	0.462	1	MPTP	KDELR3
0.00429382	1.18653	0.8	0.385	1	MPTP	PLCL2
0.0044943	1.49576	0.633	0.154	1	MPTP	QARS
0.00512667	1.30471	0.633	0.154	1	MPTP	GGPS1
0.00559168	1.50688	0.733	0.308	1	MPTP	RESP18
0.00568325	1.09645	0.8	0.308	1	MPTP	CRMP1
0.00627579	1.42692	0.433	0	1	MPTP	ANKK1
0.00627579	1.42328	0.4	0	1	MPTP	MYH7B
0.00649355	1.70399	0.533	0.154	1	MPTP	ENSMFAG00000035459
0.00844857	1.29386	0.633	0.308	1	MPTP	ENSMFAG00000046050
0.00903637	1.31892	0.533	0.077	1	MPTP	VCPIP1
0.00955615	1.67013	0.367	0	1	MPTP	CCDC73
0.00955615	1.648	0.4	0	1	MPTP	COG1
0.00982255	1.4808	0.633	0.154	1	MPTP	BRSK2
0.00984501	1.26514	0.7	0.385	1	MPTP	ENSMFAG00000043575

## Sheet: DaNs_COBLL1
Supplementary Data 4. Differentially expressed genes between the MPTP-treated and control macaques for each DaNs subcluster.
p_val	avg_log2FC	pct.1	pct.2	p_val_adj	cluster	gene
2.76027e-07	1.45217	0.812	0.113	0.00598536	control	SEMA5B
4.09327e-07	1.32698	0.562	0.038	0.00887584	control	KLHL14
9.21015e-07	1.43213	0.625	0.057	0.0199713	control	ENSMFAG00000006545
9.75912e-07	1.76532	0.688	0.113	0.0211617	control	TLL1
2.12186e-06	1.27069	0.625	0.057	0.0460105	control	FBP2
4.00885e-06	1.30536	0.375	0	0.0869278	control	ENSMFAG00000046450
4.42178e-06	1.36176	0.438	0.019	0.0958818	control	MUS81
4.84688e-06	1.18542	0.938	0.415	0.1051	control	RNF150
4.93149e-06	1.42831	0.875	0.17	0.106935	control	HAPLN2
6.04273e-06	1.28282	0.75	0.132	0.131031	control	ENSMFAG00000000679
7.6741e-06	1.28578	0.688	0.113	0.166405	control	KATNB1
7.81836e-06	1.43483	0.875	0.377	0.169533	control	BCAM
8.58786e-06	1.34039	0.438	0.019	0.186219	control	ALG2
9.63888e-06	1.71638	0.75	0.17	0.209009	control	IGHMBP2
1.04328e-05	1.4481	0.812	0.34	0.226224	control	TESK2
1.289e-05	2.04163	0.688	0.094	0.279508	control	CYP39A1
1.34893e-05	1.37167	0.75	0.208	0.292503	control	NELL1
2.69056e-05	1.18953	0.75	0.17	0.583421	control	ENSMFAG00000034063
2.70661e-05	1.21025	0.625	0.094	0.586901	control	UAP1L1
2.95075e-05	1.16229	0.312	0	0.63984	control	SPAG8
2.97287e-05	1.12598	0.312	0	0.644638	control	SPOCD1
2.97534e-05	1.00679	0.312	0	0.645172	control	ESAM
3.1371e-05	1.4367	0.688	0.17	0.68025	control	METTL25
3.28026e-05	1.9287	0.688	0.226	0.711292	control	RORA
3.36108e-05	1.02396	0.625	0.094	0.728816	control	STYK1
3.55686e-05	1.40733	0.688	0.189	0.77127	control	SLC16A7
3.59552e-05	2.00961	0.688	0.208	0.779653	control	BNC2
3.62849e-05	1.21307	0.438	0.038	0.786801	control	H1FOO
3.68635e-05	1.21994	0.562	0.075	0.799348	control	ENSMFAG00000035809
3.68635e-05	1.16999	0.562	0.075	0.799348	control	ZNF684
3.84909e-05	1.28657	0.5	0.057	0.834637	control	PLEKHG4B
4.23075e-05	1.71339	0.812	0.302	0.917395	control	GRIN1
4.39327e-05	1.4424	0.812	0.302	0.952636	control	LANCL1
4.56922e-05	1.35979	0.875	0.264	0.99079	control	ENSMFAG00000044631
4.94803e-05	1.54139	0.625	0.226	1	control	ENSMFAG00000040135
5.24412e-05	1.31638	0.375	0.019	1	control	SPC24
5.5589e-05	1.13534	0.812	0.226	1	control	FIGN
5.91629e-05	1.2068	0.375	0.019	1	control	CCDC78
6.05829e-05	1.83198	0.625	0.189	1	control	MAN1C1
7.17934e-05	1.21199	0.625	0.113	1	control	SPATA22
8.29544e-05	1.02368	0.438	0.038	1	control	RNASEL
8.4182e-05	1.21912	0.812	0.34	1	control	VDAC3
9.00568e-05	1.63684	0.688	0.226	1	control	ANO4
9.66935e-05	1.82739	0.812	0.34	1	control	RBMS3
0.000102222	1.33569	0.5	0.075	1	control	ZNF740
0.000105014	1.11204	0.875	0.415	1	control	SH3GL3
0.000110394	1.03854	0.438	0.057	1	control	GSN
0.000110397	1.07303	0.625	0.17	1	control	LBH
0.000121276	2.00841	0.688	0.132	1	control	CACNA1G
0.000130627	1.33635	1	0.321	1	control	SORBS2
0.000131105	1.4944	0.562	0.151	1	control	ZNF385B
0.000133083	1.13585	0.5	0.075	1	control	HERC5
0.000145189	1.20158	0.5	0.075	1	control	FBXO32
0.000151422	1.21446	0.688	0.17	1	control	ENSMFAG00000035962
0.000181826	1.16385	0.938	0.415	1	control	VWC2L
0.000184521	1.08782	0.875	0.264	1	control	ZNF200
0.000184698	1.05906	0.75	0.189	1	control	UROS
0.000187352	1.09606	0.688	0.17	1	control	GPSM1
0.000187794	1.03962	0.5	0.075	1	control	ENSMFAG00000046513
0.000201012	1.00554	0.688	0.17	1	control	LRRC1
0.000209996	1.27971	0.875	0.34	1	control	ADAM23
0.000212659	1.00268	0.25	0	1	control	MYCT1
0.000244038	1.45868	0.688	0.245	1	control	SATB1
0.000252164	2.38963	0.625	0.151	1	control	ARHGEF28
0.000257756	1.19954	0.688	0.208	1	control	ERP29
0.000271797	1.34342	0.812	0.358	1	control	SPAG16
0.000276294	1.17598	0.5	0.094	1	control	IL20RA
0.000317214	1.29325	0.625	0.189	1	control	SOX6
0.000329745	1.16642	0.812	0.34	1	control	CYB5R3
0.000333829	1.09269	0.75	0.226	1	control	MAP3K11
0.000337131	1.26036	1	0.434	1	control	STRBP
0.000350732	1.63181	0.5	0.151	1	control	LDLRAD3
0.000365978	1.31271	0.75	0.283	1	control	ELAVL2
0.0003766	1.29247	0.75	0.377	1	control	SLC10A7
0.000386349	1.04602	0.312	0.019	1	control	ENSMFAG00000034527
0.000387332	1.00664	0.875	0.453	1	control	KANK4
0.000409353	1.65102	0.688	0.283	1	control	PLA2R1
0.000432133	1.09989	0.875	0.472	1	control	ANK1
0.000433182	1.39448	0.625	0.17	1	control	MAGI2
0.000447605	1.42612	0.625	0.283	1	control	ZNF595
0.000451674	1.39709	0.438	0.17	1	control	KLHL5
0.000463207	1.03421	0.5	0.094	1	control	YIPF7
0.000467204	1.18616	0.812	0.377	1	control	GAREM1
0.00046806	1.27427	0.5	0.17	1	control	ARID5B
0.000474676	1.15366	0.688	0.264	1	control	KCTD6
0.000513348	1.28789	0.812	0.358	1	control	NAALAD2
0.000552184	1.2033	0.75	0.302	1	control	BZW2
0.000564649	1.01099	0.562	0.113	1	control	LMF2
0.000587987	1.17782	0.875	0.34	1	control	ANKRD6
0.000588192	1.16779	0.75	0.226	1	control	CWC22
0.00059932	1.16603	0.562	0.132	1	control	GOLPH3L
0.000599576	1.15998	0.812	0.302	1	control	CKLF
0.000604395	1.48318	0.688	0.189	1	control	POU6F1
0.000621403	1.48959	0.75	0.302	1	control	HSPA12A
0.000638881	1.08063	0.875	0.434	1	control	CENPC
0.000646524	1.00593	0.625	0.226	1	control	STARD9
0.00065318	1.44979	0.812	0.377	1	control	PEX5L
0.000656019	1.05474	0.5	0.094	1	control	SLC2A4RG
0.000661984	1.00307	0.75	0.245	1	control	SUPT7L
0.000665158	1.34764	0.562	0.189	1	control	VWC2
0.00067709	1.08756	0.625	0.264	1	control	ZCWPW2
0.000719822	1.34741	0.688	0.358	1	control	KIAA1958
0.000734201	1.15848	0.75	0.415	1	control	HELQ
0.00075339	1.16412	0.75	0.396	1	control	OLFM3
0.000770413	1.01303	0.812	0.434	1	control	RBMS1
0.000787825	1.11599	0.688	0.245	1	control	CORIN
0.000793464	1.1589	0.812	0.415	1	control	GAS8
0.00080212	1.35097	0.438	0.226	1	control	PTPN13
0.000822587	1.08176	0.5	0.17	1	control	BVES
0.000826754	1.01154	0.688	0.208	1	control	ENSMFAG00000033090
0.000846978	1.15775	0.625	0.245	1	control	CDH10
0.000888893	1.01412	0.625	0.151	1	control	NUCB1
0.000893967	1.12401	0.688	0.321	1	control	TMC7
0.000900412	1.03094	0.688	0.226	1	control	HDLBP
0.000903453	1.10342	0.5	0.113	1	control	DMGDH
0.000912123	1.41777	0.75	0.226	1	control	RAB3GAP1
0.000933088	1.40851	0.562	0.264	1	control	NOS1AP
0.000945272	1.07049	0.938	0.453	1	control	SCLT1
0.000976064	1.08394	0.562	0.132	1	control	MAPK13
0.000981748	1.05179	0.688	0.264	1	control	CDK10
0.000982008	1.09487	0.562	0.208	1	control	ZMAT4
0.00108184	1.03486	0.438	0.113	1	control	POPDC3
0.00108184	1.00137	0.5	0.113	1	control	TPP1
0.00110384	1.05829	0.625	0.245	1	control	STARD10
0.00112854	1.07634	0.562	0.189	1	control	CNTFR
0.00116893	1.16949	0.625	0.321	1	control	TBC1D4
0.00124192	1.01162	0.312	0.038	1	control	PRR14
0.0012676	1.19897	0.625	0.302	1	control	CDK6
0.00127597	1.06037	0.688	0.264	1	control	PDK1
0.00128573	1.45483	0.688	0.283	1	control	PLEKHA7
0.00129762	1.00485	0.812	0.34	1	control	ARHGEF17
0.00138733	1.06946	0.562	0.17	1	control	VAMP4
0.00138997	1.05219	0.438	0.094	1	control	EFCAB11
0.00139262	1.07538	0.688	0.321	1	control	MAN2B1
0.00140008	1.00658	0.375	0.057	1	control	ARSK
0.00140574	1.04171	0.75	0.321	1	control	SLC16A6
0.00145647	1.09491	0.688	0.358	1	control	NCK2
0.00148513	1.27217	0.812	0.396	1	control	SLC4A7
0.00149883	1.02281	0.312	0.038	1	control	TAF6
0.00153691	1.04497	0.625	0.189	1	control	D2HGDH
0.00153944	1.09125	0.5	0.113	1	control	NEFH
0.00155433	1.28999	0.812	0.302	1	control	LIN28B
0.00155862	1.1026	0.75	0.302	1	control	NRXN3
0.00172125	1.01474	0.875	0.377	1	control	CFAP221
0.00174072	1.11415	0.625	0.377	1	control	CLYBL
0.00183296	1.2477	0.625	0.321	1	control	MAP6
0.00188192	1.11955	0.625	0.283	1	control	RIMBP2
0.00196252	1.05298	0.875	0.434	1	control	MTUS2
0.00197274	1.21894	0.625	0.264	1	control	KLHL3
0.00197454	1.03453	0.688	0.34	1	control	HECW1
0.0020225	1.17258	0.688	0.283	1	control	PLCH1
0.00202709	1.05774	0.625	0.302	1	control	EIF2AK1
0.00207473	1.15547	0.688	0.358	1	control	PPP1R10
0.00219458	1.00999	0.812	0.491	1	control	UQCC1
0.00220266	1.56005	0.375	0.113	1	control	PHLDB2
0.00220365	1.20474	0.812	0.358	1	control	LRIG2
0.00228391	1.13012	0.688	0.415	1	control	RMND5B
0.00231271	1.22084	0.375	0.189	1	control	IFT57
0.0023231	1.18413	0.625	0.34	1	control	RBM17
0.0023335	1.00213	0.5	0.132	1	control	TMEM8B
0.00244526	1.02534	0.688	0.34	1	control	ENSMFAG00000044635
0.00252733	1.03353	0.625	0.377	1	control	GPD2
0.00254729	1.01251	0.562	0.151	1	control	ABCG4
0.00265817	1.03085	0.5	0.132	1	control	NPFFR1
0.00271477	1.47935	0.375	0.094	1	control	ZFPM2
0.00284593	1.15199	0.688	0.396	1	control	UTRN
0.00287614	3.00476	0.5	0.057	1	control	LMO3
0.00287614	1.02817	0.562	0.264	1	control	RAB5B
0.00288954	1.13416	0.75	0.264	1	control	UBE2K
0.00294256	1.00029	0.562	0.17	1	control	PPP1R42
0.00297004	1.15511	0.625	0.302	1	control	CALU
0.00301077	1.24893	0.625	0.245	1	control	CAPS2
0.00303844	1.04658	0.688	0.264	1	control	PTPRZ1
0.00309458	1.22671	0.625	0.415	1	control	RAI14
0.00317219	1.04378	0.875	0.472	1	control	DNM1
0.00329132	1.25232	0.625	0.283	1	control	ACADM
0.00340211	1.02546	0.688	0.358	1	control	GLRB
0.00343999	1.18146	0.75	0.34	1	control	NUP93
0.00352488	1.09939	0.438	0.113	1	control	MGAT1
0.00355502	1.17724	0.562	0.245	1	control	HEATR5A
0.00357429	1.03043	0.812	0.472	1	control	ANKRD26
0.00357438	1.146	0.562	0.283	1	control	GTF3C2
0.00361603	1.21718	0.688	0.283	1	control	STK39
0.00367713	1.1384	0.625	0.321	1	control	OXNAD1
0.00377262	1.0174	0.812	0.472	1	control	RALGPS1
0.00398284	1.21637	0.625	0.226	1	control	NXPE3
0.00401438	1.70792	0.5	0.17	1	control	ZDHHC2
0.00402333	1.11999	0.75	0.396	1	control	LRRC28
0.00402403	1.17808	0.688	0.283	1	control	SNX24
0.0043423	1.10342	0.75	0.415	1	control	REEP2
0.00452972	1.13829	0.812	0.434	1	control	UBE2E2
0.00466565	1.04914	0.812	0.434	1	control	MFSD8
0.0051007	1.11065	0.812	0.396	1	control	URI1
0.00519575	1.35659	0.5	0.226	1	control	GLRA3
0.0055257	1.08973	0.688	0.321	1	control	PLD5
0.00586255	1.14246	0.75	0.34	1	control	RYR3
0.00603019	1.08312	0.875	0.434	1	control	MTCH2
0.0060363	1.01393	0.562	0.189	1	control	AKR1C1
0.00627485	1.12123	0.875	0.396	1	control	RUFY2
0.00633497	1.16649	0.625	0.264	1	control	GRM5
0.00650811	1.1267	0.688	0.358	1	control	ABCB9
0.00700199	1.037	0.75	0.396	1	control	SCARB1
0.00702508	1.17542	0.625	0.321	1	control	SORL1
0.00779884	1.04312	0.5	0.189	1	control	CAPN1
0.00792116	1.23585	0.5	0.245	1	control	ABCA6
0.00792323	1.00799	0.5	0.189	1	control	ECI2
0.00795423	1.00375	0.812	0.415	1	control	JAK2
0.00867521	1.47149	0.438	0.208	1	control	NTM
0.00887972	1.32419	0.562	0.226	1	control	ALCAM
0.00889257	1.08749	0.625	0.396	1	control	SPG7
0.0090915	1.21521	0.688	0.321	1	control	PDZRN4
0.00910492	1.07634	0.688	0.377	1	control	UBA2
0.00935652	1.02242	0.688	0.396	1	control	POMK
0.0094103	1.21077	0.688	0.396	1	control	ELAVL4
1.22848e-07	1.6881	0.943	0.375	0.00266383	MPTP	UBE3A
1.49226e-05	1.32836	0.887	0.438	0.323581	MPTP	CTNNA1
2.07721e-05	2.11859	0.774	0.125	0.450423	MPTP	HACD4
0.000153018	2.02603	0.717	0.188	1	MPTP	PTGR1
0.000429763	1.36036	0.736	0.25	1	MPTP	SHISA6
0.000587202	1.50377	0.736	0.312	1	MPTP	ZFHX2
0.000791714	1.37777	0.642	0.125	1	MPTP	H3F3B
0.000793283	1.49389	0.698	0.188	1	MPTP	ENSMFAG00000016132
0.000829752	1.24734	0.792	0.312	1	MPTP	TUBB6
0.000888676	1.39534	0.679	0.125	1	MPTP	ENSMFAG00000003188
0.00104789	1.48453	0.642	0.188	1	MPTP	REC114
0.00108799	1.56118	0.679	0.25	1	MPTP	HTR2B
0.0011837	1.32261	0.679	0.312	1	MPTP	MAMDC2
0.00122755	1.17814	0.679	0.312	1	MPTP	RPS8
0.00131512	1.40213	0.698	0.438	1	MPTP	ENSMFAG00000047103
0.00197637	1.6269	0.604	0.125	1	MPTP	RANBP3L
0.00232739	1.30259	0.755	0.375	1	MPTP	FAT2
0.00245009	1.08255	0.698	0.312	1	MPTP	ENSMFAG00000003406
0.00245526	1.67857	0.66	0.188	1	MPTP	ENSMFAG00000037164
0.00249719	1.14773	0.717	0.25	1	MPTP	CYYR1
0.00265196	1.36012	0.717	0.25	1	MPTP	PRKD3
0.003058	1.17144	0.736	0.312	1	MPTP	PRPF4B
0.00455926	1.3238	0.736	0.25	1	MPTP	KCNIP4
0.00468405	1.10442	0.66	0.312	1	MPTP	RNLS
0.00499674	1.36983	0.491	0.125	1	MPTP	RAD54L
0.00565125	1.02589	0.66	0.375	1	MPTP	ANTXR2
0.00596964	1.22989	0.585	0.188	1	MPTP	PRC1
0.00624593	1.38698	0.434	0.062	1	MPTP	EVC
0.0067033	1.43964	0.566	0.312	1	MPTP	C12orf66
0.00684364	1.51184	0.566	0.188	1	MPTP	PHYKPL
0.00732513	1.18883	0.66	0.25	1	MPTP	TSPEAR
0.0073694	1.29091	0.679	0.25	1	MPTP	ADAMTS19
0.00799172	1.26478	0.623	0.375	1	MPTP	TRIM62
0.00871582	1.11066	0.642	0.25	1	MPTP	FRRS1L
0.00872917	1.09033	0.679	0.25	1	MPTP	ENSMFAG00000033347
0.00875084	1.39867	0.453	0.125	1	MPTP	LAMC2
0.0097966	1.3647	0.491	0.188	1	MPTP	TAS1R1
0.00992372	1.26765	0.66	0.25	1	MPTP	RGS20

## Sheet: DaNs_CUX2
Supplementary Data 4. Differentially expressed genes between the MPTP-treated and control macaques for each DaNs subcluster.
p_val	avg_log2FC	pct.1	pct.2	p_val_adj	cluster	gene
2.26762e-14	1.63942	0.648	0.124	4.91711e-10	control	RPS2
1.02229e-12	1.05001	0.739	0.404	2.21673e-08	control	TESK2
1.1729e-09	1.10595	0.683	0.348	2.54331e-05	control	ENPP1
6.12155e-09	1.01335	0.465	0.112	0.00013274	control	ENSMFAG00000046513
1.51647e-07	1.47624	0.486	0.169	0.00328831	control	KCNT2
2.2681e-07	1.03716	0.493	0.191	0.00491814	control	TLL1
2.38843e-07	1.05665	0.268	0.135	0.00517907	control	GRID2
8.2855e-06	1.03924	0.521	0.146	0.179663	control	RSL24D1
0.00106816	1.04923	0.507	0.213	1	control	SGCD
1.46961e-19	1.30153	0.865	0.282	3.18671e-15	MPTP	ENSMFAG00000016132
5.41281e-19	1.56443	0.787	0.204	1.17371e-14	MPTP	ANOS1
2.70337e-18	1.37521	0.775	0.31	5.86198e-14	MPTP	KDELR3
1.75835e-13	1.08253	0.562	0.183	3.8128e-09	MPTP	PRKX
1.93894e-13	1.10001	0.854	0.408	4.20441e-09	MPTP	CADPS2
2.28257e-13	1.17733	0.708	0.239	4.94953e-09	MPTP	MOV10L1
6.90714e-13	1.02421	0.438	0.049	1.49774e-08	MPTP	ENSMFAG00000038834
7.8483e-13	1.02383	0.652	0.225	1.70183e-08	MPTP	EVC
2.17954e-12	1.02266	0.787	0.415	4.72612e-08	MPTP	UNC13A
3.99826e-12	1.07232	0.787	0.359	8.66982e-08	MPTP	C11orf65
1.70303e-11	1.06972	0.663	0.31	3.69286e-07	MPTP	ANKRD30BL
1.00662e-10	1.01119	0.798	0.57	2.18276e-06	MPTP	UBE3A
2.0282e-10	1.02492	0.483	0.113	4.39796e-06	MPTP	PRPS2
3.79575e-10	1.03293	0.427	0.155	8.23071e-06	MPTP	SHC3
4.8529e-10	1.16309	0.562	0.232	1.0523e-05	MPTP	CYYR1
1.92193e-09	1.01317	0.708	0.387	4.16751e-05	MPTP	HTR2B
4.92905e-09	1.06461	0.303	0.049	0.000106881	MPTP	ANXA2
1.50377e-07	1.00995	0.596	0.268	0.00326079	MPTP	MEF2C

## Sheet: DaNs_EBF1
Supplementary Data 4. Differentially expressed genes between the MPTP-treated and control macaques for each DaNs subcluster.
p_val	avg_log2FC	pct.1	pct.2	p_val_adj	cluster	gene
2.0557e-11	2.08614	0.629	0.091	4.45758e-07	control	VWC2
9.73089e-11	1.69499	0.857	0.236	2.11005e-06	control	RSL24D1
1.69951e-10	2.62913	0.4	0.036	3.68522e-06	control	PLEKHH2
5.60656e-10	1.61503	0.743	0.073	1.21573e-05	control	HERC5
1.09767e-09	2.34982	0.543	0.055	2.38019e-05	control	SOX6
1.99938e-09	2.25327	0.829	0.164	4.33545e-05	control	RYR3
2.42047e-09	1.89271	0.686	0.109	5.24855e-05	control	ZFPM2
3.48531e-09	1.20067	0.543	0.018	7.55755e-05	control	PLPP4
6.12003e-09	1.98267	0.657	0.164	0.000132707	control	TESK2
1.07004e-08	2.89669	0.486	0.018	0.000232027	control	CRISPLD1
1.31669e-08	1.89815	0.829	0.164	0.00028551	control	SH3GL3
1.5394e-08	1.74567	0.657	0.127	0.000333804	control	AUTS2
1.55755e-08	1.83022	0.8	0.255	0.00033774	control	GRIK4
1.82183e-08	1.92561	0.743	0.182	0.000395045	control	CADM2
1.92573e-08	1.66553	0.714	0.182	0.000417574	control	TLL1
2.10916e-08	1.88864	0.629	0.127	0.00045735	control	LIN7A
2.1566e-08	1.57713	0.886	0.382	0.000467638	control	VPS26A
2.28463e-08	1.68997	0.829	0.291	0.000495399	control	KANK4
2.37695e-08	1.47579	0.857	0.455	0.000515418	control	DGLUCY
2.7025e-08	1.31676	0.829	0.309	0.000586011	control	FMN1
2.70941e-08	1.90957	0.686	0.218	0.000587509	control	MAN1C1
2.89746e-08	2.38751	0.743	0.127	0.000628286	control	CHST11
3.54322e-08	1.62617	0.6	0.164	0.000768311	control	CELSR1
4.66389e-08	1.26205	0.514	0.018	0.00101132	control	MKX
6.05882e-08	1.87146	0.514	0.091	0.0013138	control	EPHA7
6.13824e-08	1.52047	0.886	0.345	0.00133102	control	DYNC2LI1
6.17639e-08	1.49073	0.829	0.2	0.00133929	control	MPV17L
6.3018e-08	1.4681	0.429	0.036	0.00136648	control	BVES
6.83284e-08	2.00153	0.657	0.182	0.00148163	control	NOS1AP
6.91532e-08	1.34725	0.657	0.164	0.00149952	control	ZPBP
7.2551e-08	1.52227	0.771	0.218	0.0015732	control	ZNF385D
7.50024e-08	1.73307	0.714	0.273	0.00162635	control	HS6ST2
7.72642e-08	1.54873	0.857	0.236	0.0016754	control	NCAM2
8.2714e-08	1.66208	0.8	0.309	0.00179357	control	SPAG16
8.55601e-08	1.11763	0.8	0.2	0.00185529	control	KAZN
8.96938e-08	1.72482	0.771	0.327	0.00194492	control	MTUS2
1.03997e-07	1.36792	0.486	0.018	0.00225506	control	ENSMFAG00000046513
1.22096e-07	1.55127	0.571	0.127	0.00264754	control	ELMO1
1.49304e-07	1.28927	0.429	0	0.00323751	control	CNBD2
1.63544e-07	1.35867	0.486	0.018	0.00354628	control	ENSMFAG00000045354
1.90884e-07	1.51936	0.886	0.291	0.00413913	control	ARMH1
2.09293e-07	1.53914	0.743	0.2	0.00453831	control	FAM107A
2.40642e-07	1.24275	0.971	0.364	0.00521809	control	CLSTN2
2.43182e-07	1.35162	0.514	0.036	0.00527316	control	TBX1
2.64045e-07	1.71095	0.771	0.291	0.00572555	control	KIF13A
2.80148e-07	1.5859	0.714	0.164	0.00607472	control	B3GLCT
3.0695e-07	1.09292	0.829	0.364	0.00665591	control	EML6
3.33143e-07	1.67396	0.629	0.182	0.00722387	control	ENSMFAG00000046996
4.28826e-07	1.17662	0.514	0.036	0.00929866	control	RHOJ
4.73769e-07	1.46879	0.457	0.091	0.0102732	control	PTCHD4
5.19252e-07	1.20227	0.771	0.291	0.0112595	control	OLFM3
5.44256e-07	1.94163	0.571	0.145	0.0118016	control	CCDC112
5.92801e-07	2.79776	0.457	0.164	0.0128543	control	FGF13
7.04339e-07	1.91244	0.629	0.182	0.0152729	control	DPP10
7.07893e-07	1.57367	0.657	0.164	0.01535	control	ABCA1
7.63846e-07	1.98121	0.571	0.164	0.0165632	control	ATP10D
8.57398e-07	1.13179	0.686	0.127	0.0185918	control	SCD
8.92515e-07	1.37473	0.743	0.345	0.0193533	control	KIF13B
9.99724e-07	2.30979	0.543	0.182	0.021678	control	GALNT10
1.03771e-06	1.24919	0.914	0.309	0.0225017	control	RSRP1
1.04017e-06	1.00018	0.543	0.055	0.0225551	control	SPNS3
1.0674e-06	1.40026	0.571	0.145	0.0231456	control	GABRA4
1.11303e-06	1.54781	0.4	0.091	0.0241349	control	BCL11A
1.17088e-06	1.08248	0.486	0.036	0.0253895	control	ENSMFAG00000036679
1.20852e-06	1.26646	0.657	0.127	0.0262056	control	C2orf15
1.22347e-06	1.20183	0.714	0.145	0.0265297	control	SCUBE2
1.28623e-06	1.41205	0.543	0.182	0.0278905	control	HAPLN2
1.2989e-06	1.18911	0.629	0.091	0.0281654	control	NAXD
1.30503e-06	2.41244	0.4	0.127	0.0282982	control	GLRA3
1.34374e-06	1.3432	0.371	0	0.0291378	control	MYCT1
1.50303e-06	1.43684	0.857	0.382	0.0325918	control	JAKMIP3
1.58304e-06	1.05116	0.857	0.291	0.0343267	control	ENSMFAG00000037884
1.6507e-06	1.05848	0.686	0.145	0.0357937	control	TPD52L1
1.71923e-06	1.00971	0.629	0.145	0.0372799	control	MACROD2
1.76985e-06	4.70687	0.343	0.091	0.0383775	control	TMEM255A
1.85256e-06	1.21859	0.4	0.018	0.0401708	control	FAM180A
1.90517e-06	1.14179	0.629	0.091	0.0413118	control	LDLRAD4
1.93623e-06	1.47189	0.771	0.218	0.0419852	control	SUSD6
2.15044e-06	1.24363	0.686	0.2	0.0466302	control	CNGB3
2.19789e-06	1.21362	0.6	0.182	0.0476591	control	RIMBP2
2.235e-06	1.36638	0.686	0.218	0.0484637	control	AZIN1
2.37185e-06	1.21215	0.8	0.382	0.0514313	control	LDLRAD3
2.43176e-06	1.13347	0.314	0.055	0.0527303	control	CDH12
2.58227e-06	1.50845	0.714	0.273	0.055994	control	DOCK4
2.63323e-06	2.13196	0.629	0.182	0.057099	control	GRM1
3.00705e-06	1.26286	0.743	0.364	0.0652049	control	SUZ12
3.10485e-06	1.26568	0.657	0.255	0.0673257	control	LPO
3.28946e-06	1.15297	0.857	0.382	0.0713286	control	KLHL5
3.48308e-06	1.45227	0.457	0.055	0.0755272	control	SPATA22
3.61642e-06	1.39185	0.8	0.291	0.0784184	control	FOXP1
3.62365e-06	1.24822	0.829	0.345	0.0785752	control	CARMIL1
4.15861e-06	1.2001	0.4	0.018	0.0901752	control	FBP2
4.1888e-06	1.32704	0.714	0.309	0.09083	control	ZNF521
4.42476e-06	1.16399	0.4	0.018	0.0959464	control	CENPK
4.60084e-06	1.18568	0.829	0.418	0.0997645	control	PIBF1
5.00738e-06	1.20667	0.571	0.218	0.10858	control	SLC39A14
5.26851e-06	1.37011	0.829	0.364	0.114242	control	TNFSF4
5.34323e-06	1.10654	0.743	0.218	0.115863	control	TRPC3
5.62943e-06	1.1753	0.571	0.091	0.122068	control	ENSMFAG00000035809
7.3126e-06	1.02104	0.457	0.127	0.158567	control	KCNH5
7.36946e-06	1.39457	0.6	0.255	0.159799	control	CORIN
7.4007e-06	1.61732	0.6	0.218	0.160477	control	SFXN4
7.53108e-06	1.31908	0.629	0.255	0.163304	control	NMD3
8.1435e-06	1.14166	0.514	0.073	0.176584	control	TXNDC8
8.6869e-06	1.37736	0.714	0.291	0.188367	control	MIGA2
8.76528e-06	1.01952	0.629	0.255	0.190066	control	RAPGEF5
9.11442e-06	1.40422	0.686	0.236	0.197637	control	SLC25A37
9.54503e-06	1.98291	0.6	0.182	0.206974	control	VWC2L
9.82019e-06	1.29307	0.714	0.291	0.212941	control	TMEM87B
1.02451e-05	1.19748	0.686	0.418	0.222155	control	PHYH
1.03497e-05	1.55015	0.571	0.127	0.224423	control	CUX2
1.10639e-05	1.22655	0.743	0.218	0.239909	control	ADAM23
1.13217e-05	1.12298	0.571	0.109	0.245501	control	ECHDC3
1.14292e-05	1.08246	0.829	0.236	0.247832	control	DESI2
1.16094e-05	1.1856	0.714	0.382	0.251738	control	ENTPD1
1.17366e-05	1.26709	0.714	0.255	0.254497	control	LGI1
1.17366e-05	1.26348	0.714	0.273	0.254497	control	ANKH
1.17578e-05	1.34149	0.543	0.109	0.254957	control	CLN3
1.31674e-05	1.04167	0.8	0.327	0.285521	control	CR1
1.31943e-05	1.19419	0.829	0.382	0.286106	control	BRWD3
1.37343e-05	1.09712	0.6	0.127	0.297815	control	ENSMFAG00000002146
1.4235e-05	1.36971	0.6	0.309	0.308672	control	PTAR1
1.53853e-05	1.0881	0.571	0.182	0.333615	control	ADAMTS13
1.55628e-05	1.53946	0.714	0.255	0.337465	control	TBL1X
1.55689e-05	1.04597	0.714	0.327	0.337595	control	SLC18A2
1.65191e-05	1.17974	0.657	0.182	0.3582	control	RRH
1.68412e-05	1.03609	0.4	0.036	0.365184	control	KITLG
1.80426e-05	1.19045	0.486	0.073	0.391235	control	POPDC3
1.80977e-05	1.3502	0.543	0.236	0.392429	control	PTPN3
1.83094e-05	1.07215	0.771	0.473	0.397022	control	ANKRD29
1.87605e-05	1.30778	0.457	0.218	0.406803	control	LEMD3
1.89713e-05	1.00503	0.486	0.073	0.411375	control	ENSMFAG00000026088
2.00564e-05	1.09528	0.457	0.055	0.434903	control	KIF19
2.0367e-05	1.24717	0.8	0.418	0.441639	control	RAD17
2.1159e-05	1.80542	0.686	0.236	0.458811	control	SPOCK3
2.22348e-05	1.18267	0.4	0.036	0.482138	control	LLGL2
2.33358e-05	1.22924	0.743	0.364	0.506014	control	NUMB
2.54114e-05	1.14403	0.343	0.018	0.551022	control	KCNK18
2.63579e-05	1.31671	0.686	0.218	0.571546	control	BST1
2.70847e-05	1.13972	0.343	0.018	0.587306	control	ENSMFAG00000001225
2.76517e-05	1.16615	0.629	0.236	0.599599	control	TFB1M
2.80695e-05	1.2672	0.686	0.309	0.60866	control	GARNL3
2.81314e-05	1.16878	0.714	0.345	0.610002	control	ATP7A
2.88207e-05	1.85706	0.429	0.073	0.624949	control	EDIL3
2.89107e-05	1.25599	0.486	0.236	0.6269	control	ENSMFAG00000040135
2.97707e-05	1.06309	0.8	0.364	0.645547	control	RETREG1
3.24844e-05	1.04305	0.6	0.218	0.704392	control	LRFN2
3.25761e-05	1.24033	0.686	0.345	0.70638	control	PPP2R2A
3.37422e-05	1.03522	0.8	0.436	0.731665	control	ACOX2
3.45422e-05	1.48151	0.657	0.345	0.749012	control	MICU1
3.45966e-05	1.14669	0.4	0.109	0.750192	control	ST3GAL1
3.79264e-05	1.2734	0.686	0.327	0.822397	control	WASF1
3.87255e-05	1.10777	0.571	0.127	0.839724	control	NPFFR1
3.93316e-05	2.24167	0.514	0.164	0.852867	control	AMPH
3.97294e-05	1.00028	0.571	0.164	0.861492	control	ENSMFAG00000000594
4.26354e-05	1.06305	0.857	0.491	0.924506	control	EEFSEC
4.36221e-05	1.07672	0.429	0.055	0.945901	control	MRPL15
4.38988e-05	1.06241	0.8	0.455	0.951903	control	HDAC9
4.48248e-05	1.19988	0.657	0.273	0.971982	control	ATAD2
4.71183e-05	1.11638	0.829	0.418	1	control	FUK
4.77887e-05	1.33009	0.571	0.291	1	control	CRLF3
4.88535e-05	1.3784	0.714	0.273	1	control	ENSMFAG00000003875
5.01453e-05	1.14499	0.714	0.327	1	control	ENSMFAG00000031069
5.39987e-05	1.13423	0.8	0.364	1	control	UBE2E2
5.63362e-05	1.10549	0.8	0.4	1	control	PBLD
6.08998e-05	1.06117	0.457	0.073	1	control	VPS18
6.11844e-05	1.05394	0.8	0.4	1	control	ASXL1
6.13939e-05	1.20253	0.543	0.236	1	control	ZNF808
6.15604e-05	1.33904	0.429	0.182	1	control	TRPM6
6.16315e-05	1.05089	0.8	0.382	1	control	ATG7
6.30799e-05	1.06126	0.743	0.345	1	control	SORL1
6.43225e-05	1.06384	0.714	0.273	1	control	SVEP1
6.81848e-05	1.30752	0.686	0.345	1	control	UTRN
6.92519e-05	1.05125	0.743	0.273	1	control	RBBP5
6.97105e-05	1.02755	0.686	0.218	1	control	PPP1R42
7.08122e-05	1.18815	0.743	0.327	1	control	DDX10
7.30361e-05	1.08621	0.6	0.164	1	control	CAPN1
7.31039e-05	1.0337	0.371	0.036	1	control	INF2
7.66043e-05	1.21971	0.6	0.255	1	control	MAN2A1
7.66043e-05	1.19666	0.514	0.255	1	control	CDK6
7.79104e-05	1.14116	0.543	0.127	1	control	FMNL3
7.94169e-05	1.09993	0.514	0.255	1	control	ABCD3
8.1352e-05	1.05723	0.6	0.273	1	control	SLC9A5
8.25382e-05	1.04833	0.629	0.345	1	control	SLC9A9
8.52919e-05	1.25464	0.629	0.273	1	control	MTCL1
8.53034e-05	1.03356	0.257	0	1	control	SLC15A5
8.60474e-05	1.04193	0.257	0	1	control	TP63
8.60474e-05	1.0013	0.257	0	1	control	ARHGAP45
8.86642e-05	1.17419	0.543	0.127	1	control	D2HGDH
8.92506e-05	1.2076	0.686	0.327	1	control	POLR3G
9.10246e-05	1.1531	0.686	0.255	1	control	TMEM38B
9.16032e-05	1.02818	0.629	0.218	1	control	RGS8
9.45733e-05	1.10181	0.571	0.145	1	control	CRKL
9.70709e-05	1.39819	0.486	0.218	1	control	ENSMFAG00000046960
0.000101553	1.44717	0.629	0.255	1	control	FOXN3
0.000110563	1.03767	0.4	0.055	1	control	POLG2
0.000115382	1.03378	0.686	0.218	1	control	RAP1A
0.000120059	1.0677	0.343	0.036	1	control	KIF25
0.000134506	1.04013	0.686	0.4	1	control	PRIM2
0.000140505	1.31103	0.657	0.327	1	control	ZNF559
0.000146665	1.02375	0.657	0.2	1	control	MAGT1
0.000146837	1.19708	0.629	0.327	1	control	AFF2
0.000156288	1.00613	0.743	0.418	1	control	ANKRD26
0.000160668	1.01486	0.514	0.127	1	control	REXO2
0.00016104	1.28177	0.686	0.364	1	control	URGCP
0.000172081	1.06895	0.571	0.345	1	control	TLN2
0.00018027	1.3222	0.486	0.255	1	control	ENSMFAG00000042337
0.000188214	1.01063	0.743	0.309	1	control	COQ5
0.000189518	1.11185	0.486	0.2	1	control	ENSMFAG00000044087
0.000192802	1.0257	0.771	0.436	1	control	TTC27
0.000210294	1.49224	0.886	0.345	1	control	NRG1
0.000211796	1.15187	0.686	0.364	1	control	TRAPPC11
0.000214801	1.04925	0.371	0.055	1	control	EBPL
0.000216983	1.12508	0.629	0.273	1	control	ENSMFAG00000033944
0.000241956	1.48956	0.543	0.236	1	control	ELAVL4
0.000244724	1.12612	0.657	0.327	1	control	REPS2
0.000245335	1.18636	0.6	0.255	1	control	SFXN5
0.000245586	1.12592	0.4	0.073	1	control	PRSS41
0.000259115	1.03754	0.6	0.291	1	control	SLC10A7
0.000277759	1.38004	0.486	0.291	1	control	CSRP2
0.000278136	1.23821	0.4	0.236	1	control	TRPM2
0.000280853	1.02034	0.4	0.073	1	control	LIPN
0.000284494	1.02485	0.457	0.091	1	control	ERN1
0.000286499	1.14061	0.657	0.418	1	control	USP28
0.000287034	1.11504	0.657	0.236	1	control	FAAH
0.000293694	1.07801	0.771	0.436	1	control	PAK1
0.000311849	1.0861	0.486	0.127	1	control	DPH7
0.000326902	1.04683	0.543	0.327	1	control	FEZ1
0.000333215	1.04577	0.6	0.2	1	control	ENSMFAG00000032043
0.000335418	1.12471	0.714	0.327	1	control	NFXL1
0.000343412	1.00792	0.629	0.327	1	control	ENSMFAG00000046655
0.000354671	1.17907	0.629	0.327	1	control	SMARCA2
0.000369401	1.07884	0.686	0.418	1	control	TRMU
0.000371166	1.2024	0.429	0.091	1	control	SLC2A13
0.000378896	1.23324	0.543	0.273	1	control	DRD2
0.000387557	1.11573	0.686	0.255	1	control	PGBD5
0.000387713	1.27393	0.657	0.218	1	control	HS6ST3
0.000463708	1.14616	0.6	0.364	1	control	SPATS2
0.000471305	1.06567	0.6	0.364	1	control	ANKS6
0.000503059	1.21693	0.714	0.309	1	control	GTF2E2
0.000514242	1.02291	0.657	0.4	1	control	ARCN1
0.000550061	1.24871	0.571	0.273	1	control	CAPS2
0.000632917	1.18025	0.429	0.273	1	control	BLOC1S2
0.00068649	1.03404	0.543	0.273	1	control	ATP11C
0.000856889	1.09979	0.657	0.4	1	control	NUP93
0.000863822	1.32437	0.371	0.218	1	control	ITPK1
0.00086867	1.05713	0.629	0.364	1	control	SLC25A27
0.000900653	1.04426	0.629	0.327	1	control	CTNND1
0.000922334	1.08032	0.629	0.364	1	control	TBC1D2
0.000993664	1.00192	0.714	0.382	1	control	TAF1D
0.00110652	1.0103	0.457	0.255	1	control	ST5
0.00111849	1.02957	0.629	0.273	1	control	ARHGAP22
0.00123873	1.30084	0.514	0.164	1	control	KHDRBS2
0.00124767	1.15349	0.543	0.345	1	control	ZNF566
0.00130957	1.13998	0.543	0.2	1	control	DDAH1
0.00150076	1.2893	0.343	0.073	1	control	NKAIN3
0.00164708	1.64729	0.514	0.182	1	control	RBMS3
0.00179307	1.05342	0.743	0.382	1	control	FAM49B
0.00196212	1.20135	0.543	0.291	1	control	DOCK9
0.0021252	1.22395	0.514	0.127	1	control	ATRNL1
0.0022437	1.00722	0.6	0.345	1	control	PPP2R2D
0.00263339	1.03965	0.543	0.4	1	control	RNF2
0.00329543	1.04421	0.629	0.364	1	control	KIF1A
0.00454257	1.15114	0.543	0.309	1	control	OPCML
0.00600965	1.00113	0.629	0.309	1	control	LPIN2
0.00887398	1.1046	0.486	0.236	1	control	EPHA6
1.78483e-10	2.18517	0.8	0.114	3.87022e-06	MPTP	ENSMFAG00000016132
2.17863e-10	1.10559	0.964	0.457	4.72414e-06	MPTP	MCTP1
2.2784e-09	1.27132	0.927	0.429	4.94048e-05	MPTP	CYYR1
1.34233e-08	1.64694	0.818	0.171	0.00029107	MPTP	TSPYL2
1.66834e-08	1.62164	0.873	0.2	0.000361763	MPTP	IL1RAPL2
3.40503e-08	1.51708	0.855	0.229	0.000738346	MPTP	SCN1A
3.60692e-08	1.53199	0.8	0.2	0.000782125	MPTP	REC114
1.21961e-07	1.66113	0.782	0.286	0.00264461	MPTP	XYLT2
1.28827e-07	1.31288	0.855	0.286	0.00279349	MPTP	KCNH7
1.29084e-07	1.43702	0.818	0.314	0.00279905	MPTP	ENSMFAG00000003188
1.61345e-07	1.00316	0.891	0.486	0.0034986	MPTP	PTPRG
4.23235e-07	1.81271	0.745	0.229	0.00917743	MPTP	RALYL
4.60155e-07	1.08582	0.909	0.4	0.00997799	MPTP	DENND2A
4.78142e-07	1.4739	0.709	0.229	0.010368	MPTP	PDE1C
5.1723e-07	1.23319	0.8	0.343	0.0112156	MPTP	MEGF11
8.40071e-07	1.58342	0.636	0.171	0.0182161	MPTP	ANXA2
1.20828e-06	1.01038	0.764	0.286	0.0262004	MPTP	PEG3
1.75483e-06	1.0735	0.691	0.143	0.0380517	MPTP	MAP2
1.97903e-06	1.28857	0.745	0.2	0.0429133	MPTP	BRINP3
3.2091e-06	1.02224	0.673	0.2	0.0695861	MPTP	RPS8
3.50331e-06	1.62155	0.545	0.086	0.0759659	MPTP	RAD54L
1.07223e-05	1.17684	0.709	0.286	0.232502	MPTP	BAIAP3
1.14281e-05	1.65065	0.6	0.229	0.247808	MPTP	TTC12
1.38015e-05	1.05224	0.782	0.4	0.299273	MPTP	STRC
1.43828e-05	1.12789	0.782	0.457	0.311876	MPTP	GOLGB1
1.80636e-05	1.2282	0.764	0.314	0.391691	MPTP	NXPH1
1.95467e-05	1.24906	0.745	0.314	0.42385	MPTP	PACRGL
2.08076e-05	1.32779	0.727	0.286	0.451191	MPTP	NFE2L3
2.20306e-05	1.29559	0.691	0.257	0.477711	MPTP	ABO
3.18983e-05	1.29938	0.673	0.171	0.691684	MPTP	GPR137C
4.50073e-05	1.22865	0.782	0.314	0.975939	MPTP	HAUS1
6.12339e-05	1.18198	0.636	0.257	1	MPTP	SLC4A4
6.37656e-05	1.09932	0.745	0.343	1	MPTP	UNC13C
7.93005e-05	1.11201	0.709	0.257	1	MPTP	GLYR1
8.48344e-05	1.08745	0.745	0.343	1	MPTP	RPH3A
9.44805e-05	1.34403	0.691	0.257	1	MPTP	TUBB6
0.00016721	1.33079	0.545	0.143	1	MPTP	GRID2
0.000213516	1.01053	0.745	0.4	1	MPTP	SPI1
0.000225014	1.13072	0.727	0.314	1	MPTP	PIGB
0.000234399	1.05964	0.582	0.257	1	MPTP	SPATA2L
0.000356341	1.01356	0.691	0.314	1	MPTP	MAMDC2
0.000398669	1.14606	0.709	0.429	1	MPTP	PDE10A
0.000413041	1.1411	0.6	0.371	1	MPTP	NECTIN1
0.000491648	1.02368	0.727	0.371	1	MPTP	ENSMFAG00000024362
0.000724946	1.01032	0.673	0.314	1	MPTP	MIA3
0.000810062	1.13079	0.545	0.257	1	MPTP	HYDIN
0.000833887	1.33868	0.436	0.143	1	MPTP	EVC
0.0010046	1.12445	0.691	0.4	1	MPTP	MTHFD2L
0.00102803	1.11993	0.309	0.029	1	MPTP	CIDEA
0.0010504	1.09906	0.709	0.286	1	MPTP	POLR1B
0.00123993	1.14991	0.655	0.286	1	MPTP	CCDC173
0.00131484	1.22467	0.491	0.229	1	MPTP	C2H3orf84
0.00152932	1.11472	0.509	0.171	1	MPTP	TOX
0.00179028	1.12752	0.327	0.057	1	MPTP	NT5C
0.00198605	1.1766	0.545	0.343	1	MPTP	ARAP3
0.00259853	1.04262	0.636	0.314	1	MPTP	DNAL1
0.00263238	1.0101	0.273	0.029	1	MPTP	PRKCD
0.00263339	1.13877	0.564	0.143	1	MPTP	TSPEAR
0.00391644	1.04132	0.6	0.286	1	MPTP	SLC13A3
0.00523707	1.0067	0.291	0.057	1	MPTP	ENSMFAG00000047115

## Sheet: DaNs_RYR3
Supplementary Data 4. Differentially expressed genes between the MPTP-treated and control macaques for each DaNs subcluster.
p_val	avg_log2FC	pct.1	pct.2	p_val_adj	cluster	gene
1.25098e-07	2.26878	0.593	0.1	0.00271263	control	KCNT2
3.48952e-07	1.06866	0.814	0.333	0.00756667	control	TESK2
2.48296e-06	1.54212	0.605	0.067	0.0538405	control	SPATA22
5.96377e-06	1.10944	0.721	0.367	0.129318	control	PLEKHG1
9.25789e-06	1.25237	0.674	0.167	0.200748	control	RSL24D1
9.75814e-06	1.39879	0.628	0.167	0.211595	control	RAD17
1.88216e-05	1.03077	0.488	0.1	0.408128	control	ENSMFAG00000031304
2.77151e-05	1.13119	0.709	0.333	0.600973	control	SMIM14
2.94549e-05	1.4961	0.465	0.067	0.638699	control	STARD13
2.99266e-05	1.19011	0.581	0.133	0.648929	control	ENSMFAG00000046513
3.76519e-05	1.09637	0.733	0.4	0.816443	control	VPS26A
4.10827e-05	1.28577	0.488	0.133	0.890837	control	TYW3
5.77089e-05	1.01855	0.698	0.4	1	control	LANCL1
6.68725e-05	1.11713	0.674	0.133	1	control	DCP1B
0.000124055	1.17932	0.407	0.033	1	control	LIPN
0.000145167	1.25505	0.616	0.267	1	control	NECAB1
0.000214171	1.16915	0.581	0.233	1	control	MMD2
0.000236672	1.22709	0.547	0.233	1	control	LIMA1
0.000269497	1.04928	0.523	0.133	1	control	MTMR8
0.000269705	1.01594	0.628	0.267	1	control	FBF1
0.000290331	1.01062	0.605	0.267	1	control	FAM117B
0.000434207	1.04622	0.605	0.233	1	control	ENSMFAG00000003749
0.000448349	1.01911	0.453	0.1	1	control	ECT2
0.000618902	1.09214	0.512	0.167	1	control	IFT74
0.000881882	1.1285	0.337	0.033	1	control	SPC24
0.000902079	1.12277	0.488	0.133	1	control	MXI1
0.0019798	1.01281	0.547	0.267	1	control	IFT43
0.00215307	1.02573	0.43	0.067	1	control	CNR1
0.00219824	1.10437	0.419	0.167	1	control	CDH13
0.00251338	1.00596	0.523	0.2	1	control	CTDSPL
0.00282704	1.18167	0.349	0.133	1	control	FANCL
0.00287524	2.91086	0.302	0.1	1	control	CADM1
5.45693e-14	1.69746	0.967	0.291	1.18328e-09	MPTP	ENSMFAG00000016132
1.32482e-10	1.45819	0.667	0.174	2.87273e-06	MPTP	ARHGEF26
4.05156e-09	1.18946	0.567	0.07	8.78541e-05	MPTP	ENSMFAG00000038834
5.82282e-09	1.19171	0.733	0.291	0.000126262	MPTP	ANKK1
8.97326e-09	1.19488	0.767	0.233	0.000194576	MPTP	LRCOL1
2.3933e-08	1.16724	0.933	0.453	0.000518964	MPTP	CTNNA1
6.16324e-08	1.32318	0.667	0.267	0.00133644	MPTP	EVC
7.87866e-08	1.20394	0.767	0.326	0.00170841	MPTP	AUNIP
9.31896e-08	1.20999	0.667	0.233	0.00202072	MPTP	TTC12
3.47737e-07	1.08469	0.633	0.186	0.00754032	MPTP	ENSMFAG00000031716
4.32342e-07	1.09677	0.533	0.105	0.00937491	MPTP	DAO
4.40341e-07	1.45957	0.633	0.209	0.00954834	MPTP	REC114
8.00312e-07	1.08155	0.767	0.314	0.017354	MPTP	CINP
2.73802e-06	1.32372	0.7	0.291	0.0593712	MPTP	HTR2B
1.24646e-05	1.02547	0.733	0.395	0.270283	MPTP	OLFM2
1.38735e-05	1.05792	0.733	0.291	0.300833	MPTP	FAM81A
3.10427e-05	1.03133	0.467	0.116	0.67313	MPTP	SYNDIG1
3.38792e-05	1.08059	0.533	0.291	0.734638	MPTP	MOV10L1
0.000107982	1.01712	0.667	0.372	1	MPTP	MEGF11
0.000128209	1.02203	0.667	0.279	1	MPTP	SH2B3
0.000145303	1.05743	0.633	0.233	1	MPTP	ANOS1
0.000299227	1.01948	0.733	0.349	1	MPTP	CADPS2
0.000448735	1.07257	0.6	0.256	1	MPTP	SORCS2
0.000462161	1.03503	0.533	0.279	1	MPTP	SIMC1
0.009824	2.27066	0.467	0.209	1	MPTP	LSAMP

## Sheet: DaNs_SORCS3
Supplementary Data 4. Differentially expressed genes between the MPTP-treated and control macaques for each DaNs subcluster.
p_val	avg_log2FC	pct.1	pct.2	p_val_adj	cluster	gene
2.81663e-06	1.56186	0.737	0.229	0.0610757	control	SLC25A37
9.26044e-06	1.45941	0.789	0.329	0.200803	control	RETREG3
9.65868e-06	1.45031	0.842	0.286	0.209439	control	ENSMFAG00000046356
1.3251e-05	1.13669	0.316	0.014	0.287334	control	DSC2
1.33336e-05	1.10837	0.316	0.014	0.289126	control	KCNAB3
1.53863e-05	1.22576	0.895	0.357	0.333636	control	KIF13B
1.58399e-05	1.20013	0.368	0.029	0.343472	control	SVIP
2.36988e-05	1.09426	0.579	0.114	0.513884	control	CCDC200
5.22677e-05	1.39118	0.737	0.271	1	control	ZNF487
5.75911e-05	1.0669	0.421	0.057	1	control	MFSD9
7.96983e-05	1.05813	0.316	0.029	1	control	TECRL
9.27343e-05	1.13291	0.579	0.157	1	control	MOCOS
0.000102592	1.02878	0.526	0.129	1	control	LEPROTL1
0.000112102	1.15459	0.895	0.486	1	control	C2CD3
0.000114109	1.03371	0.263	0.014	1	control	RMI2
0.000118104	1.12632	0.842	0.329	1	control	ENSMFAG00000014362
0.000121939	1.05866	0.421	0.071	1	control	MCAM
0.000123006	1.30535	0.737	0.286	1	control	CDK10
0.000145732	1.11879	0.421	0.071	1	control	ZNF449
0.00016309	1.15989	0.684	0.243	1	control	ACER1
0.000165511	1.04492	0.263	0.014	1	control	CCHCR1
0.000174073	1.12558	0.632	0.229	1	control	CCDC3
0.000230366	1.29026	0.737	0.329	1	control	ENSMFAG00000037655
0.000242892	1.12077	0.737	0.286	1	control	ENSMFAG00000035382
0.000279263	1.06903	0.684	0.243	1	control	GPS1
0.00034519	1.07249	0.316	0.043	1	control	HPS1
0.000369132	1.45085	0.632	0.371	1	control	VWC2L
0.000402259	1.19807	0.737	0.343	1	control	ZNF331
0.000531765	1.02514	0.789	0.386	1	control	FAT4
0.00053855	1.495	0.579	0.171	1	control	KLHL3
0.000626359	1.03037	0.579	0.2	1	control	DDB2
0.000717528	1.18863	0.526	0.186	1	control	CDK16
0.000837335	1.03699	0.684	0.286	1	control	CELF3
0.000840661	1.01959	0.684	0.257	1	control	TRIT1
0.000864829	1.19764	0.684	0.371	1	control	SLC7A1
0.000941275	1.34339	0.684	0.386	1	control	GALNT7
0.00119124	1.03702	0.684	0.271	1	control	DERL1
0.00128504	1.23103	0.684	0.271	1	control	DNM1
0.00134761	1.02775	0.316	0.057	1	control	MATN3
0.00138747	1.02094	0.474	0.143	1	control	ENSMFAG00000033623
0.00152011	1.17484	0.526	0.2	1	control	STARD10
0.00183767	1.32252	0.684	0.271	1	control	PIBF1
0.00194674	1.05299	0.632	0.229	1	control	ZGPAT
0.00195015	1.05566	0.263	0.043	1	control	SHKBP1
0.00199864	1.00263	0.684	0.257	1	control	ALOX12
0.00211663	1.00568	0.421	0.114	1	control	FBXO32
0.00211921	1.40911	0.632	0.314	1	control	FAT3
0.00215701	1.03406	0.737	0.343	1	control	ANKFY1
0.00247956	1.04959	0.632	0.271	1	control	STX1A
0.00294548	1.01259	0.579	0.271	1	control	GUCY2C
0.003267	1.15068	0.526	0.257	1	control	RSRP1
0.00359627	1.11429	0.474	0.157	1	control	CLN3
0.00385132	1.15253	0.632	0.286	1	control	ADAM23
0.0039337	1.21692	0.368	0.1	1	control	PLAG1
0.00448619	1.69661	0.368	0.143	1	control	EFNA5
0.00486696	1.05817	0.421	0.157	1	control	RAB8A
0.00514928	1.04033	0.632	0.329	1	control	UBA1
0.00541781	1.22205	0.526	0.329	1	control	CHD3
0.00544927	1.003	0.526	0.214	1	control	ENSMFAG00000000474
0.00571509	1.05126	0.474	0.186	1	control	SLC26A1
0.00611101	1.1253	0.526	0.357	1	control	STX8
0.00611707	1.00914	0.684	0.314	1	control	PHYH
0.00641593	1.06893	0.474	0.2	1	control	ZNF268
0.00674737	1.00332	0.684	0.371	1	control	MCF2
0.00908492	1.32089	0.526	0.286	1	control	WASL
6.0426e-06	2.19334	0.643	0.105	0.131028	MPTP	ENSMFAG00000016132
6.16264e-06	1.45081	0.729	0.158	0.133631	MPTP	CTNNA1
2.5507e-05	1.12668	0.857	0.474	0.553094	MPTP	UBE3A
8.0039e-05	1.51327	0.643	0.158	1	MPTP	KCNH7
0.000147841	1.25857	0.757	0.263	1	MPTP	HACD4
0.000168327	1.29127	0.771	0.263	1	MPTP	CCDC81
0.000318827	1.07056	0.814	0.526	1	MPTP	IL1RAPL1
0.000342808	1.49719	0.614	0.158	1	MPTP	EFNB1
0.000366842	1.44329	0.671	0.263	1	MPTP	SPI1
0.000399077	1.09939	0.714	0.263	1	MPTP	ZNF407
0.000402019	1.36675	0.714	0.368	1	MPTP	HTR2B
0.000502628	1.36077	0.543	0.105	1	MPTP	SLC35F1
0.000576083	1.28088	0.643	0.263	1	MPTP	PCSK5
0.000610516	1.34832	0.629	0.263	1	MPTP	ANXA2
0.000657179	1.32123	0.571	0.158	1	MPTP	RAD54L
0.001081	1.20705	0.714	0.368	1	MPTP	ALDH18A1
0.00110075	2.44399	0.286	0.053	1	MPTP	SORCS2
0.00112142	1.50282	0.529	0.105	1	MPTP	REC114
0.00140245	1.54675	0.6	0.316	1	MPTP	SH2B3
0.00142396	1.89924	0.529	0.263	1	MPTP	KIRREL3
0.00145659	1.16612	0.686	0.316	1	MPTP	ARHGEF33
0.00146853	2.64492	0.486	0.105	1	MPTP	FAM227B
0.00147727	1.15824	0.686	0.368	1	MPTP	PCDH15
0.00155441	3.68757	0.3	0	1	MPTP	SLC25A13
0.00186329	1.31012	0.5	0.105	1	MPTP	LDB3
0.00204842	1.48182	0.486	0.158	1	MPTP	LAMB1
0.00205077	1.61171	0.457	0.158	1	MPTP	EPB41L4B
0.00210053	1.23529	0.371	0	1	MPTP	CIDEA
0.00233772	1.12072	0.671	0.368	1	MPTP	ENSMFAG00000037164
0.00249895	1.09451	0.671	0.474	1	MPTP	PTGR1
0.0027057	1.20533	0.471	0.105	1	MPTP	SAV1
0.003074	1.64177	0.614	0.158	1	MPTP	SCAMP5
0.00325032	1.37567	0.414	0.105	1	MPTP	ITGA2B
0.00332511	1.28265	0.6	0.263	1	MPTP	ECT2L
0.00354626	1.11685	0.629	0.263	1	MPTP	FSD2
0.00355088	1.35477	0.343	0	1	MPTP	GBP2
0.00375982	1.26326	0.471	0.105	1	MPTP	ELK3
0.00385848	1.25478	0.514	0.158	1	MPTP	CLCF1
0.00399729	1.1284	0.471	0.105	1	MPTP	TSGA10IP
0.00442513	1.3976	0.529	0.211	1	MPTP	FADS1
0.00469839	1.21001	0.371	0.053	1	MPTP	C2H3orf84
0.00477838	1.39824	0.514	0.263	1	MPTP	SMC1B
0.00488186	1.19425	0.543	0.211	1	MPTP	SATL1
0.00531986	1.45795	0.4	0.105	1	MPTP	DSTYK
0.00532332	1.74874	0.457	0.211	1	MPTP	SLC9B1
0.00536338	1.33766	0.543	0.263	1	MPTP	SPRTN
0.00544652	1.17005	0.614	0.211	1	MPTP	TGFB1
0.00580206	1.14511	0.514	0.211	1	MPTP	RSPH4A
0.00601474	1.05878	0.6	0.316	1	MPTP	ACSM4
0.00635769	1.17767	0.543	0.105	1	MPTP	MAP1A
0.00648938	1.03964	0.657	0.263	1	MPTP	CCDC148
0.00695653	1.1515	0.4	0.053	1	MPTP	ENSMFAG00000037588
0.0072808	1.11549	0.6	0.263	1	MPTP	ZNF625
0.0073757	1.31209	0.3	0	1	MPTP	CABYR
0.00739355	1.41412	0.443	0.105	1	MPTP	ARHGAP21
0.00742576	1.37375	0.3	0	1	MPTP	SLC39A7
0.00749961	1.17258	0.357	0.053	1	MPTP	ENSMFAG00000039304
0.00780631	1.15363	0.614	0.316	1	MPTP	CEBPZ
0.0080844	1.30953	0.357	0.053	1	MPTP	FLII
0.00854041	1.51954	0.443	0.158	1	MPTP	WASF3
0.00939672	1.31116	0.543	0.211	1	MPTP	BOD1L1
0.00978843	1.06627	0.6	0.263	1	MPTP	ATG14
0.00987897	2.12492	0.271	0	1	MPTP	SH3RF3
0.00999811	1.10228	0.457	0.158	1	MPTP	TTC12
