# Supplementary material for: A primate nigrostriatal atlas of neuronal vulnerability and resilience in a model of Parkinson’s disease
Source: Nat Commun. 2023 Nov 18;14:7497. doi: 10.1038/s41467-023-43213-2 (PMC10657376; doi:10.1038/s41467-023-43213-2)
Supplement: Supplementary file 8 — Supp_Data5 [file 41467_2023_43213_MOESM8_ESM.xlsx]

## Sheet: DaNs_resistant_genes
Supplementary Data 5. Marker genes of resistant DaNs and Gluts.
p_val	avg_log2FC	pct.1	pct.2	p_val_adj	gene
1.94e-83	2.01077	0.91	0.249	4.21e-79	KCNC2
2.23e-72	1.7553	0.903	0.274	4.84e-68	FOXP2
2.96e-68	2.72622	0.785	0.097	6.42e-64	TRPM3
2.53e-67	1.53372	0.885	0.326	5.48e-63	GPC6
1.47e-66	2.24563	0.799	0.167	3.19e-62	PTPRD
5.61e-65	2.25306	0.802	0.201	1.22e-60	GRID2
1.38e-60	1.77179	0.823	0.181	2.99e-56	SCN1A
1.56e-55	1.1017	0.865	0.441	3.39e-51	FGF14
4.19e-54	1.18021	0.858	0.439	9.08e-50	CSMD3
4.54e-53	1.58184	0.691	0.113	9.84e-49	BAIAP3
1.81e-51	2.88006	0.601	0.043	3.92e-47	ANKFN1
2.51e-51	2.84956	0.625	0.043	5.45e-47	SORCS3
1.09e-49	2.35542	0.722	0.152	2.36e-45	KCNAB1
1.29e-48	1.63269	0.785	0.36	2.8e-44	ENSMFAG00000031304
1.45e-48	1.69553	0.781	0.326	3.14e-44	TMTC1
1.81e-48	1.39787	0.844	0.33	3.92e-44	CDH4
2.49e-47	1.56164	0.792	0.342	5.41e-43	NEGR1
2.94e-47	1.54497	0.792	0.33	6.37e-43	NETO2
3.61e-47	1.98683	0.74	0.271	7.83e-43	GRIK2
2.3e-46	2.29082	0.708	0.176	4.99e-42	SLC35F4
2.45e-46	1.76952	0.767	0.33	5.32e-42	CASK
1.07e-45	1.78693	0.715	0.231	2.31e-41	UNC5D
4.37e-45	1.99291	0.726	0.231	9.48e-41	SLC1A2
1.82e-44	2.45363	0.653	0.12	3.94e-40	RELN
1.32e-43	0.950521	0.878	0.414	2.86e-39	KCNIP4
7.02e-41	1.37805	0.778	0.276	1.52e-36	CDH13
1.45e-40	1.94905	0.75	0.24	3.14e-36	SHISA6
2.34e-39	1.66795	0.712	0.213	5.07e-35	VWA5B1
2.38e-39	1.8857	0.722	0.256	5.16e-35	PDE1A
7.03e-39	0.823851	0.847	0.489	1.52e-34	CTNNA2
1.09e-38	1.59189	0.74	0.285	2.36e-34	NXPH1
4.27e-38	1.0043	0.812	0.475	9.26e-34	SCN9A
5e-38	2.13	0.639	0.156	1.08e-33	FRMD3
3.1e-37	2.44818	0.538	0.1	6.72e-33	SLC38A11
4.04e-37	1.54566	0.764	0.287	8.76e-33	SLC1A1
3.15e-36	1.46793	0.753	0.326	6.83e-32	N4BP2L1
6.37e-36	0.878732	0.771	0.308	1.38e-31	PEG3
6.87e-36	0.969706	0.844	0.419	1.49e-31	NTRK3
9.06e-36	2.18457	0.667	0.188	1.97e-31	GNG2
5.5e-35	0.987173	0.812	0.441	1.19e-30	RNF130
2.64e-34	1.91734	0.663	0.199	5.73e-30	N4BP2
2.47e-33	0.909552	0.83	0.432	5.36e-29	TMEFF2
4.33e-33	1.60507	0.722	0.333	9.39e-29	TMEM132D
1.29e-32	2.58452	0.497	0.104	2.79e-28	MID1
3.61e-32	1.26261	0.75	0.312	7.83e-28	CDH2
1.08e-31	2.26051	0.549	0.161	2.34e-27	NRP2
1.44e-31	1.68736	0.681	0.235	3.13e-27	GPR137C
7.41e-31	1.21243	0.767	0.396	1.61e-26	LUZP2
1.47e-30	1.53642	0.66	0.199	3.18e-26	PLXNC1
2.65e-30	0.879553	0.806	0.385	5.74e-26	GRIN2A
3.01e-29	1.59859	0.719	0.312	6.53e-25	GRIA4
1.2e-28	1.48601	0.733	0.378	2.6e-24	DENND2A
1.83e-28	1.43989	0.667	0.213	3.96e-24	VAT1L
1.87e-28	1.40767	0.729	0.312	4.07e-24	DOP1B
2.75e-27	2.21827	0.576	0.127	5.96e-23	BRINP3
6.15e-27	2.56808	0.597	0.152	1.33e-22	PDE3A
6.17e-27	1.52726	0.674	0.249	1.34e-22	TRANK1
7.33e-27	0.878329	0.753	0.464	1.59e-22	ENSMFAG00000034225
1.08e-26	0.659554	0.806	0.606	2.35e-22	DLG2
1.67e-26	1.7144	0.694	0.299	3.62e-22	DNAAF4
2.17e-26	1.3005	0.743	0.364	4.72e-22	NOL4L
3.05e-26	0.808222	0.639	0.274	6.62e-22	GNAS
6.78e-26	1.58405	0.656	0.265	1.47e-21	TEAD1
8.85e-26	2.09123	0.597	0.199	1.92e-21	KCND2
3.7e-25	1.44032	0.674	0.305	8.01e-21	KCNH7
4.12e-24	1.16769	0.736	0.432	8.94e-20	LRRFIP2
1.37e-23	0.588313	0.823	0.606	2.97e-19	CCSER1
1.72e-23	0.556759	0.882	0.57	3.73e-19	LSAMP
1.85e-23	0.884309	0.781	0.475	4.02e-19	SYN2
1.86e-23	0.758258	0.757	0.43	4.04e-19	SYBU
2.06e-23	0.851718	0.767	0.468	4.46e-19	PRR16
7.96e-23	0.819854	0.677	0.342	1.73e-18	GAP43
8.62e-23	2.41727	0.569	0.131	1.87e-18	KCNH1
9.57e-23	0.470109	0.844	0.672	2.07e-18	RIMS2
1.96e-22	1.3609	0.628	0.265	4.24e-18	LMX1A
2.27e-22	2.23578	0.438	0.113	4.93e-18	CA10
2.32e-22	1.23983	0.715	0.396	5.03e-18	CYYR1
4.39e-22	1.25896	0.549	0.156	9.51e-18	CALB2
6.63e-22	0.902705	0.708	0.4	1.44e-17	PIP5K1B
1.31e-21	1.14435	0.708	0.407	2.84e-17	TCF12
1.42e-21	0.91426	0.74	0.414	3.08e-17	ATP8A1
1.84e-21	1.86376	0.427	0.129	4e-17	ENSMFAG00000000193
3.14e-21	0.871051	0.76	0.566	6.8e-17	SHANK2
3.76e-21	1.03195	0.698	0.348	8.16e-17	STON2
7.36e-21	1.35119	0.684	0.346	1.6e-16	ERICH3
9.34e-21	0.658568	0.774	0.443	2.03e-16	CADM1
1.28e-20	0.839156	0.75	0.516	2.77e-16	PPP3CA
1.35e-20	0.526128	0.802	0.581	2.93e-16	SYNE1
1.62e-20	0.870115	0.562	0.181	3.51e-16	H3F3B
1.8e-20	0.848807	0.743	0.484	3.9e-16	STAG1
1.97e-20	1.42046	0.691	0.43	4.27e-16	PDZD2
1.97e-20	1.46538	0.656	0.308	4.27e-16	ENSMFAG00000024362
2.19e-20	1.57949	0.615	0.269	4.74e-16	DCX
2.42e-20	0.910629	0.74	0.48	5.26e-16	ARMC8
3.23e-20	1.9673	0.542	0.192	7e-16	MAN1A1
9.17e-20	1.92902	0.538	0.229	1.99e-15	HFM1
9.8e-20	0.449901	0.806	0.615	2.12e-15	MCF2L2
1.11e-19	0.934564	0.708	0.455	2.41e-15	CHL1
1.19e-19	0.343706	0.851	0.683	2.58e-15	DOCK3
1.59e-19	0.677895	0.753	0.525	3.44e-15	TUT4
1.81e-19	1.72777	0.535	0.249	3.92e-15	THBS3
2.01e-19	1.21797	0.688	0.396	4.36e-15	LRP8
2.2e-19	0.809591	0.76	0.495	4.78e-15	PPP1R9A
2.42e-19	1.43475	0.681	0.41	5.25e-15	WDPCP
3.19e-19	1.96073	0.514	0.145	6.92e-15	HS3ST4
4.33e-19	1.49317	0.608	0.238	9.39e-15	ZBTB7C
4.33e-19	1.11608	0.722	0.455	9.4e-15	IFT88
4.81e-19	0.50351	0.806	0.595	1.04e-14	AKAP9
6.1e-19	0.893533	0.677	0.371	1.32e-14	ENSMFAG00000034375
1.1e-18	2.03505	0.587	0.242	2.38e-14	SEMA5A
1.3e-18	0.820123	0.653	0.353	2.81e-14	TSPYL2
1.38e-18	1.15598	0.701	0.412	2.99e-14	NEO1
1.63e-18	1.59377	0.653	0.38	3.53e-14	CACNA2D1
1.73e-18	1.38708	0.59	0.251	3.74e-14	MAOB
2.36e-18	1.36257	0.611	0.305	5.11e-14	TNIK
2.38e-18	0.891386	0.719	0.471	5.16e-14	VPS54
2.69e-18	0.506863	0.795	0.554	5.84e-14	SNTG1
4.3e-18	1.0607	0.642	0.337	9.33e-14	CACNA2D3
4.47e-18	0.480111	0.847	0.674	9.69e-14	NBEA
4.86e-18	0.751533	0.708	0.475	1.05e-13	DDX24
5.5e-18	0.690451	0.747	0.538	1.19e-13	NALCN
6.26e-18	1.49084	0.642	0.326	1.36e-13	ENSMFAG00000046977
7.25e-18	0.9082	0.67	0.41	1.57e-13	CHN1
7.54e-18	1.34413	0.649	0.301	1.63e-13	ZBTB20
1.15e-17	2.20167	0.403	0.109	2.5e-13	NWD2
1.52e-17	0.480009	0.806	0.559	3.3e-13	XKR6
1.68e-17	0.643605	0.743	0.538	3.65e-13	DPP6
2.46e-17	1.28817	0.569	0.265	5.34e-13	BCL2
2.75e-17	0.83219	0.719	0.473	5.96e-13	RALYL
3.26e-17	1.94433	0.312	0.086	7.06e-13	SLC6A7
5.4e-17	1.48008	0.691	0.382	1.17e-12	AFAP1
5.43e-17	1.62045	0.628	0.294	1.18e-12	EPHB1
5.91e-17	0.505649	0.785	0.622	1.28e-12	SCAPER
7.84e-17	1.29817	0.413	0.149	1.7e-12	GFRA2
1.69e-16	0.854884	0.722	0.523	3.67e-12	DPYD
1.75e-16	1.09912	0.677	0.434	3.79e-12	MCTP1
1.84e-16	0.629716	0.774	0.543	3.98e-12	ABLIM2
1.92e-16	1.35376	0.663	0.428	4.16e-12	SLCO3A1
2e-16	0.98388	0.667	0.423	4.33e-12	MEF2C
2.08e-16	0.836818	0.681	0.391	4.51e-12	CC2D2A
2.37e-16	0.483377	0.778	0.588	5.14e-12	ADGRL3
2.92e-16	1.89579	0.25	0.05	6.32e-12	TSPAN18
3.64e-16	1.0147	0.639	0.355	7.88e-12	RUNX1T1
4.06e-16	0.74301	0.736	0.518	8.81e-12	MED12L
4.07e-16	1.05415	0.646	0.314	8.83e-12	SHC3
4.87e-16	2.54705	0.396	0.059	1.06e-11	MALRD1
5.21e-16	0.638807	0.74	0.552	1.13e-11	KANSL1L
6.1e-16	1.76924	0.559	0.26	1.32e-11	NIPAL1
6.26e-16	2.04808	0.26	0.061	1.36e-11	SLCO1C1
8.83e-16	0.899221	0.552	0.197	1.91e-11	CHGB
1.01e-15	0.779375	0.719	0.523	2.19e-11	RBM26
1.14e-15	1.4612	0.622	0.283	2.47e-11	ITGA9
1.23e-15	0.836583	0.733	0.475	2.67e-11	CALD1
1.48e-15	1.58714	0.524	0.188	3.22e-11	IL1RAPL2
1.83e-15	0.469902	0.767	0.543	3.98e-11	SLC8A1
1.9e-15	1.18669	0.656	0.364	4.12e-11	KLHL42
2.8e-15	1.66825	0.59	0.303	6.08e-11	NFE2L3
3.67e-15	0.662233	0.715	0.437	7.95e-11	GRB10
3.78e-15	0.633112	0.708	0.495	8.19e-11	TARSL2
4.04e-15	1.97845	0.58	0.29	8.76e-11	CDH18
4.29e-15	0.565847	0.715	0.514	9.31e-11	N4BP2L2
4.84e-15	0.646966	0.74	0.525	1.05e-10	TMCC3
5.48e-15	1.97002	0.302	0.093	1.19e-10	NETO1
6.05e-15	0.458516	0.799	0.636	1.31e-10	TANC2
6.08e-15	0.698104	0.667	0.4	1.32e-10	ZNF483
6.6e-15	1.10089	0.67	0.425	1.43e-10	KCNT2
7.55e-15	0.632028	0.733	0.561	1.64e-10	ENSMFAG00000000656
8.48e-15	1.91619	0.288	0.086	1.84e-10	HCRTR2
9.55e-15	0.754507	0.733	0.495	2.07e-10	NME9
1e-14	0.766742	0.729	0.572	2.18e-10	SLC4A10
1.1e-14	1.36625	0.635	0.369	2.4e-10	NEBL
1.14e-14	2.05756	0.316	0.111	2.47e-10	TRPC4
1.3e-14	0.579352	0.486	0.158	2.83e-10	CALY
1.51e-14	2.20168	0.451	0.124	3.28e-10	CCDC60
2.72e-14	1.20727	0.635	0.348	5.91e-10	ERO1B
2.93e-14	1.01635	0.649	0.457	6.36e-10	MAMDC2
2.99e-14	0.402662	0.83	0.656	6.47e-10	AGBL4
3.36e-14	1.11369	0.67	0.5	7.29e-10	SDK1
5.12e-14	0.96757	0.701	0.507	1.11e-09	SRRM4
7.65e-14	1.55259	0.465	0.238	1.66e-09	RAD54L
8.12e-14	0.540323	0.785	0.586	1.76e-09	HACL1
9.09e-14	1.85089	0.514	0.249	1.97e-09	HTR4
1.07e-13	1.57892	0.354	0.131	2.32e-09	ANTXR2
1.09e-13	1.60526	0.41	0.188	2.37e-09	TBC1D2B
1.24e-13	0.668049	0.708	0.541	2.69e-09	ASTN1
1.88e-13	0.542856	0.767	0.509	4.07e-09	ITFG1
1.91e-13	0.67362	0.729	0.552	4.15e-09	FBXL13
2e-13	1.94558	0.497	0.217	4.33e-09	SCTR
2.54e-13	1.14972	0.608	0.324	5.51e-09	MEIS3
2.77e-13	1.02929	0.663	0.373	6e-09	GPCPD1
2.83e-13	1.05921	0.66	0.425	6.14e-09	PTGR1
2.87e-13	1.00718	0.677	0.489	6.21e-09	PACRG
3.86e-13	0.432597	0.743	0.534	8.38e-09	KLHL29
4.05e-13	1.1116	0.632	0.398	8.77e-09	ENSMFAG00000041903
4.82e-13	1.36866	0.486	0.271	1.05e-08	CBR3
4.89e-13	1.90643	0.25	0.072	1.06e-08	CNGA1
5.78e-13	1.22343	0.559	0.215	1.25e-08	RPL18A
6.25e-13	1.30575	0.635	0.423	1.35e-08	TRPS1
6.42e-13	0.66754	0.74	0.584	1.39e-08	ENSMFAG00000041463
6.68e-13	0.660326	0.733	0.538	1.45e-08	PTPRG
7.75e-13	0.541583	0.757	0.552	1.68e-08	ENSMFAG00000003384
8.03e-13	0.910081	0.705	0.538	1.74e-08	FARP1
8.95e-13	1.5814	0.562	0.296	1.94e-08	WWC1
8.99e-13	0.622252	0.701	0.511	1.95e-08	MEGF11
9.76e-13	0.729958	0.684	0.486	2.12e-08	ROCK2
1.18e-12	0.754846	0.663	0.396	2.57e-08	APLP2
1.19e-12	0.522298	0.726	0.475	2.58e-08	ARHGAP32
1.26e-12	0.629275	0.708	0.543	2.72e-08	PAK3
1.31e-12	0.987174	0.618	0.38	2.84e-08	MEST
1.45e-12	0.503525	0.722	0.5	3.15e-08	ENSMFAG00000022580
1.62e-12	1.63508	0.323	0.122	3.51e-08	HTR7
1.62e-12	0.556904	0.788	0.615	3.52e-08	IL1RAPL1
1.67e-12	0.58781	0.694	0.486	3.63e-08	PCM1
1.71e-12	0.669486	0.694	0.486	3.7e-08	AHI1
1.97e-12	0.792913	0.701	0.507	4.28e-08	GOLGA4
2.07e-12	1.90823	0.438	0.229	4.48e-08	OPRK1
2.25e-12	0.413606	0.747	0.561	4.89e-08	STXBP5L
2.42e-12	0.703451	0.726	0.534	5.25e-08	PHKB
2.92e-12	1.90652	0.375	0.115	6.33e-08	PDE1C
3.08e-12	0.607427	0.722	0.557	6.69e-08	PGAP1
3.25e-12	0.781123	0.688	0.462	7.05e-08	CCPG1
4.18e-12	1.18668	0.486	0.208	9.06e-08	LRTM1
4.62e-12	1.81304	0.497	0.242	1e-07	CFAP299
4.64e-12	1.05855	0.649	0.455	1.01e-07	ADCY2
4.78e-12	0.80736	0.663	0.452	1.04e-07	NRG4
4.82e-12	0.940839	0.667	0.439	1.05e-07	C17orf78
5.21e-12	1.57076	0.552	0.253	1.13e-07	OXR1
5.4e-12	1.22223	0.59	0.303	1.17e-07	SYN3
5.73e-12	0.472699	0.715	0.518	1.24e-07	ICA1L
5.75e-12	0.755545	0.691	0.518	1.25e-07	SGCE
6.06e-12	1.60131	0.451	0.217	1.31e-07	ADRA1A
6.44e-12	0.413639	0.799	0.676	1.4e-07	UBE3A
6.77e-12	0.519325	0.722	0.543	1.47e-07	PPP2R5C
7.43e-12	0.416153	0.76	0.572	1.61e-07	ARID4B
8.49e-12	1.19521	0.66	0.464	1.84e-07	CFAP69
9e-12	1.20844	0.615	0.378	1.95e-07	CTNNB1
9e-12	1.44002	0.566	0.276	1.95e-07	CACNG4
9.58e-12	0.603642	0.556	0.314	2.08e-07	RPS8
1.03e-11	0.876203	0.667	0.428	2.24e-07	TMEM63C
1.17e-11	0.635448	0.67	0.473	2.54e-07	ZER1
1.2e-11	0.680375	0.67	0.455	2.59e-07	ENSMFAG00000047103
1.2e-11	1.44028	0.417	0.217	2.59e-07	BICC1
1.21e-11	1.20242	0.656	0.396	2.62e-07	RASGRP1
1.21e-11	0.640788	0.708	0.57	2.63e-07	NAV3
1.22e-11	0.471609	0.715	0.557	2.64e-07	FBXO11
1.22e-11	0.718978	0.694	0.493	2.64e-07	SIMC1
1.27e-11	0.607278	0.747	0.554	2.76e-07	PKD2
1.32e-11	1.61739	0.26	0.088	2.87e-07	SYT6
1.4e-11	1.90181	0.312	0.129	3.04e-07	CHST8
1.96e-11	1.19619	0.628	0.416	4.24e-07	PIGB
2.05e-11	1.25351	0.542	0.301	4.44e-07	SPTB
2.08e-11	0.922983	0.66	0.484	4.52e-07	AVIL
2.21e-11	0.782527	0.653	0.473	4.8e-07	AGPAT4
2.64e-11	0.775177	0.698	0.514	5.72e-07	GALNT13
2.8e-11	0.707019	0.667	0.437	6.06e-07	ACBD3
2.89e-11	0.732458	0.625	0.439	6.26e-07	ENSMFAG00000003188
3.13e-11	1.1485	0.611	0.385	6.79e-07	CD302
3.8e-11	1.58252	0.264	0.093	8.23e-07	ILDR2
4.54e-11	0.424314	0.771	0.658	9.84e-07	UNC79
4.67e-11	0.939322	0.642	0.459	1.01e-06	CCNH
5.45e-11	1.74648	0.472	0.213	1.18e-06	LEPR
5.68e-11	0.517781	0.757	0.627	1.23e-06	ST7
5.84e-11	0.561436	0.708	0.552	1.27e-06	DCAF10
6.16e-11	1.41858	0.601	0.364	1.34e-06	MB21D2
6.72e-11	1.8146	0.385	0.199	1.46e-06	OVCH1
6.87e-11	0.537905	0.681	0.536	1.49e-06	ZFYVE9
7.43e-11	1.51068	0.562	0.283	1.61e-06	PACRGL
7.67e-11	0.399461	0.778	0.665	1.66e-06	ERC1
7.98e-11	0.582757	0.694	0.566	1.73e-06	CD46
8.55e-11	0.892806	0.628	0.412	1.85e-06	RET
8.65e-11	0.602997	0.691	0.5	1.88e-06	LMBR1
8.82e-11	0.914734	0.625	0.43	1.91e-06	WDR35
8.97e-11	1.71288	0.316	0.143	1.94e-06	NXNL2
9.12e-11	0.451888	0.76	0.584	1.98e-06	NRG1
9.61e-11	0.859057	0.688	0.527	2.08e-06	PTCH2
9.64e-11	1.16789	0.625	0.41	2.09e-06	PDZRN3
1.13e-10	0.593719	0.698	0.55	2.45e-06	AFF3
1.47e-10	0.507115	0.712	0.579	3.2e-06	KDM2A
1.53e-10	0.586067	0.688	0.523	3.32e-06	ANKRD44
1.57e-10	0.950474	0.622	0.443	3.4e-06	CCDC173
1.7e-10	1.02972	0.604	0.382	3.68e-06	FANCL
1.71e-10	1.62558	0.358	0.172	3.7e-06	SYNDIG1L
1.98e-10	0.588564	0.66	0.441	4.29e-06	PCDHGA4
2.07e-10	1.64074	0.382	0.217	4.49e-06	MOV10
2.07e-10	0.411717	0.701	0.509	4.5e-06	RABL6
2.09e-10	1.32653	0.587	0.31	4.54e-06	PRC1
2.23e-10	0.453979	0.736	0.613	4.83e-06	STXBP5
2.25e-10	0.809346	0.615	0.371	4.87e-06	FRMD5
2.42e-10	1.15616	0.625	0.4	5.24e-06	ATP2B1
2.47e-10	0.801898	0.632	0.425	5.37e-06	OSBPL1A
2.48e-10	1.2539	0.434	0.217	5.38e-06	ANXA2
2.53e-10	0.8231	0.653	0.482	5.48e-06	TPST1
2.79e-10	0.622839	0.747	0.622	6.04e-06	SCMH1
2.88e-10	0.676361	0.67	0.505	6.24e-06	WDR17
4.05e-10	0.561182	0.705	0.534	8.79e-06	SMG6
4.26e-10	0.586993	0.691	0.527	9.24e-06	BRWD1
5.25e-10	0.35821	0.795	0.606	1.14e-05	CADPS2
5.53e-10	0.314706	0.75	0.624	1.2e-05	C20orf194
5.58e-10	1.31261	0.517	0.299	1.21e-05	BEAN1
5.7e-10	0.428271	0.743	0.588	1.24e-05	HOOK3
5.87e-10	0.430168	0.778	0.615	1.27e-05	ACACA
5.96e-10	0.374971	0.785	0.581	1.29e-05	ENSMFAG00000038698
6.32e-10	0.54652	0.493	0.204	1.37e-05	HSPH1
6.81e-10	0.417776	0.757	0.6	1.48e-05	SCN8A
8.51e-10	1.2818	0.604	0.389	1.85e-05	GALNT18
9.08e-10	0.624481	0.646	0.437	1.97e-05	SYT9
9.7e-10	1.19644	0.576	0.389	2.1e-05	ZFHX2
9.84e-10	0.459286	0.74	0.602	2.13e-05	ZNF638
9.93e-10	0.673795	0.674	0.493	2.15e-05	UBASH3B
9.97e-10	0.46086	0.747	0.636	2.16e-05	EXOC4
1e-09	0.447201	0.635	0.362	2.17e-05	GABRG3
1.11e-09	1.57814	0.42	0.249	2.41e-05	ST8SIA4
1.17e-09	1.96671	0.392	0.161	2.55e-05	SORCS1
1.21e-09	0.561629	0.67	0.468	2.62e-05	RIC3
1.24e-09	0.718357	0.639	0.493	2.68e-05	CTNNA1
1.24e-09	0.265485	0.743	0.613	2.69e-05	CDC42BPA
1.35e-09	0.491737	0.708	0.568	2.94e-05	TP53BP1
1.58e-09	0.599786	0.667	0.559	3.43e-05	RASA1
1.61e-09	0.577005	0.705	0.579	3.49e-05	TTLL5
1.71e-09	0.588118	0.663	0.391	3.7e-05	DNAH9
1.71e-09	0.988185	0.625	0.434	3.7e-05	TGFB1
1.9e-09	0.570023	0.715	0.566	4.13e-05	ENSMFAG00000043717
2.18e-09	0.615451	0.635	0.414	4.73e-05	SIDT1
2.19e-09	1.22097	0.615	0.344	4.75e-05	FNDC3B
2.34e-09	0.46062	0.757	0.638	5.08e-05	CELF4
2.39e-09	0.761625	0.674	0.489	5.18e-05	GNPTAB
2.63e-09	0.835269	0.646	0.559	5.71e-05	TENM4
2.95e-09	0.698783	0.67	0.561	6.39e-05	PLXNA4
3.06e-09	0.340373	0.736	0.595	6.63e-05	NCOA1
4.06e-09	1.12117	0.611	0.423	8.79e-05	NIN
4.26e-09	0.571938	0.625	0.41	9.23e-05	ZDHHC14
4.45e-09	1.06861	0.622	0.434	9.65e-05	CCDC148
4.59e-09	1.21338	0.604	0.428	9.96e-05	MAML3
4.61e-09	1.13303	0.649	0.419	9.99e-05	ACVR2A
4.86e-09	1.01949	0.646	0.468	0.000105442	NOVA1
5.01e-09	0.495371	0.677	0.505	0.000108627	SETX
5.15e-09	0.992923	0.622	0.462	0.000111572	SYT16
5.22e-09	1.73084	0.472	0.308	0.000113256	KIRREL1
5.93e-09	1.89439	0.389	0.226	0.000128601	TRHDE
6.17e-09	1.85513	0.524	0.256	0.000133886	HHAT
6.41e-09	0.383683	0.764	0.686	0.00013893	KCNMA1
6.74e-09	1.06693	0.594	0.367	0.000146057	CHPT1
7.14e-09	0.924406	0.622	0.425	0.000154852	SPI1
8.72e-09	1.35907	0.528	0.328	0.00018901	SKAP1
1.12e-08	1.26428	0.569	0.36	0.00024275	ELMO1
1.12e-08	0.256989	0.747	0.57	0.000243395	SCN2A
1.13e-08	0.664416	0.604	0.425	0.000245525	ACTR10
1.16e-08	0.556978	0.677	0.566	0.00025249	DOP1A
1.23e-08	0.596387	0.674	0.566	0.000266068	OSBPL10
1.33e-08	0.441075	0.691	0.647	0.00028865	IQCJ-SCHIP1
1.38e-08	0.97358	0.604	0.376	0.000299229	SLC26A5
1.43e-08	0.410897	0.726	0.57	0.000309018	SGSM1
1.45e-08	1.44085	0.549	0.367	0.000313707	ENSMFAG00000043199
1.48e-08	0.461045	0.677	0.495	0.000320406	USP15
1.55e-08	1.1608	0.562	0.344	0.000335095	SYT12
1.56e-08	0.446496	0.681	0.518	0.000337805	ATXN10
1.62e-08	0.778798	0.653	0.466	0.000351481	SRSF12
1.66e-08	0.616812	0.649	0.498	0.000359588	ACER3
1.81e-08	0.629467	0.507	0.251	0.000392318	FXYD6
1.83e-08	0.767646	0.653	0.509	0.000396541	RYR1
1.95e-08	0.57668	0.694	0.622	0.000422814	LARGE1
2.06e-08	0.829493	0.708	0.545	0.000447025	ZFP30
2.16e-08	0.716833	0.646	0.448	0.000468849	OCA2
2.21e-08	1.11649	0.618	0.416	0.000478982	HACD1
2.38e-08	0.559898	0.67	0.491	0.000516783	CDON
2.51e-08	1.54264	0.448	0.303	0.000544037	CDH7
2.61e-08	0.622973	0.556	0.33	0.000566271	TERF2IP
2.81e-08	1.16524	0.479	0.256	0.000608344	TOX
2.88e-08	0.422765	0.674	0.541	0.000623488	ZMYND11
2.94e-08	0.337426	0.788	0.661	0.000637365	KSR2
3.05e-08	0.556622	0.688	0.502	0.000661645	TERF1
3.11e-08	1.15019	0.382	0.224	0.00067376	CARHSP1
3.19e-08	0.724937	0.622	0.412	0.000692247	IQCB1
3.25e-08	0.767541	0.656	0.484	0.000704708	SLC24A5
3.33e-08	0.763359	0.663	0.5	0.000721773	PIGX
3.38e-08	1.51997	0.278	0.136	0.00073268	KCNK9
3.56e-08	1.34231	0.358	0.199	0.000772969	PTK7
3.68e-08	0.908673	0.642	0.448	0.000798463	ZC2HC1C
4.06e-08	1.12792	0.573	0.344	0.000880203	ATP13A5
4.24e-08	1.18335	0.521	0.319	0.000920027	PRKCQ
4.38e-08	1.571	0.528	0.326	0.000949696	CNR1
4.65e-08	0.476955	0.698	0.595	0.00100772	SENP5
4.77e-08	0.276868	0.212	0.437	0.0010336	SEMA5B
5.02e-08	1.18311	0.576	0.369	0.00108755	NR3C1
5.41e-08	0.364157	0.691	0.538	0.00117209	DLG1
5.55e-08	0.517703	0.688	0.545	0.00120388	CCDC91
5.7e-08	0.532224	0.653	0.464	0.00123563	STRC
5.75e-08	0.608386	0.667	0.525	0.00124757	SMARCC1
5.78e-08	1.36303	0.507	0.274	0.00125286	MAML2
5.96e-08	0.744373	0.628	0.439	0.00129312	ZNF789
6.14e-08	0.707642	0.625	0.446	0.00133196	TRIM24
6.18e-08	1.49433	0.375	0.231	0.0013406	EDARADD
6.39e-08	0.394211	0.688	0.532	0.00138579	ENSMFAG00000003779
6.5e-08	0.905982	0.583	0.391	0.00140872	TPM1
6.74e-08	0.385622	0.719	0.559	0.0014622	TTC3
6.78e-08	0.861716	0.594	0.38	0.00146972	ERGIC2
6.88e-08	1.04218	0.573	0.376	0.0014923	TXNDC16
7.31e-08	1.45388	0.503	0.324	0.00158436	KIAA2012
7.59e-08	0.629355	0.615	0.432	0.00164507	NPHP1
7.61e-08	0.677506	0.656	0.52	0.00165088	RBM33
7.64e-08	0.721984	0.66	0.507	0.0016577	PCNX4
7.92e-08	0.828602	0.59	0.382	0.00171645	SLC39A10
8.41e-08	1.31833	0.594	0.391	0.00182369	GREB1
8.53e-08	0.526208	0.635	0.48	0.00184929	KIF3A
9.17e-08	1.03828	0.51	0.314	0.00198905	CMTM2
9.37e-08	0.880636	0.635	0.434	0.0020322	ALDH18A1
9.49e-08	0.975411	0.628	0.405	0.00205816	MTHFR
9.55e-08	1.34567	0.344	0.186	0.00207148	IGSF21
1e-07	1.43033	0.545	0.321	0.00216981	BCL11A
1.02e-07	0.286488	0.681	0.534	0.00221691	SLIT1
1.04e-07	1.01244	0.549	0.312	0.00226182	NRSN1
1.07e-07	0.972114	0.59	0.403	0.00231919	ACSM4
1.13e-07	0.363985	0.75	0.622	0.00245606	CSPP1
1.14e-07	0.66822	0.674	0.491	0.00247817	SOS1
1.19e-07	0.586212	0.653	0.495	0.00257028	TXLNG
1.19e-07	0.56907	0.712	0.588	0.00258288	ARMC9
1.29e-07	0.71378	0.635	0.462	0.00280551	LRP6
1.31e-07	0.37152	0.642	0.464	0.00284584	HDGFL3
1.49e-07	0.374142	0.615	0.439	0.00322413	HACD3
1.51e-07	0.466877	0.667	0.532	0.00327329	COL25A1
1.53e-07	1.17384	0.569	0.355	0.00332786	C1orf21
1.57e-07	0.610245	0.646	0.523	0.00340905	GPALPP1
1.68e-07	0.50485	0.604	0.443	0.00364133	NDUFS4
1.69e-07	0.821479	0.632	0.446	0.00366235	ZFP14
1.73e-07	0.798076	0.615	0.482	0.00375384	NLGN4X
1.74e-07	1.13272	0.448	0.296	0.00376351	DCHS2
1.96e-07	1.01404	0.608	0.425	0.00424801	GPD2
2e-07	0.911688	0.639	0.464	0.00434342	CASC1
2.07e-07	0.549004	0.653	0.538	0.00449942	MICU2
2.12e-07	1.20978	0.559	0.362	0.00458707	SPEF2
2.21e-07	0.672197	0.622	0.491	0.00478488	GPR155
2.25e-07	1.33753	0.587	0.4	0.0048718	SPOPL
2.37e-07	0.720259	0.639	0.466	0.00512995	C12orf66
2.52e-07	0.547468	0.688	0.559	0.00545459	TTC13
2.63e-07	1.10564	0.503	0.29	0.00570297	NRIP3
2.7e-07	1.27879	0.556	0.376	0.00585292	SLC22A3
2.73e-07	0.674536	0.632	0.457	0.00592228	RBM4B
2.75e-07	0.380004	0.611	0.45	0.00596863	NDFIP1
2.81e-07	0.483817	0.698	0.584	0.00609596	PAN3
2.83e-07	0.367376	0.729	0.604	0.00614651	ENSMFAG00000008018
2.84e-07	0.687901	0.611	0.466	0.00615373	GOLGB1
3.19e-07	0.632577	0.681	0.534	0.00691961	OSBPL6
3.26e-07	0.454043	0.684	0.552	0.00706781	MTSS1
3.36e-07	1.45081	0.486	0.326	0.0072791	CAMK2A
3.44e-07	1.24481	0.309	0.172	0.00746593	BMPER
3.52e-07	0.448684	0.688	0.543	0.00762441	RNF213
3.58e-07	0.4601	0.677	0.511	0.00776382	SRGAP1
3.65e-07	0.580258	0.649	0.516	0.00791739	MAP3K4
3.65e-07	0.454082	0.684	0.579	0.00792055	LONP2
3.78e-07	1.12164	0.517	0.346	0.0081931	COBLL1
3.79e-07	1.71289	0.264	0.138	0.00822568	KCNH4
3.97e-07	0.725307	0.587	0.4	0.00859865	GABRG2
4.2e-07	0.942332	0.583	0.373	0.00911389	MFSD4A
4.35e-07	0.817442	0.58	0.434	0.00943852	TUSC3
4.35e-07	1.16227	0.545	0.324	0.00944125	SLC13A3

## Sheet: Gluts_resistant_genes
Supplementary Data 5. Marker genes of resistant DaNs and Gluts.
p_val	avg_log2FC	pct.1	pct.2	p_val_adj	gene
1.59e-268	2.74995	0.998	0.554	3.44e-264	MYO16
8.68e-267	1.5756	0.941	0.032	1.88e-262	LMX1A
3.17e-255	2.29953	1	0.73	6.87e-251	SORCS1
1.13e-247	2.21633	0.994	0.374	2.45e-243	ENSMFAG00000003044
1e-246	2.40555	0.977	0.346	2.17e-242	SEMA3E
6.46e-232	1.54966	0.973	0.371	1.4e-227	NTNG2
1.35e-231	1.51133	0.999	0.914	2.92e-227	CHL1
1.21e-224	1.03527	0.854	0.015	2.61e-220	PITX2
3.03e-218	1.65276	0.999	0.827	6.58e-214	ENSMFAG00000032381
2.48e-216	1.7518	1	0.719	5.38e-212	SORCS3
3.84e-206	1.38592	0.995	0.87	8.33e-202	DOCK4
2.12e-205	1.5286	0.996	0.935	4.6e-201	FAT3
7.76e-204	1.43465	0.998	0.906	1.68e-199	KIF26B
3.08e-203	1.29162	0.988	0.792	6.68e-199	MCU
3.07e-202	1.81608	0.998	0.878	6.66e-198	LHFPL3
9.05e-202	1.37075	0.95	0.277	1.96e-197	ARHGAP18
2.26e-195	0.94471	0.8	0.048	4.91e-191	LMX1B
4.1e-194	1.63353	0.939	0.409	8.89e-190	SEMA3A
3.08e-192	2.03936	0.955	0.543	6.68e-188	CDH20
4.07e-192	1.61845	0.982	0.407	8.82e-188	DOCK2
1.03e-190	1.66543	0.998	0.359	2.23e-186	FOXP2
4.89e-190	1.39475	1	0.965	1.06e-185	DLGAP1
4.74e-188	1.46532	0.998	0.965	1.03e-183	ROBO1
9.97e-184	0.959906	1	1	2.16e-179	CNTNAP2
2.39e-183	1.05782	1	0.99	5.17e-179	CACNA2D1
2.22e-182	1.4665	0.988	0.553	4.81e-178	ARHGAP24
7.98e-178	1.2593	0.996	0.809	1.73e-173	INPP4B
2.04e-177	1.28987	1	0.971	4.43e-173	PDE4D
2.22e-177	1.08266	0.869	0.231	4.8e-173	ENSMFAG00000038734
8.2e-176	0.901942	0.819	0.136	1.78e-171	USH1C
1.57e-174	1.53419	0.986	0.608	3.4e-170	ZNF385B
2.07e-170	1.39233	1	0.917	4.49e-166	IQCJ-SCHIP1
2.39e-169	1.18346	1	0.994	5.18e-165	ROBO2
8.69e-167	1.73495	0.943	0.639	1.88e-162	KCTD8
3.68e-166	1.36291	0.986	0.641	7.97e-162	ALCAM
2.37e-160	1.42394	0.987	0.694	5.14e-156	ZMAT4
9.21e-159	1.25041	0.999	0.975	2e-154	RBFOX1
2.7e-158	1.34858	0.935	0.486	5.86e-154	FRMD4B
1.05e-156	1.16217	0.962	0.485	2.28e-152	IQCJ
7.95e-154	1.1625	1	0.964	1.72e-149	OXR1
1.74e-152	1.04767	0.977	0.756	3.77e-148	RSU1
1.1e-151	1.02762	1	0.985	2.39e-147	NOVA1
2.78e-151	1.13634	0.982	0.756	6.03e-147	FOXP1
6.81e-148	1.25981	0.979	0.799	1.48e-143	MAML3
4.29e-142	2.1729	0.864	0.346	9.3e-138	HTR2C
3.24e-140	0.871942	1	0.999	7.02e-136	LRP1B
1.16e-138	0.952885	0.999	0.925	2.51e-134	ARHGAP26
4.78e-138	0.905107	0.999	0.989	1.04e-133	DMD
3.02e-136	1.11449	0.899	0.319	6.54e-132	TOX
5.52e-136	0.853332	1	0.993	1.2e-131	PLEKHA5
2e-135	0.647453	1	0.999	4.33e-131	SMYD3
2.8e-135	0.874715	0.976	0.777	6.07e-131	PACSIN2
6.55e-133	1.29357	0.998	0.978	1.42e-128	UBE3A
2.04e-131	0.654167	0.761	0.172	4.41e-127	VSIR
2.06e-131	0.73895	0.997	0.993	4.47e-127	TNIK
1.25e-130	1.11314	0.885	0.479	2.72e-126	NEFM
3.99e-130	0.888034	1	0.999	8.65e-126	ENSMFAG00000037884
4.94e-130	1.05209	0.825	0.276	1.07e-125	SYT10
1.16e-128	0.801514	0.996	0.971	2.51e-124	NAV3
1.14e-127	1.1366	0.936	0.499	2.47e-123	GALNT14
4e-127	1.17316	0.986	0.805	8.68e-123	RYR3
1.9e-126	0.661171	0.689	0.118	4.12e-122	CSRP2
1.85e-123	1.02592	0.975	0.722	4e-119	ENO4
3.14e-123	0.977708	0.997	0.658	6.8e-119	ZFHX4
4.63e-123	0.756938	0.903	0.468	1e-118	VOPP1
5.47e-123	0.895123	0.993	0.931	1.19e-118	SLCO3A1
6.63e-123	1.05863	0.991	0.856	1.44e-118	PTPRM
6.55e-120	0.856272	0.984	0.893	1.42e-115	ST8SIA1
1.97e-117	1.1497	0.997	0.816	4.27e-113	CACNA2D3
5.51e-117	0.718317	0.999	0.992	1.19e-112	DGKI
1.8e-115	1.22687	0.664	0.126	3.91e-111	PIK3C2G
1.75e-112	1.0312	0.963	0.575	3.8e-108	ENSMFAG00000030468
5.21e-112	0.73606	0.955	0.676	1.13e-107	ZNF618
5.39e-110	0.836159	0.918	0.438	1.17e-105	SEL1L3
7.44e-109	0.841124	0.999	0.976	1.61e-104	NCAM2
1.01e-108	1.09388	0.991	0.863	2.18e-104	PITPNC1
1.56e-108	0.612234	0.999	0.997	3.38e-104	PCLO
1.71e-108	0.852989	1	0.982	3.72e-104	SGCZ
3.76e-108	0.876478	0.995	0.921	8.15e-104	XYLT1
1.58e-106	0.839657	0.968	0.806	3.43e-102	CBLB
5.34e-105	0.812259	0.994	0.907	1.16e-100	TENM1
7.77e-105	0.81648	0.856	0.428	1.68e-100	RANBP3L
6.65e-104	0.715991	0.987	0.914	1.44e-99	PRICKLE2
7.09e-104	0.522873	1	1	1.54e-99	MAGI2
9.76e-104	0.759604	0.988	0.819	2.12e-99	TMEM163
1.41e-103	0.687936	0.726	0.198	3.06e-99	GRB14
5.74e-103	0.600253	0.995	0.976	1.24e-98	SRPK2
3.32e-101	0.97174	0.992	0.945	7.21e-97	EXT1
6.88e-101	0.871243	0.942	0.665	1.49e-96	ADAMTS2
2e-100	0.763012	0.969	0.632	4.35e-96	COL11A1
3.36e-100	0.633888	0.995	0.967	7.28e-96	ABLIM1
1.11e-99	0.695026	0.791	0.28	2.41e-95	LRTM1
3.2e-99	0.981859	0.988	0.792	6.93e-95	RGS6
9.94e-99	0.907899	0.991	0.807	2.15e-94	SLC24A2
1.26e-97	0.753343	0.941	0.716	2.73e-93	MICU1
2.87e-97	1.06127	0.937	0.67	6.22e-93	PALLD
1.45e-96	0.711464	0.999	0.968	3.14e-92	CAMK1D
2.59e-96	0.665635	0.833	0.364	5.61e-92	TLE1
9.04e-96	0.931011	0.983	0.763	1.96e-91	SCN9A
4.43e-95	0.875625	0.995	0.745	9.61e-91	GRIA1
6.23e-95	0.730679	0.992	0.899	1.35e-90	CCDC85A
1.25e-94	0.746151	0.911	0.647	2.7e-90	PIP4K2A
1.33e-93	0.792895	0.997	0.967	2.88e-89	CNTNAP5
2.02e-92	0.669276	0.955	0.807	4.37e-88	TBC1D8
1.05e-91	0.650937	0.991	0.949	2.29e-87	FAM222B
1.82e-91	0.66583	0.996	0.931	3.95e-87	MSI2
2.76e-91	0.797589	0.926	0.593	5.99e-87	CDH12
3.94e-91	0.679235	1	1	8.54e-87	GRIK2
7.24e-91	0.797966	0.994	0.82	1.57e-86	KLHL1
2.24e-90	1.6617	0.848	0.618	4.86e-86	IL1RAPL2
3.63e-90	0.640098	0.987	0.953	7.88e-86	AMPH
4.86e-90	0.500649	1	0.999	1.05e-85	AGBL4
2.57e-89	0.857182	0.989	0.85	5.58e-85	EYS
6.11e-89	0.600039	0.746	0.269	1.33e-84	L3MBTL3
2.04e-88	0.712596	0.992	0.932	4.43e-84	KANSL1L
9.26e-88	0.721556	0.972	0.686	2.01e-83	PBX3
9.46e-88	0.707845	0.937	0.566	2.05e-83	KCNAB1
1.77e-87	0.55197	0.999	0.992	3.84e-83	ZMYND8
2.16e-86	0.838023	0.993	0.794	4.68e-82	SHISA9
3.84e-85	0.592923	0.734	0.294	8.32e-81	WHRN
4.52e-85	0.687232	0.927	0.533	9.81e-81	SEMA6D
1.07e-84	0.810764	0.821	0.425	2.33e-80	PCSK6
1.13e-84	0.447016	0.999	0.999	2.45e-80	RIMS1
1.56e-84	0.859432	0.955	0.83	3.38e-80	TBC1D4
1.34e-83	0.775439	0.916	0.554	2.92e-79	HACD4
2.01e-83	0.477374	0.572	0.116	4.37e-79	SH3BP4
2.49e-83	0.614993	0.821	0.424	5.4e-79	PDE9A
4.88e-83	0.594445	0.987	0.934	1.06e-78	SIPA1L1
8.23e-83	0.580304	0.763	0.312	1.78e-78	MITF
1.32e-82	0.610783	0.869	0.582	2.86e-78	WASF3
1.42e-82	1.19964	0.752	0.353	3.07e-78	CCDC60
2.67e-81	0.608225	0.979	0.806	5.79e-77	MPP7
1.18e-80	0.812994	0.968	0.716	2.56e-76	SLC9A2
2.4e-80	0.416084	0.55	0.109	5.21e-76	RXRG
6.99e-80	0.547304	0.787	0.384	1.52e-75	RGS8
1.17e-79	0.760852	0.985	0.691	2.53e-75	ZBTB7C
1.5e-79	0.535143	0.922	0.411	3.25e-75	SYNPR
8.02e-78	0.574458	0.781	0.402	1.74e-73	MPP3
1.47e-77	0.482877	0.684	0.258	3.18e-73	LGI2
1.29e-76	0.36492	0.983	0.583	2.8e-72	NXPH1
1.97e-76	0.731981	0.948	0.651	4.28e-72	MAMDC2
1.25e-75	0.635876	0.985	0.922	2.71e-71	ENSMFAG00000044631
2.71e-75	0.525048	0.551	0.136	5.88e-71	ABRA
1.09e-74	0.589517	0.927	0.724	2.37e-70	CCM2
1.93e-74	0.517163	0.919	0.53	4.19e-70	RPH3A
4.9e-74	0.564715	0.978	0.925	1.06e-69	CEP85L
9.97e-74	0.479256	1	0.976	2.16e-69	PHACTR1
1.19e-73	0.49107	0.998	0.993	2.58e-69	BICD1
1.75e-73	0.515667	0.879	0.399	3.8e-69	BCL11B
1.24e-72	0.534947	0.982	0.885	2.69e-68	SRRM4
1.29e-72	0.763332	0.992	0.911	2.79e-68	TENM3
1.43e-72	0.42773	0.611	0.183	3.1e-68	ENSMFAG00000037847
2.87e-72	0.724713	0.995	0.964	6.22e-68	ATRNL1
2.94e-72	0.60976	0.914	0.619	6.38e-68	ZNF235
1.34e-71	0.424784	0.648	0.226	2.9e-67	LRRC36
4.05e-71	0.467948	0.996	0.993	8.77e-67	NCOA1
6.91e-71	0.363114	0.394	0.019	1.5e-66	NDNF
7.92e-71	0.441362	0.996	0.994	1.72e-66	NAV2
1.74e-70	0.494389	0.685	0.248	3.77e-66	STUM
6.51e-70	0.518243	0.715	0.332	1.41e-65	C6orf132
9.67e-70	0.575788	0.954	0.803	2.1e-65	RUNX2
1.02e-69	0.541938	0.947	0.735	2.22e-65	FAM81A
1.07e-69	0.577374	0.885	0.562	2.32e-65	PPARGC1A
2.9e-69	0.640844	0.992	0.855	6.29e-65	EPHA6
2.12e-68	0.552673	0.975	0.857	4.6e-64	CAMK4
7.17e-68	0.574611	0.99	0.895	1.55e-63	SH3KBP1
2.83e-67	0.439516	0.999	0.997	6.13e-63	TMEM178B
4.62e-67	0.813991	0.6	0.222	1e-62	SLC1A3
7.61e-67	0.463836	0.737	0.277	1.65e-62	HS3ST2
4.13e-66	0.432058	0.999	0.989	8.95e-62	LRFN5
1.45e-65	0.6946	0.989	0.85	3.15e-61	ERBB4
3.97e-65	0.45028	0.999	0.996	8.62e-61	XKR6
9.6e-65	0.55421	0.777	0.388	2.08e-60	EDA
5.55e-64	0.605732	0.969	0.885	1.2e-59	INPP5F
6.7e-64	0.424018	0.795	0.389	1.45e-59	HRH2
2.23e-62	0.430252	0.998	0.986	4.85e-58	ARHGAP44
3.14e-62	0.533108	0.962	0.755	6.81e-58	DIAPH2
5.27e-62	0.500996	0.824	0.478	1.14e-57	PAPPA
5.7e-62	0.376758	1	1	1.24e-57	NRXN1
5.88e-62	0.590393	0.562	0.187	1.27e-57	REC114
1.2e-61	0.537525	0.891	0.58	2.61e-57	GRM3
1.61e-61	0.401142	0.521	0.141	3.48e-57	PSAT1
2e-61	0.47524	0.998	0.988	4.35e-57	LARGE1
1.17e-60	0.47959	0.999	0.983	2.54e-56	GRM5
1.35e-60	0.463554	0.802	0.49	2.93e-56	AFAP1
1.66e-60	0.464592	0.775	0.435	3.59e-56	IGSF6
8.77e-60	0.607005	0.937	0.76	1.9e-55	ENSMFAG00000043277
9.17e-60	0.584051	0.927	0.673	1.99e-55	UBASH3B
1.05e-59	0.571117	0.915	0.511	2.28e-55	LHFPL6
3.61e-59	0.471406	0.923	0.681	7.83e-55	TLN2
5.57e-59	0.445011	0.755	0.375	1.21e-54	ENSMFAG00000031430
2.12e-58	0.640107	0.868	0.616	4.6e-54	RASGRP1
4.63e-58	0.49599	0.949	0.787	1e-53	WWC1
3.94e-57	0.549458	0.993	0.885	8.53e-53	CNTN4
7.34e-57	0.706942	0.828	0.533	1.59e-52	NEXN
7.68e-57	0.519712	0.931	0.705	1.67e-52	ENSMFAG00000047103
1.28e-56	0.47094	1	0.996	2.77e-52	RYR2
2.07e-56	0.340133	0.999	0.999	4.48e-52	DST
6.11e-56	0.52737	0.778	0.429	1.32e-51	PRSS38
6.9e-56	0.533896	0.954	0.812	1.5e-51	ENSMFAG00000033347
8.3e-56	0.630524	0.983	0.846	1.8e-51	FHIT
8.55e-56	0.456695	0.944	0.497	1.85e-51	ZNF536
2.82e-55	0.450769	0.901	0.56	6.11e-51	ENSMFAG00000046977
6.38e-55	0.344751	0.998	0.99	1.38e-50	KALRN
1.24e-54	0.464439	0.727	0.368	2.68e-50	HHAT
7.81e-54	0.559189	0.876	0.661	1.69e-49	SPRED1
9.82e-54	0.370053	0.549	0.194	2.13e-49	CEP41
4.95e-53	0.625688	0.883	0.583	1.07e-48	CYYR1
5.16e-53	0.437885	0.988	0.936	1.12e-48	ENSMFAG00000003779
6.45e-53	0.596448	0.969	0.752	1.4e-48	RASGEF1B
1.11e-52	0.434502	0.999	0.993	2.4e-48	PBX1
1.14e-51	0.467875	0.924	0.792	2.47e-47	LRP6
4.55e-50	0.473056	0.933	0.78	9.87e-46	RPS6KA3
6.83e-50	0.381246	0.591	0.249	1.48e-45	ENSMFAG00000042036
8.23e-50	0.45663	0.999	0.936	1.79e-45	FRMD5
8.34e-50	0.527943	0.956	0.778	1.81e-45	LRMDA
1.66e-49	0.46084	0.991	0.975	3.6e-45	DTNA
1.89e-49	0.372962	0.925	0.78	4.09e-45	SNTB2
1.92e-49	0.524635	0.349	0.05	4.16e-45	PLCZ1
2.04e-49	0.41012	0.569	0.233	4.43e-45	PLOD2
2.41e-49	0.585076	0.967	0.824	5.22e-45	PRR16
2.67e-49	0.43522	0.804	0.458	5.8e-45	KIRREL1
3.16e-49	0.351018	0.499	0.166	6.85e-45	TNFRSF11B
4.27e-49	0.566571	0.93	0.794	9.26e-45	SLC25A13
4.67e-49	0.429952	0.996	0.932	1.01e-44	ANK1
7.42e-49	0.404086	0.986	0.972	1.61e-44	TRAPPC9
1.32e-48	0.649455	0.976	0.92	2.86e-44	MEGF11
1.33e-48	0.300439	0.35	0.051	2.89e-44	PTER
1.89e-48	0.413306	0.976	0.913	4.1e-44	KIAA1324L
2.33e-48	0.406813	0.793	0.503	5.04e-44	ANKRD24
4.87e-48	0.419668	0.714	0.368	1.06e-43	HTR2B
5.66e-48	0.398041	0.886	0.566	1.23e-43	MEIS3
6.11e-48	0.596396	0.96	0.842	1.33e-43	RBMS3
1.95e-47	0.59138	0.487	0.173	4.24e-43	POLQ
2.12e-47	0.629004	0.98	0.809	4.6e-43	NKAIN3
2.13e-47	1.03353	0.972	0.814	4.61e-43	GPC5
2.13e-47	0.442747	0.799	0.47	4.63e-43	C11orf65
5.68e-47	0.436764	0.974	0.843	1.23e-42	ASAP2
6.29e-47	0.389857	0.998	0.99	1.36e-42	GNAQ
8.38e-47	0.423657	0.901	0.593	1.82e-42	VWC2L
8.56e-47	0.346576	0.775	0.409	1.86e-42	SLC6A1
9.51e-47	0.392662	0.95	0.698	2.06e-42	PTPRO
9.57e-47	0.387293	0.997	0.989	2.08e-42	ENSMFAG00000003384
1.04e-46	0.571329	0.909	0.715	2.24e-42	ZNF670
1.48e-46	0.442225	0.954	0.873	3.21e-42	ME1
3.76e-46	0.422452	0.75	0.442	8.16e-42	KLHL10
4.37e-46	0.397351	0.988	0.953	9.47e-42	ATG7
5.68e-46	0.509075	0.851	0.591	1.23e-41	GNG2
5.73e-46	0.576938	0.932	0.702	1.24e-41	ZFHX2
6.89e-46	0.380439	0.602	0.271	1.49e-41	ENSMFAG00000041885
9.01e-46	0.433516	0.86	0.58	1.95e-41	SLC24A5
9.65e-46	0.318321	0.481	0.162	2.09e-41	OTOA
1.15e-45	0.407322	0.952	0.874	2.49e-41	CLEC16A
2.43e-45	0.438623	0.67	0.37	5.27e-41	SLC13A4
2.84e-45	0.410513	0.974	0.938	6.16e-41	DENND5A
5.04e-45	0.526773	0.656	0.355	1.09e-40	ENSMFAG00000000296
5.31e-45	0.68506	0.938	0.745	1.15e-40	MEF2C
6.09e-45	0.30177	0.474	0.157	1.32e-40	GCOM1
7.41e-45	0.500867	0.946	0.679	1.61e-40	FRMD3
8.17e-45	0.427562	0.895	0.738	1.77e-40	KIAA1671
1.79e-44	0.460721	0.835	0.58	3.87e-40	ABHD3
1.89e-44	0.433223	0.967	0.843	4.1e-40	GABRA1
3.32e-44	0.37417	0.993	0.976	7.21e-40	PPP1R12B
4.02e-44	0.422079	0.98	0.953	8.72e-40	SH3PXD2A
1.07e-43	0.566422	0.986	0.925	2.33e-39	CTNNA3
1.69e-43	0.345366	0.878	0.537	3.67e-39	CUX2
1.82e-43	0.4411	0.997	0.954	3.95e-39	SLC35F1
2.44e-43	0.399438	0.982	0.934	5.29e-39	GTF2IRD1
2.82e-43	0.343097	0.996	0.975	6.13e-39	WDR70
3.49e-43	0.460045	0.945	0.801	7.56e-39	ENSMFAG00000002899
4.11e-43	0.305796	0.376	0.082	8.92e-39	TNC
7.98e-43	0.489837	0.967	0.902	1.73e-38	TCF12
1.17e-42	0.400074	0.97	0.832	2.55e-38	ARHGAP22
2.03e-42	0.366032	0.75	0.44	4.41e-38	CDH11
2.14e-42	0.47137	0.785	0.521	4.65e-38	ENSMFAG00000037164
3.33e-42	0.51205	0.864	0.73	7.22e-38	PSMC6
4.06e-42	0.431335	0.985	0.875	8.79e-38	ENSMFAG00000044826
5.81e-42	0.388322	0.9	0.777	1.26e-37	HACE1
1.77e-41	0.406967	0.868	0.663	3.84e-37	TRPM2
1.89e-41	0.425212	0.983	0.943	4.1e-37	CELF4
2.64e-41	0.415948	0.87	0.529	5.72e-37	SLIT3
3.71e-41	0.375942	1	1	8.05e-37	CADM2
4.16e-41	0.355034	0.991	0.967	9.03e-37	CRTC3
5.75e-41	0.439831	0.864	0.576	1.25e-36	EPHA7
6.55e-41	0.413906	0.979	0.907	1.42e-36	WDPCP
1.58e-40	0.394223	0.892	0.733	3.43e-36	NGLY1
1.6e-40	0.483972	0.819	0.639	3.47e-36	KIAA0895
1.62e-40	0.39441	0.99	0.94	3.5e-36	SERGEF
2.38e-40	0.345024	0.741	0.409	5.17e-36	ENSMFAG00000042105
2.96e-40	0.383532	0.797	0.561	6.41e-36	PINX1
3.85e-40	0.384398	0.926	0.698	8.35e-36	MSRA
4.39e-40	0.379901	0.982	0.917	9.51e-36	MED27
4.88e-40	0.40819	0.873	0.673	1.06e-35	SLC51A
4.97e-40	0.367341	0.969	0.964	1.08e-35	CA10
7.65e-40	0.459955	0.78	0.526	1.66e-35	TUBB6
8.62e-40	0.493902	0.879	0.697	1.87e-35	HAT1
1.14e-39	0.334707	0.932	0.62	2.46e-35	GALNT18
1.31e-39	0.338017	0.997	0.983	2.85e-35	GRID1
4.74e-39	0.33956	0.7	0.392	1.03e-34	SYCP2
5.36e-39	0.386335	0.993	0.965	1.16e-34	FER
7.33e-39	0.314027	0.365	0.096	1.59e-34	SPA17
7.46e-39	0.378888	0.95	0.875	1.62e-34	STRBP
7.72e-39	0.325867	0.652	0.378	1.67e-34	FRS2
9.44e-39	0.300268	0.998	0.997	2.05e-34	RERE
1.01e-38	0.349165	0.788	0.521	2.18e-34	PMEPA1
2.39e-38	0.352459	0.713	0.421	5.17e-34	ENSMFAG00000044202
2.74e-38	0.280692	0.466	0.18	5.94e-34	SIM2
3.28e-38	0.686744	0.864	0.771	7.11e-34	CDH8
4.31e-38	0.257935	0.999	1	9.35e-34	ANK3
5.02e-38	0.382494	0.664	0.373	1.09e-33	CBR3
5.79e-38	0.382157	0.937	0.726	1.25e-33	CLVS2
5.93e-38	0.360822	0.751	0.454	1.29e-33	C17orf78
8.44e-38	0.360636	0.958	0.899	1.83e-33	RGL1
1.08e-37	0.391183	0.892	0.713	2.35e-33	MAN2A1
2.42e-37	0.561544	0.965	0.792	5.24e-33	GPC6
2.87e-37	0.543035	0.924	0.807	6.23e-33	DDX58
2.99e-37	0.464924	0.949	0.863	6.49e-33	GBE1
4.05e-37	0.359846	0.854	0.666	8.79e-33	SETD7
6.98e-37	0.452802	0.986	0.946	1.51e-32	GPR158
8.53e-37	0.304563	0.668	0.373	1.85e-32	ELOVL7
9.11e-37	0.306911	0.258	0.032	1.98e-32	ENSMFAG00000043564
9.66e-37	0.376586	0.986	0.946	2.09e-32	KLHDC10
9.67e-37	0.351743	0.625	0.331	2.1e-32	BACH2
1.13e-36	0.362056	0.611	0.334	2.44e-32	NEFL
2.51e-36	0.266073	0.929	0.634	5.44e-32	ADCY2
2.76e-36	0.331666	0.992	0.968	5.98e-32	DIP2B
3.07e-36	0.290875	0.661	0.324	6.67e-32	ENSMFAG00000031009
3.44e-36	0.382455	0.409	0.143	7.46e-32	IL5RA
6.03e-36	0.282574	0.979	0.924	1.31e-31	PDZD2
7.7e-36	0.367779	0.777	0.476	1.67e-31	PTGR1
4.95e-35	0.321087	0.988	0.92	1.07e-30	RPS6KA2
5.18e-35	0.384256	0.971	0.934	1.12e-30	KDM6A
5.77e-35	0.341654	0.987	0.963	1.25e-30	ENSMFAG00000043717
6.52e-35	0.397741	0.912	0.766	1.41e-30	OLFM2
7.34e-35	0.264728	0.25	0.03	1.59e-30	DDX60L
1.02e-34	0.292952	0.483	0.212	2.2e-30	ATP2C2
1.04e-34	0.36103	0.683	0.439	2.25e-30	NADK2
1.48e-34	0.273949	0.484	0.208	3.2e-30	LHFPL2
1.49e-34	0.413658	0.956	0.812	3.22e-30	DYSF
2.14e-34	0.327574	0.986	0.943	4.65e-30	SLC25A12
3.69e-34	0.411494	0.918	0.74	8.01e-30	GRK5
6.07e-34	0.33575	0.791	0.547	1.32e-29	CFAP43
9.38e-34	0.275846	0.99	0.985	2.03e-29	CUX1
1.25e-33	0.373217	0.725	0.478	2.7e-29	BHMG1
1.48e-33	0.276363	0.826	0.486	3.22e-29	EPHA4
1.48e-33	0.344594	0.897	0.759	3.22e-29	MAP3K9
2.01e-33	0.307316	0.679	0.4	4.36e-29	TNFRSF19
2.05e-33	0.315825	0.988	0.963	4.45e-29	CTIF
2.76e-33	0.327389	0.989	0.828	5.98e-29	EPHA5
3.41e-33	0.281446	0.678	0.378	7.38e-29	ENSMFAG00000035574
3.57e-33	0.27083	0.347	0.098	7.75e-29	BCL2L14
3.77e-33	0.326019	0.929	0.795	8.17e-29	AGPS
5.07e-33	0.299555	0.999	0.996	1.1e-28	UNC80
5.93e-33	0.251292	0.542	0.262	1.29e-28	RPL31
1.03e-32	0.307871	0.6	0.32	2.23e-28	TRIM69
1.4e-32	0.296932	0.784	0.512	3.03e-28	AVEN
1.64e-32	0.359964	0.885	0.711	3.55e-28	CPLX1
1.66e-32	0.294259	0.69	0.407	3.6e-28	PREX1
2.94e-32	0.339831	0.404	0.147	6.37e-28	ADAM7
3.02e-32	0.353895	0.926	0.602	6.56e-28	ST6GALNAC5
3.28e-32	0.338066	0.763	0.45	7.12e-28	CDK6
3.4e-32	0.333677	0.795	0.58	7.37e-28	NCOA3
4e-32	0.271438	0.499	0.216	8.68e-28	SEMA5B
8.38e-32	0.329679	0.661	0.393	1.82e-27	ENSMFAG00000042384
9.06e-32	0.464245	0.661	0.37	1.96e-27	ADAMTS6
1.13e-31	0.310926	0.971	0.925	2.46e-27	AFDN
1.24e-31	0.417651	0.877	0.69	2.68e-27	SPI1
3.37e-31	0.285879	0.945	0.843	7.31e-27	SGK1
4.39e-31	0.632828	0.772	0.598	9.53e-27	ZNF879
4.51e-31	0.332321	0.777	0.522	9.77e-27	MAOB
5.12e-31	0.324127	0.776	0.558	1.11e-26	SLC4A3
8.05e-31	0.328514	0.987	0.945	1.74e-26	CCDC91
8.9e-31	0.311865	0.601	0.339	1.93e-26	TCF7
9.68e-31	0.291934	0.982	0.961	2.1e-26	LRRFIP1
1.01e-30	0.269347	0.516	0.244	2.2e-26	RNF32
1.07e-30	0.300235	0.992	0.953	2.32e-26	ASAP1
1.63e-30	0.321432	0.735	0.508	3.54e-26	RBMS2
1.9e-30	0.313474	0.986	0.958	4.13e-26	LDLRAD4
2.56e-30	0.272454	0.999	0.994	5.56e-26	NCAM1
2.98e-30	0.365158	0.894	0.744	6.47e-26	MIPOL1
3.22e-30	0.333722	0.89	0.734	6.97e-26	DNAJC1
4.08e-30	0.332707	0.599	0.346	8.85e-26	NFE2L3
4.39e-30	0.310795	0.963	0.914	9.51e-26	LMBR1
4.46e-30	0.319081	0.988	0.963	9.68e-26	ANKS1A
7.67e-30	0.358885	0.847	0.609	1.66e-25	ANGPT2
9.05e-30	0.319706	0.854	0.659	1.96e-25	CLEC2L
1.29e-29	0.334539	0.763	0.501	2.79e-25	SLC25A21
1.53e-29	0.313752	0.956	0.893	3.33e-25	CDK8
2.56e-29	0.346117	0.823	0.593	5.54e-25	PDZK1
3.73e-29	0.305509	0.804	0.601	8.09e-25	DUSP16
6.45e-29	0.294182	0.683	0.449	1.4e-24	HOOK2
6.94e-29	0.29049	0.696	0.457	1.5e-24	SLC29A4
1.34e-28	0.305423	0.997	0.988	2.91e-24	UBE2E2
1.61e-28	0.304843	0.972	0.95	3.48e-24	ABCA5
2.1e-28	0.356993	0.804	0.611	4.56e-24	DISC1
3.57e-28	0.251011	0.831	0.55	7.75e-24	ENSMFAG00000001891
3.84e-28	0.322311	0.793	0.569	8.32e-24	EDDM13
4.23e-28	0.2628	0.593	0.331	9.16e-24	ENSMFAG00000031209
4.31e-28	0.3085	0.704	0.46	9.35e-24	ENSMFAG00000034128
4.33e-28	0.312964	0.969	0.882	9.39e-24	ZNF827
4.46e-28	0.321185	0.909	0.734	9.68e-24	ANGPTL2
7.74e-28	0.287228	0.94	0.568	1.68e-23	BCL11A
9.49e-28	0.292969	0.538	0.277	2.06e-23	ATP13A5
1.17e-27	0.293485	0.624	0.386	2.53e-23	PKD2L2
1.7e-27	0.2929	0.804	0.571	3.68e-23	SLC12A3
2.09e-27	0.299516	0.981	0.943	4.54e-23	MLLT3
2.3e-27	0.318865	0.97	0.747	4.99e-23	ENSMFAG00000034225
2.45e-27	0.331733	0.996	0.988	5.31e-23	MAGI1
3.54e-27	0.316162	0.996	0.972	7.68e-23	EPB41
4.77e-27	0.329965	0.731	0.489	1.03e-22	RARRES1
5.97e-27	0.270633	0.658	0.424	1.29e-22	TP53I3
6.19e-27	0.321044	0.924	0.807	1.34e-22	ENSMFAG00000035981
1.37e-26	0.382568	0.952	0.841	2.98e-22	ENSMFAG00000016132
1.53e-26	0.383802	0.966	0.863	3.31e-22	SPAG16
6.07e-26	0.312987	0.861	0.702	1.32e-21	TFB2M
6.98e-26	0.292811	0.839	0.632	1.51e-21	KLF7
8.24e-26	0.316556	0.734	0.497	1.79e-21	C12orf66
9.24e-26	0.292647	0.958	0.895	2e-21	ANKH
1.57e-25	0.259014	0.664	0.428	3.41e-21	KREMEN1
1.7e-25	0.296677	0.946	0.864	3.69e-21	PRPF4B
1.73e-25	0.267373	0.555	0.319	3.76e-21	PRSS54
1.84e-25	0.307411	0.863	0.72	3.99e-21	KIF16B
2.41e-25	0.286266	0.91	0.727	5.22e-21	CACNA1I
2.89e-25	0.253584	0.537	0.296	6.26e-21	ENSMFAG00000033617
6.79e-25	0.282767	0.973	0.91	1.47e-20	MROH1
1.13e-24	0.750441	0.381	0.172	2.44e-20	TTN
1.21e-24	0.31042	0.989	0.857	2.63e-20	PLXDC2
1.48e-24	0.336744	0.89	0.78	3.2e-20	ABCA10
1.49e-24	0.30206	0.747	0.554	3.24e-20	STAT4
1.55e-24	0.324525	0.846	0.672	3.36e-20	AMMECR1
1.79e-24	0.299965	0.957	0.881	3.88e-20	PPM1H
1.79e-24	0.295333	0.872	0.771	3.89e-20	ADAM10
2.01e-24	0.260209	0.784	0.561	4.37e-20	CORO2A
2.65e-24	0.258746	0.791	0.591	5.74e-20	ENSMFAG00000002267
2.74e-24	0.300177	0.737	0.518	5.94e-20	EEPD1
2.77e-24	0.263614	0.706	0.492	6e-20	SLC16A4
3.35e-24	0.279714	0.979	0.94	7.27e-20	CCSER2
4.76e-24	0.269213	0.832	0.672	1.03e-19	MPC1
6.06e-24	0.287616	0.968	0.871	1.31e-19	PPM1L
6.61e-24	0.272988	0.777	0.607	1.43e-19	UGP2
1.07e-23	0.252582	0.871	0.705	2.31e-19	TCF20
1.19e-23	0.266204	0.988	0.975	2.58e-19	PPP1R13B
1.33e-23	0.275244	0.864	0.657	2.87e-19	PRKD3
2.45e-23	0.477322	0.895	0.816	5.3e-19	GRIN2A
2.46e-23	0.276367	0.939	0.863	5.33e-19	SMAP1
3e-23	0.285937	0.936	0.795	6.51e-19	ELAVL4
3.32e-23	0.273133	0.994	0.979	7.2e-19	NEBL
3.51e-23	0.26173	0.87	0.727	7.61e-19	TSGA10
4e-23	0.276766	0.98	0.945	8.68e-19	RAPH1
5.01e-23	0.250392	0.999	0.994	1.09e-18	DNM3
5.17e-23	0.289856	0.893	0.72	1.12e-18	CASC1
6.4e-23	0.250507	0.923	0.662	1.39e-18	NETO2
6.72e-23	0.265246	0.987	0.963	1.46e-18	APBB2
8.1e-23	0.297117	0.682	0.442	1.76e-18	STXBP6
1.09e-22	0.257585	0.833	0.627	2.36e-18	SCPEP1
1.33e-22	0.275066	0.517	0.296	2.89e-18	CMTM2
1.36e-22	0.372996	0.774	0.586	2.94e-18	SH2B3
1.89e-22	0.262967	0.985	0.956	4.09e-18	C14H11orf49
2.26e-22	0.28009	0.731	0.544	4.89e-18	RGS17
2.78e-22	0.276684	0.727	0.501	6.02e-18	MTRF1
3.09e-22	0.25574	0.969	0.95	6.71e-18	C7orf55-LUC7L2
3.35e-22	0.289982	0.872	0.765	7.25e-18	ZDHHC17
3.98e-22	0.268932	0.894	0.755	8.62e-18	SLC9A7
6.3e-22	0.266655	0.904	0.834	1.37e-17	AFG3L2
8.23e-22	0.260236	0.952	0.866	1.78e-17	FAM168A
8.68e-22	0.292171	0.871	0.719	1.88e-17	CDC42SE2
9.32e-22	0.262228	0.862	0.744	2.02e-17	SESTD1
9.33e-22	0.270212	0.938	0.859	2.02e-17	ADCY1
1.13e-21	0.328389	0.994	0.964	2.44e-17	OPCML
1.17e-21	0.290568	0.92	0.832	2.54e-17	PHKB
1.6e-21	0.278468	0.974	0.909	3.47e-17	EIF2B3
1.9e-21	0.287959	0.715	0.506	4.11e-17	SPRED2
1.95e-21	0.289152	0.931	0.805	4.23e-17	GNAL
2.1e-21	0.268374	0.985	0.961	4.55e-17	MARK1
2.16e-21	0.270614	0.896	0.763	4.69e-17	MYO19
3.22e-21	0.250441	0.305	0.12	6.99e-17	STEAP4
3.22e-21	0.259043	0.985	0.924	6.99e-17	PLXNA4
4.79e-21	0.263735	0.954	0.914	1.04e-16	GABRG2
5.43e-21	0.27546	0.953	0.907	1.18e-16	ENSMFAG00000024346
6.44e-21	0.332186	0.864	0.729	1.4e-16	AVIL
7.3e-21	0.257626	0.817	0.648	1.58e-16	ZDHHC2
7.59e-21	0.267329	0.979	0.946	1.65e-16	FANCC
8.12e-21	0.25614	0.639	0.428	1.76e-16	FABP3
8.47e-21	0.285034	0.955	0.902	1.84e-16	ELF2
9.51e-21	0.41476	0.877	0.785	2.06e-16	TPK1
9.96e-21	0.273468	0.978	0.942	2.16e-16	EFR3B
1.09e-20	0.261476	0.891	0.758	2.37e-16	ARHGAP12
1.13e-20	0.288824	0.812	0.648	2.46e-16	ABCA6
1.17e-20	0.251912	0.918	0.825	2.55e-16	OXSR1
1.32e-20	0.284241	0.805	0.639	2.86e-16	FGD4
2.14e-20	0.302392	0.899	0.781	4.64e-16	SFXN5
4.06e-20	0.282562	0.619	0.411	8.81e-16	CORIN
6.4e-20	0.30582	0.818	0.669	1.39e-15	ABCA9
7.17e-20	0.286951	0.871	0.727	1.56e-15	SLIRP
8.35e-20	0.258385	0.754	0.568	1.81e-15	ENSMFAG00000046000
9.69e-20	0.278517	0.956	0.866	2.1e-15	PIK3R3
1.11e-19	0.295351	0.534	0.339	2.4e-15	MRE11
1.32e-19	0.296388	0.87	0.737	2.87e-15	AFG1L
1.78e-19	0.277076	0.803	0.643	3.87e-15	METTL15
2.04e-19	0.294565	0.995	0.99	4.42e-15	DDX24
2.08e-19	0.313346	0.803	0.645	4.51e-15	ATAT1
4.56e-19	0.25485	0.791	0.659	9.88e-15	RAB6B
5.11e-19	0.310768	0.806	0.598	1.11e-14	PLCL1
7.98e-19	0.267875	0.303	0.136	1.73e-14	BTNL9
8.04e-19	0.254167	0.758	0.59	1.74e-14	VPS37A
1.03e-18	0.308831	0.46	0.274	2.23e-14	EFNB1
1.26e-18	0.267315	0.792	0.575	2.73e-14	TRAF3IP2
1.58e-18	0.26746	0.904	0.838	3.42e-14	SIK2
2.2e-18	0.294447	0.833	0.686	4.76e-14	SLC5A11
2.23e-18	0.288235	0.899	0.814	4.85e-14	ENSMFAG00000031441
3.04e-18	0.299697	0.803	0.637	6.6e-14	FAM227B
4.48e-18	0.257285	0.991	0.953	9.72e-14	LRSAM1
1.15e-17	0.277305	0.92	0.849	2.5e-13	2023-03-04
1.21e-17	0.373553	0.465	0.287	2.63e-13	ENSMFAG00000046508
4.3e-17	0.29047	0.613	0.445	9.33e-13	RAD54L
7.66e-17	0.259641	0.581	0.386	1.66e-12	HHIP
7.76e-17	0.252411	0.948	0.896	1.68e-12	ULK4
8.41e-17	0.278561	0.884	0.748	1.82e-12	RHBDL2
1.05e-16	0.266159	0.956	0.85	2.28e-12	NME9
2.08e-16	0.662536	0.481	0.324	4.52e-12	CEP128
4.03e-16	0.257768	0.83	0.672	8.74e-12	PPP1R14A
2.06e-15	0.257637	0.793	0.629	4.48e-11	DNAH17
4.7e-13	0.266902	0.975	0.928	1.02e-08	PPP2R3A
5.71e-10	0.250654	0.952	0.893	1.24e-05	SETX
8.73e-09	0.258082	0.376	0.253	0.000189237	WDR64
