# Supplementary material for: A primate nigrostriatal atlas of neuronal vulnerability and resilience in a model of Parkinson’s disease
Source: Nat Commun. 2023 Nov 18;14:7497. doi: 10.1038/s41467-023-43213-2 (PMC10657376; doi:10.1038/s41467-023-43213-2)
Supplement: Supplementary file 9 — Supp_Data6 [file 41467_2023_43213_MOESM9_ESM.xlsx]

## Sheet: Supp_Data 6
Supplementary Data 6. Shared upregulated genes in MPTP-treated macaques for glial cells between SN and PT.
	SNC_Astrocytes	SNC_Microglia	SNC_OPC	SNC_MOL	SNC_Endothelial	SNC_Vasc	Put_Astrocytes	Put_Microglia	Put_OPC	Put_MOL	Put_Endothelial	Put_Vasc
PRKCQ	2.78333	1.02169	1.63068	0.342906	0.92976	0	3.84896	0	1.88581	0	0.823377	0
GSAP	2.5781	0	0.635306	0	0	0	3.80206	0	0.673819	0	0	0
FBXL4	2.47213	0.53494	0.817134	0	0	0	3.8801	0	0.887447	0	0	0
FAM13C	2.18372	0	1.97446	0.532538	0	0	1.50281	0	2.13102	0.736931	0	0.373822
OGFOD1	2.04206	0	0.740412	0	0	0	3.53335	0	0.820404	0	0	0
SLC25A26	1.89206	0.70062	0.38856	0	0	0	2.06407	0.860924	0	0	0	0
RAPH1	1.75641	0	1.15575	0.700799	0	0	2.68161	0.927172	1.43087	1.12583	0	0
HOOK1	1.70376	0	1.14337	0.570436	1.08307	0	2.10752	0	1.21894	1.83056	0	0
DENND1B	1.6485	0.42537	0.725393	0	0	0.837091	2.85925	0.773273	1.52889	0	0	0
SLC24A4	1.64635	0	0	0	0	0	0.561089	0	0	0	0	0
UBE3A	1.47067	0.715468	1.31552	0	0	0	2.06545	0.939794	1.29181	0.282333	0	0
SLC25A18	1.45794	0	0	0	0	0	1.49812	0	0	0	0	0
XRN2	1.45327	0	1.50684	1.32167	0.278563	0	1.47197	0.403185	1.70456	1.23199	0.295269	0
SH2B3	1.40242	0	0.845192	0.399786	0	0	1.65446	0	0.928645	0	0	0
CYYR1	1.3943	0.593488	0.761973	0	0	0	0.813104	0	0	0	0	0
NRG2	1.35027	0	0	0	0	0	0.838603	0	0	0	0	0
L3MBTL4	1.3464	0	0	1.84444	1.03248	0	1.08456	0	0	1.2295	0	0
GPC6	1.3262	0	0	0	0	1.50956	1.34034	0	0.38827	0	0	2.20273
IGSF22	1.3243	1.03975	0.361982	0	0	0	1.83708	0.709714	0	0	0	0
SLC9A7	1.28532	0	1.04807	0	0	0	1.89037	0	1.42518	0	0	0
LRBA	1.27339	1.39557	1.01548	0	1.60085	1.27625	1.29752	1.25948	1.03953	0	1.60707	0
C18orf63	1.23437	0	0.483498	0.412738	0	0	2.26172	0	0.822926	0.897165	0	0
ANKRD44	1.23122	0.419368	0.645071	0	0.373811	0	0.459929	0.658333	0.66837	0	0	0
SLC1A2	1.22021	0	0.532773	0	0	0	0.925567	0	0.487678	0	0	0
COL25A1	1.21928	0	0	0	0	0	3.08948	0	0	0	0	0
DPP10	1.18321	0	0	0.502333	0	0	2.74283	0	0	0.266787	0	0
FAM227B	1.17674	0.970392	0.807861	0.302512	1.50238	1.27935	1.47927	0.838823	0.874759	0	1.36581	1.26744
PHYKPL	1.16377	0.458227	0.550955	0	0	0	1.15256	0	0.650061	0	0	0
SENP5	1.16155	0.431157	1.19149	0	0	0	1.87644	0	1.30508	0	0	0
WDPCP	1.14823	1.14785	0.697171	0	0	0	1.35899	1.05323	0	0	0	0
SLC37A2	1.14028	0.485449	0	0	0	0	0.533511	0	0	0	0	0
DLGAP1	1.13359	0.399604	0.917371	0	0	1.02862	1.78386	0	1.09889	0	0	0
NAV2	1.12591	0	1.20771	0	0	2.06729	1.45161	1.07893	1.13317	0	0	1.86103
MAMDC2	1.12165	0.560752	1.17306	0.546279	1.29876	1.33656	1.5935	0	1.33112	1.08982	0	0
SGCZ	1.1011	0	0.450197	-0.894678	0	0	1.11236	0	0.844237	0	1.33648	1.8958
C12orf66	1.09787	0	0.294774	0	0	0	0.582464	0	0	0	0	0
KIRREL3	1.09724	0	0.779979	0.547981	2.51818	0	1.35961	0	0	0.915785	2.03612	0
MACROD2	1.09717	0.576524	1.11118	0.45671	0	1.91773	1.23039	0.887267	1.25264	-0.335138	1.72202	2.15931
ATP13A4	1.09647	0	0.408083	-0.250421	0	0	1.03788	0	0.563859	0	0	0
GRM7	1.0879	0	0.48049	0	0	-1.22758	0.504233	0	0	1.3717	0	0
CERK	1.07582	0.544373	0	0	0	0	1.49873	0	0	0	0	0
USP54	1.07462	0	0.543281	0	0.986194	0	1.5915	0	0.575134	-0.291513	0	0
PHYHD1	1.06265	0	0	0	0	0	1.62047	0	0	0	0	0
BBS2	1.0596	0	0.448194	0	0	0	1.36486	0	0	0	0	0
SHISA6	1.0591	0	1.07096	0	0	0	0.956823	0	1.11998	0	0	0
GLRA1	1.05574	0.550127	0	0	0.854036	0.88053	1.24224	0	0	0	0.868003	0
PTCH2	1.05343	0	0.407524	0	0	0	1.04288	0	0	0	0	0
XYLT1	1.04428	0	1.41608	0	0	0	1.01689	0	1.76434	0	0	0
ARNT2	1.02909	0	0.61508	0	0	2.60278	0.850493	0	0.56222	0	0	2.20911
CORO2B	1.02774	0	0	0	0	0	1.05831	0	0	0.258145	0	0
GBP7	1.02597	0	0.460371	0	0	0	1.12022	0	0	0	0	0
TRIM9	1.0252	0	1.34561	0	0.554409	0	1.32765	0	1.12796	0	0	0
SLC13A3	1.02441	0	0.689531	0.565725	0.864112	2.07319	1.43198	0	0.521256	0	0	0
LETM2	1.02399	0	0.535564	0	0	0	1.70963	0.351216	0.731414	0	0	0
DCAF10	1.01604	0.903595	0.850645	0.314917	0	1.22903	1.30643	0.982203	0.904911	0.74488	0	0
ACACB	1.01438	0	1.1395	0	0	0.888837	1.66937	0	1.22013	-0.344173	0	0
NFIA	1.00929	1.08811	0.817144	0.285648	2.23999	1.10963	1.18026	0.961992	1.0621	0	2.63396	1.43794
STPG4	1.00347	0	0	0	0	0	1.40365	0	0	0	0	0
RIT2	1.00202	0	-0.537971	0.400764	0	0	0.439324	0	-0.688086	0.258985	0	0
PCDH9	1.00084	0.407295	0.498314	0.509049	2.74181	0	1.55734	1.1558	0.575819	0	3.40401	1.85736
TESK2	0.99364	0	0	0	0	0	0.953052	0	0	0	0	0
CTNND2	0.987632	0	0.91624	0	1.29492	0	0.951436	0	0.842302	0	0	0
PRKN	0.987199	1.14721	1.11832	0	1.96251	1.61989	1.56473	1.13175	1.19919	0	2.13219	1.77367
OLAH	0.98691	0	0	-1.25912	0	0	1.66828	0	0	-1.86295	0	0
ABHD18	0.985994	0.981422	1.07364	0	0	0.916284	1.13504	0	1.03885	0	0	0
AVL9	0.985374	1.12196	0.68489	0	0	1.39334	1.52385	0.99506	0.734287	0	0	1.51885
CHST9	0.979551	0	0.79053	0	0	0	2.12144	0	0.915293	1.15016	0	0
NTRK3	0.974941	-0.317691	1.0838	0	0	0	0.970346	0	0.862795	0	0	0
PPP2R3A	0.974896	0.617784	0.977315	0	1.32157	0	1.65276	0	1.09668	0	0	1.61991
VPS54	0.972429	0.919509	0.760938	0	0	0	0.888169	1.06919	0.84773	0.260956	0	0
ARMC9	0.971712	0	0.632529	0	0	0.765289	0.947486	0	0.828125	0	0	0
COL4A3BP	0.96816	0.364988	0	0	0.411189	0	0.970027	0.375999	0	0	0	0
PAMR1	0.964259	0	0.819348	0	0	0.75349	1.55453	0	1.0015	0	0	0
KCNQ3	0.953785	1.25548	0.439899	0	0	0	2.06188	1.58285	0	0	0	0
SH3RF3	0.950383	1.64148	1.08373	-0.561698	1.90558	0	1.02766	1.32215	1.12228	0	2.06159	0
HIF3A	0.949528	0	0	0	0	0.901114	1.32067	0	0	0	0	0
ATP2B2	0.947181	0	0.52745	0	0	0	0.947384	0	0.597084	0	0	0
RHBDL2	0.94512	0.62626	0.693484	0	0.806453	0.578845	1.86298	0	0.75662	0	0	0
CD44	0.941257	-2.00743	0	0	0	0	4.28464	0	0	0	0	0
SERGEF	0.938043	0.455104	0.504067	0	0	0	0.697284	0	0	0	0	0
ABCA1	0.926033	0	0	-0.352402	0	1.16705	0.580531	0	0	1.30473	0	0
STUM	0.925678	0	0	0	0	0	1.02567	0	0	0	0	0
NKTR	0.925158	1.31888	0.850658	0	1.33231	1.30799	1.00401	1.46153	0.843361	0.427896	0	2.10111
HIP1R	0.921285	0	0.597675	0.391718	0	0	1.41136	0	0.564193	0.733306	0	0
NAALADL2	0.917539	0	0.768465	0.299518	1.70464	1.78959	0.923977	0	0.877637	0.447471	1.39488	1.54103
NPAS3	0.917344	0	0.423093	-0.35066	1.43083	0	0.922814	0.318399	0.528942	0	0	0
TOM1L2	0.917089	0.535933	0.765796	0	1.70614	0	0.959906	0	0.832052	0	0	0
WWOX	0.916685	1.24099	1.14882	0	2.08326	2.01022	1.81645	1.01878	1.17754	0	2.42992	2.58069
RIC3	0.916354	0	0.702595	0	0	0.787738	0.665428	0	0.715957	0	0	0
DDX58	0.915801	1.33456	0.749365	0	0	1.80962	1.94332	0.803373	0.79607	0	0	1.46857
TUBB6	0.915765	0	0.498279	0	-0.323667	0	1.2145	0	0.463486	0	-0.33917	0
DNAH9	0.909955	0	0	-0.430121	0	0	1.12476	0	0	0	0.517809	0
ZFHX2	0.908969	0	0.939835	0.303217	1.0476	0	1.07366	0	0.768896	1.57619	0.803448	0
EYS	0.905856	1.65816	0.832666	0.595373	1.48251	1.30772	1.58695	1.79277	0.894397	0.838788	1.35117	0
CCSER1	0.90497	0	0.773268	0	0	1.43244	1.10848	0.285862	0.527653	0	0	0
FBXL13	0.898417	0.86894	0.778102	0	1.42009	1.50227	1.45391	0.885369	0.998298	0	0	1.32785
AKT3	0.896349	0.843159	0.657168	0	0	0	1.15211	1.43436	0.806759	0.422904	0	0
ROBO2	0.895341	0	0	-0.617084	0	0	1.61144	1.40443	0	0	0	1.88578
ORC2	0.895252	0.871202	0.534492	0.298881	0	1.03835	1.3216	0	0	0	0	0
CACNA2D3	0.894589	0	0.870576	0	0	1.16511	1.29905	1.14546	1.05804	0.251119	0	2.09664
GALNTL6	0.324362	0	1.00908	-0.309762	0	0	2.52179	0	1.22835	0	0	0
IMMP2L	0.863654	1.45869	0.836147	-0.427591	0	0	1.90652	1.08768	0.984923	0	0	2.05949
SLC2A13	0.800758	2.1728	0.69292	0	0	0	1.88578	1.61971	0.780222	0	0	0
CD46	0.544521	0.678518	0.598588	0.410457	-0.902597	0	1.85387	0.738002	0.691477	0	-0.743927	0
RBFOX1	0.567668	0.258304	0.546491	-0.544379	2.51103	1.47659	1.83358	1.77569	1.47187	0.534081	2.71055	2.36034
DYNC1I1	0.496383	0	0	-0.302231	0	0	1.78963	0	0	0	0	0
IQCK	0.681409	0	0.562648	0	0	0	1.76913	0	0	0	0	1.4062
MBP	0.709951	0.308645	1.35417	0.639755	3.51625	1.56242	1.71602	0.520582	1.03986	1.14837	3.35615	2.67723
FKBP5	0.821545	0.602241	0	-1.29491	0	1.15483	1.68846	1.11488	0	-2.14421	0	2.77768
MCF2L2	0.749177	0	0.48653	-0.262932	0	0	1.68007	0	0	0	0	0
CTNNA3	0.658754	0.547141	1.59038	0.512059	2.32257	0	1.65073	0.771891	1.9629	0.750245	0	0
SHISA9	0.877456	0	0.591265	0	0	0	1.62785	0	0	0	0	0
SORCS3	0.537697	0	0.418092	0	-0.530898	0	1.61811	0	0	0	-0.443318	0
AGK	0.888994	1.24816	1.17161	0.579314	1.78417	0	1.5767	1.22986	1.42663	1.08435	1.56093	0
GFAP	0.266952	0	0	-0.77535	1.32282	0	1.57346	0	0	0	0	0
AMMECR1	0.724693	0.467498	0.619168	0	0	0.855274	1.57215	0	0.670142	0	0	1.27552
MEIG1	0.804323	0	0	0	0	0	1.54047	0	0	0	0	0
CLMP	0.65238	0	0.642221	0	0.603013	0.841079	1.52787	0	0.667901	0.664571	0	1.31796
MYRIP	0.592564	0	0.538921	0	0	0	1.5186	0	0	0.381585	0	0
IGF1R	0.371231	0	0.29266	-0.827302	0	1.36635	1.48984	0	0.533394	-0.886757	0	0
ITGB4	0.446711	0	0	0	0	0.905933	1.46588	0	0	0	0	0
NEK11	0.694441	0	0	0	0	0	1.45632	-0.376142	0	0	0	0
HIP1	0.879028	0	1.0941	-0.836873	1.7926	0	1.45287	0	0.994952	-0.385911	0	0
LUC7L3	0.657376	1.11795	1.0635	0.627975	0	0.928622	1.42992	1.10918	1.28358	0.374366	0	1.40413
CNTNAP2	0.332522	0	1.2149	-0.490599	0	0	1.42022	1.43919	1.93769	0.731149	1.8899	2.02786
RCN1	0.77372	0	-0.550193	0	0	0	1.40131	0	-0.499431	0	0	0
IL12RB2	0.73335	0	0.515413	0.796987	0.777672	0	1.39517	0	0	0	0	0
PLEKHH1	0.773677	1.17091	0.656225	0.489129	1.78755	0	1.3774	0	0.693959	1.02539	1.76753	0
CC2D2A	0.625943	0.717157	0.661494	0	0	0.853565	1.36633	0	0.793201	0	0	0
FANCC	0.62098	0.732516	0.906816	0	0	1.40069	1.36424	0.81574	1.13161	0	0	0
DGKG	0.804916	0	0.632695	-0.30135	0	0	1.3641	0	0.520701	0	0	0
ZNF804B	0.670163	0	0.427854	0	0	0	1.36126	0	0	0	0	0
FAM149B1	0.712349	0.651254	0.713187	0	0	1.04035	1.35484	0	0.732827	0	0	0
SUGCT	0.782803	0	0.657989	-0.427454	0	1.49927	1.34303	0	0.933314	0	0	1.79168
ENTPD1	0.813084	1.36028	0	0	0.8271	0	1.33359	1.499	0	0	0	0
MTHFD1L	0.412044	0.332717	0.615341	0	0	0	1.32909	0	0.770764	0	-0.301231	0
MEIKIN	0.754023	0	0	0.771534	0	0	1.32766	0	0	0	0	0
TFDP2	0.533383	1.13288	0.522473	0	0	0	1.32413	1.02105	0.634935	0	0	0
PNPLA3	0.690449	0	0	0	0	0	1.30242	0	0	0	0	0
SMC1B	0.787527	0.4885	0.456768	0	0	0	1.29937	0	0.584229	0.315711	0	0
POC1B	0.256539	-1.82068	1.19198	0	-0.323584	0	1.28336	-1.24519	1.53922	0	0	0
KAZN	0.575716	0	1.13047	-0.741078	0	0	1.28186	0	1.21999	0.378859	0	0
SLC5A11	0.692922	0.736435	0.84507	-0.440658	1.15125	0	1.27802	1.01562	0.923132	-1.16588	0	0
KALRN	0.812397	0	0.705786	0	1.40902	0	1.27061	0	0.715387	0	0	1.44349
RTTN	0.530426	2.18605	0.652782	0	0	0	0	1.88219	0.721275	0	0	0
MED12L	0.587429	2.17795	0	0	0	0	0.950769	1.56998	0	0	0	0
PTPRB	0	2.11278	0	0	0.966863	0	0	1.67548	0	0	-0.297492	0
PAPPA	0.447421	2.09933	1.19803	0	0	0	0	1.45974	1.45762	0	0	0
CP	0	2.02618	0.308219	0	0	0	0	2.04436	0	0	0	1.17542
FAM149A	0	1.99635	0	0	0	0	0	1.53393	0	0	0	0
KCNIP4	0.436446	1.84848	1.35393	-0.313281	0.92364	0	1.19995	1.65376	1.5437	0	0	0
B3GALNT2	0.497883	1.81969	0.538144	0	0	0	0.858839	2.01587	0.63966	0	0	0
CASK	0	1.80538	0.504265	0	0	0	0	1.83605	0	0	0	0
HTRA1	0.600042	1.78829	0.757119	0	0	0	1.18263	1.76125	0.79011	0	0	0
AZIN2	0	1.7839	0	0	0	0	0	1.49804	0	0	0	0
FRMD4A	0.332662	1.76235	0.644037	0	0	0	0.955754	1.71513	0.722987	0	0	0
TIMM22	0.335526	1.75859	0	0	0	0	0	1.63107	0	0	0	0
CYP27A1	0.582568	1.75397	0.480616	0.324491	0	1.02932	0.97306	1.18309	0	0	0	0
ASTN2	0.565685	1.73584	1.31274	0	0	0	0.846675	1.23185	1.26291	0	0	0
PPP2R2B	0	1.72638	0.801047	0.841558	2.84636	1.18048	0	1.38466	0.875347	0.817333	2.90217	0
ST6GALNAC3	0	1.71793	0	0	0	0	1.67129	1.57684	0	0.533864	0	0
ARHGAP22	0	1.7149	0.466364	0.415884	0.590381	0	0	1.40854	0	0.800014	0	0
SLC18B1	0.328142	1.71194	0	0	0	0	0.375285	1.11719	0	0	0.3591	0
TMEM114	0	1.65639	0	0	0	0	0	0.818267	0	0	0	0
TG	0	1.62798	0	0	0	0	0	1.35281	0	0	0	0
PLD5	-0.355259	1.62139	0.550058	0	0	0	0	1.90684	0.803029	0	0	0
ABCC4	0	1.61625	0	0	0	1.61671	0	1.63717	0	0	0	0
GAB3	0	1.60888	0	-0.478606	0	0	0	1.53257	0	0	0	0
NHSL1	0	1.60018	0	0	0	1.20863	0.378101	1.11676	0	0	0	1.40978
PLXDC2	0	1.59894	0	0	1.37549	1.4189	0	1.78092	0	0	0	2.50989
INPP5D	0	1.59198	0	0	0.83074	0	0	1.18777	0	0	0	0
LRP11	0	1.59105	0.447757	0.282887	0	0	0.269383	0.620568	0	0	0	0
SORL1	0.822233	1.58861	0	0	0	0	0.610726	1.35493	0	-0.651186	0	0
AUTS2	0.323899	1.58775	0.455175	-0.47858	1.00789	1.60178	0.621139	1.97929	0.698765	0.449034	0.885118	2.46446
MEF2A	0.500057	1.5825	0.357205	0	-0.432302	0	0	1.80401	0	0	-0.805339	0
MANBA	0	1.5823	0	0	0	0.640755	0	1.43815	0	0	0	0
WDFY2	0.344828	1.58136	0.597987	0	1.83761	1.13531	0	1.75174	0.633348	0	1.73135	0
SYNDIG1	0.261729	1.5729	0	0	0	0	0	1.6325	0	0	0	0.973647
SNX29	0.843984	1.55154	0.771878	-0.312672	1.21195	0	0.693315	1.45438	0.83451	0	0	1.53071
SUSD4	0	1.52842	0	0	0	0	0	0.940474	0	0	0	0
ZNF385D	0	1.50328	0	0	0	0	0	1.47583	0	0	0	0
PALD1	0	1.4994	0	0	0	0	0	1.26193	0	0	0	0
PLP1	0.316939	1.49497	0.521281	0.944607	2.66399	1.90179	0.90575	2.3765	0.892222	0.299188	3.85435	3.88044
MERTK	-0.356918	1.48174	0	0	0	0	-0.290211	2.05074	0	0	0	0
GUCY1A1	0	1.48144	0	0	0	0	0.422236	1.05335	0	0	0	0
DNM3	0.607157	1.47979	0.622563	0	1.09316	0	0.65034	1.18285	0.661809	0	1.19633	0
SLC4A7	0	1.47339	0	0	-0.621747	0	0	1.43917	0	0	-0.445839	0
RAB37	0	1.46535	0	0	0	0	0	1.04459	0	0	0	0
AP1B1	0	1.46284	0	0	0	0	0	1.85211	0	0	0	0
ALDH1A2	0	1.45729	0	0	0.89041	1.39611	0	1.38086	0	0	0.767199	1.46256
NAV3	0	1.44954	0	0	0	0	0	1.26234	0	0	0	0
USP24	0	1.44616	0.627415	0	0	0	0	1.23282	0.438342	0	0	0
FYB1	0	1.44547	0	0	0	0	0	1.03518	0	0	0	0
NPL	0.339529	1.41523	0	0	0	0	0.348718	1.15828	0	0	0	0
TBC1D22A	0.474104	1.40384	0.420721	0	0	0.948313	0.749948	1.44253	0	0	0	0
VPS13C	0.517187	1.39553	0.8358	0.635055	0	0	0.659972	1.29442	0.815747	0	0	0
LYST	0.380257	1.38906	0	0	0	0	0.413607	1.23096	0	0	0	0
PLD1	0	1.38302	1.15556	0	1.06374	1.66392	0	1.26341	1.06781	0	0	2.28655
HPS3	0	1.38116	0.401409	0	0	0	0	1.82724	0.449669	0	0	0
TRIM24	0	1.38082	0	0	0.456624	0	0.303087	1.14282	0	0	0.297971	0
SLCO2B1	0	1.37724	0	0	0.271536	0	0	1.09565	0	-0.32832	0	0
WDFY4	0	1.37622	0	0	0	0	0	1.03222	0	0	0	0
MAML3	0	1.37587	0	0	0	0	0	1.47397	0	-0.899826	0	0
HYDIN	0.443129	1.36475	0	0	0.732693	0	0.474524	0.949833	0	0	0	0
CYFIP1	0	1.36415	0	0	0	0	0	1.30924	0	0	0.338902	0
GNB4	0	1.36133	0	0	0	0	0	1.1747	0	0	0	0
IKBKB	0.526194	1.35203	0.296849	0	0	0	0	1.33266	0	0	0	0
CLYBL	0	1.34906	0	-0.545815	1.14131	0.918132	1.37705	1.07076	0	0	0	0.897533
OPRM1	0	1.34155	0	0	0	0	0	1.86961	0	0	0	0
RCSD1	0	1.33826	0	0	0	0	0	0.989328	0	0	1.61575	0
PBX1	0	1.33582	0	0	0	1.39294	0.567375	1.13316	0	0	0	0
MAN1C1	0	1.3324	0	0	0.541167	1.63904	0	1.2101	0	0	0	0
RICTOR	0	1.32418	0.381613	0	0	0	0.659598	1.15824	0	0.600186	0	0
TIAM1	0	1.32198	0	0	0	0	0	0.781442	0	-0.309727	0	0
KANSL1L	0.585357	1.32056	0.649455	0	1.32061	1.067	0.642357	1.22196	0.782826	0.439155	0	0
SFMBT2	0	1.31819	0	0	0	0	0	1.26905	0	0	0	0
PAN3	0.517351	1.31751	0.401079	0	0	1.11707	0.827591	1.34906	0.613712	0	0	0
TNRC6B	0.58288	1.31494	0.535672	0	0	1.22677	0.976846	1.25172	0.610965	0	0	1.41552
ATM	0.613664	1.31109	0.614111	0	0	0	0	0.922126	0	0	0	0
DOCK2	0	1.29292	0	0	0	0	0	1.35325	0	0	0	0
TBC1D14	0	1.29082	0.932904	0	0	0	0.252128	0.955915	0.723134	0	0.262449	0
TLN2	0	1.28582	0	-0.347905	0	0	0	1.27065	0	0	0	0
ANO2	0	1.27853	0	0	0	0	0	0.648085	0	0	1.83351	0
ARRB1	0.647577	1.27753	0.304149	0	0	0	0.559812	1.06167	0	0	0	0
SOS1	0	1.2751	0	0	0	0	0	0.998336	0	-0.300952	-0.491981	0
HS3ST4	0	1.27185	0	0	0	0	0	1.3708	0	0	0	0
SOGA1	0	1.26838	1.11565	0	0	0	0	1.19653	0.880327	0.525009	0	0
C11orf65	0.711527	1.26785	0.677265	0.431912	0.826422	1.03115	0.693386	1.23349	0.625343	0	0.876233	0
ADAM28	0	1.26184	0	0	0	0	0	1.15226	0	0	0	0
SDCCAG8	0.637957	1.26133	0.725152	0	1.29541	0	0.692631	1.21368	0.751452	0	0	0
FCHSD2	0	1.25945	0.353254	0	0	1.16968	0.287831	1.34788	0	0	0	0
HERC3	0	1.25576	0.550236	0	0	0	0	0.860873	0	0	0	0
FHIT	0.862331	1.25537	1.15471	-0.510556	0	1.25864	1.23319	1.09005	1.06462	0.920375	0	0
FAM172A	0.570531	1.25504	0.497307	0	0	0	0.833493	1.2326	0.651763	0	0	0
SBF2	0.856832	1.25462	0.635749	0	1.13075	0.991082	1.11359	1.11602	0.868893	0	1.60798	1.79869
CACNA1A	0	0.470204	1.00481	0	1.15286	0	0	1.78706	0.962746	0	0	0
VAV3	0	1.1716	0	0	0	0	-0.268906	1.77654	0	0	0	0
ZSWIM6	0.326105	0.932478	0.602102	0	-0.367897	-0.461716	1.10025	1.77418	0.913613	0	0	0
TRPC1	0.502242	1.00661	0.819982	0	0	0	0.725928	1.70061	0.951479	0.305353	0	0
PRKCB	0	1.01217	0.580404	-0.455239	0	1.49342	0.656585	1.52307	0.855785	0.372954	0	0
ARHGAP21	0	0.925376	0	0	0	1.10739	0	1.50965	0.465677	0	0	0
ELMO1	0	1.14426	0.538547	0	1.67713	0	0	1.50591	0.356953	0.460293	0	0
DOCK4	0	1.20937	0	0	0	0	0	1.50336	0	-0.313846	-0.550482	0
LCP2	0	1.1308	0	0	0	0	0	1.43969	0	0	0	0
CTTNBP2	0	1.20641	0	0	0	0	0	1.39878	0	0	0	0
EPB41L2	0	1.00236	0	-0.355408	0	0	0	1.38928	0	0	0	0
SDK1	0.583426	0.647304	0	0	0	1.56187	0	1.38681	0	0	0	1.48203
DIP2A	0	1.18062	0	0	0.476519	0	0	1.38002	0	0	0.406482	0
BCAR3	0.350962	0.967187	0	0	0	0	0	1.37697	0	0	-0.774213	0
PDE4D	0	1.04908	-0.630099	0.310969	0	0	0	1.34498	-0.702796	2.18105	0	0
PICALM	0	0.773101	0	0	-0.367741	0	0.514134	1.34291	0	-0.459357	-1.031	0
CD4	0	0.8878	0	0	0	0	0	1.34061	0	0	0	0
CHKA	0.26258	1.13194	0.280996	-1.55766	0.328093	0	1.04261	1.34	0.508487	-1.09453	0	0
ATP8B4	0	1.05344	0	0	0	0	0	1.33798	0	0	0	0
SENP6	0.569812	1.20177	0.794672	0	1.20529	1.31673	0.620941	1.32974	0.945054	0	0	1.76304
ZNF609	0.846174	1.04561	0.72166	0	0	0	1.05267	1.32308	0.961745	0	0	0
TBC1D4	0	1.135	0	0	0	-0.532951	0	1.3027	0	-0.536866	-0.319137	0
KLF12	0.435202	1.09778	0.770564	0	0	0	0	1.30227	0.873217	-0.254361	0	0
VPS39	0.426756	1.06087	0.427032	0	0	0	0.630208	1.30122	0.536797	0	0	0
TTC28	0.426033	1.08393	0.790219	0	1.25362	1.11969	1.05179	1.29971	1.066	0	0	1.77078
WASHC4	0	1.25036	0	0	0	0	0	1.29699	0	0	0	0
SEMA6A	0	0.821406	0	0	0	0	0.35496	1.29429	0	0.41609	0	0
ZEB1	0	0.63139	0.371546	0	0	0	0	1.29282	0.381323	0	0	1.80718
BIRC6	0.809735	0.930721	0.988871	0	0.974659	1.26772	0.876214	1.28681	1.08793	0	1.22746	1.76203
CLASP2	0.566324	1.12604	0.577046	0.319865	0	0.946095	0.498078	1.27277	0.470874	0	1.6044	1.6459
SPRED1	0	0.440569	0.449521	0	0	0	0	1.27259	0.662583	0	0	0
PHIP	0.49883	0.979245	0.557271	0	0	1.02439	0.473816	1.2664	0.590376	0	0	0
PIK3R1	0	0.458273	0	0	0	0	0	1.26248	0	0	0	0
GNAQ	0.419409	0.970657	0.412234	-0.281699	1.23172	0	0.68385	1.25364	0.719751	0	0	0
CEP128	0	0.766679	0.569676	0	0	0	0	1.24493	0	0	0	0
TTC19	0.575754	0.94738	0.710615	0	1.64385	1.1975	1.03048	1.24274	0.907871	0	0	0
SCMH1	0.819357	1.07899	0.885433	0	0	1.26711	0.961935	1.23959	0.891849	0	0	0
CAMK1D	0	1.08292	0	0	0	0	0.820165	1.2363	0	0	0	0
NCKAP5	0.330809	1.18213	0.648718	0	0	1.3735	0.526759	1.23578	0.478337	0	0	0
ADAM12	0	0	1.91877	0	0	2.16622	0	0	1.79048	0	0	2.22076
ATP13A5	0.509087	0	1.78726	0.282092	0	2.05114	0.559127	0	2.50688	0.583272	0	0
MEGF11	0.733415	0.696686	1.7525	0.505769	1.71253	0.621536	1.10311	0.771017	1.83095	0	1.70298	0
XKR4	0	0	1.6509	0	0	0	0	0	2.07407	0	0	0
KCNQ1	0	-0.259852	1.54741	0.492105	1.36582	1.94177	0	-0.775274	1.933	1.19204	0	0
WSB1	0.466413	0.731748	1.5079	0.49032	1.3903	0	0.628929	1.01277	1.45724	0.255963	1.42666	0
MEF2C	0	0	1.46893	0.526569	-0.947721	0	1.17174	0	1.99228	1.02044	-0.53571	0
AGAP1	0.479393	0	1.46417	-0.416707	1.34693	0	1.09354	0	1.32449	0.527859	2.01704	0
GNA12	0	0	1.42747	-0.356684	0	-0.290196	0	0.32786	1.49203	0	0.348597	0
TNR	0	0	1.40524	0	0	0	0	0	1.35872	0	0	0
SEMA5A	0	0.622898	1.33205	-0.368026	0	0	0	0.918825	1.08743	0	0	0
PDZD2	0.851969	0.374808	1.31192	0	0	0	0.860649	0.781596	1.77899	0.667454	0	0
TMEM132C	0	0	1.29074	0	0	1.29022	0	0	1.64451	0	1.64876	2.7355
OPCML	0.457572	0	1.28196	0	0	1.14469	1.02953	0.897866	1.33998	0.306623	0	0
LHFPL3	0.597785	0	1.26963	0	0	0	1.16175	0	1.03772	0	0	0
DSCAML1	0	0	1.24932	-0.487387	1.34433	0	0	0	1.2084	0.599134	0	0
KIF13A	0	0.461385	1.24913	0	0	1.07345	0.550375	0	1.04768	0	0	0
SYCP2	0	0	1.24888	0.625041	0	0	0.456155	0	1.21902	0	0	0
NFASC	0.847185	0	1.23435	0	1.25844	0	0.781097	0.596974	1.1501	1.10038	1.98103	0
GRIK2	0.289972	0	1.2074	1.95682	1.53138	0	0.959244	1.01084	1.37801	1.82953	1.76423	1.56464
TRIO	0.573278	0.616845	1.17719	0	0	1.18054	0.419621	0.518421	1.34646	0	0	0
PDPK1	0	0.869129	1.13613	0	0	0	0.252051	0	1.2636	0	0	0
COL5A3	-0.33508	0	1.13047	0	0	0	0	0	1.19692	0	0	0
CDH13	0	0	1.12782	0	0.910228	0	0	0	1.14904	0	0	0
ASIC2	0	0	1.12364	0	0	0	0	0	1.31469	-0.483533	0	0
PTPRD	0	0.275431	1.12247	0.272317	1.72116	0	0	0	1.22236	0.72939	1.6856	0
COL19A1	0	0	1.11937	0.454424	0	0	0	0	1.13998	0	0	0
GRIK4	0.879669	0	1.11012	0	0	0	0.275698	0	1.07343	0.260102	0	0
DENND2A	0.877182	0	1.10928	0.417744	0	-0.397998	1.09567	0	1.40714	0.665733	-0.371707	0
F10	0.872494	0	1.0949	0.497469	0	0.867477	1.09302	0	1.29853	0.712859	0	0
MACROD1	0.569309	0	1.09189	0.487279	0	0	0.813364	0	0.967201	0.903951	0	0
KIF3A	0	0	1.08862	0	0	0	0	0	1.07567	0	0	0
GALNT13	0	-0.306431	1.07968	0	0.751403	0	0	0	1.1328	0.978169	0.916071	0
NRG1	0	0	1.07419	-0.509105	0	0	0	0.862899	1.55345	0	0	0
LRRTM4	0.696918	0	1.0687	-0.340623	0	0	0	0	1.2171	0	0	0
PRSS48	0	0	1.06405	0	0	0	0	0	1.12224	0.919059	0	0
INSYN2	0.521003	0	1.06389	0	1.49092	0.916091	0.938751	0	1.20757	0	1.27611	0
KAT2B	0.741369	0.831169	1.06037	0	0	0	0.45403	0	0.932677	-0.32909	0	0
SLC35F1	-0.323495	0	1.05076	0	0	0	-0.448421	0	1.04115	0	0	0
ACAP3	0	0	1.04235	-0.353386	0	0	0	0	1.30287	0	0	0
DISC1	0.494121	0.919304	1.03879	-0.368449	0	0	0.957242	0.956465	0.927561	0	0	0
DLEU7	0	0	1.03161	0.920875	0.510967	0	0.601466	0	1.54168	1.92187	0	0
DNM1L	0.886159	0.894581	1.02761	0.41572	0	1.15006	1.24405	1.00294	1.14762	0.55802	0	0
ALK	0	0	1.02684	-2.34206	0	0	0.751892	0	0.970003	0	0	0
DOCK9	0	0.513712	1.02583	0	-0.993286	0	0	0	1.1785	-0.271525	-1.49726	0
NTM	0.753033	0	1.02229	-0.280008	1.06755	0	0.93355	0	0.713968	0.722377	0	0
EPN2	0	0	1.01256	-0.354328	0	-0.304633	-0.330174	0	0.703321	0	0	0
PROM1	0	0	1.0101	0	0	0	0	0	1.03884	0	0	0
UNC80	0	0	1.00484	0	0	-0.394709	0	0	0.681411	0	0	0
NTN1	0.612567	0	1.00441	0	0.727833	1.0843	0.899771	0	1.26502	0	0	0
APBB2	0.594299	0	0.997208	0	0	0	0.611301	0	1.11212	0.777474	0	1.54513
CHST11	0	0.878561	0.995833	-0.272228	0	0	0	1.08698	1.05399	0	0	0
KIAA1328	0.710878	0.868347	0.994614	0	1.44598	1.09348	1.04298	0.878564	1.29382	0	0	0
SLC8A3	0	0	0.994131	0	0	0	0	0	1.16875	0	0	0
BMPER	0	0	0.98658	0	0	0	0	0	1.12911	0	0	0
GPR155	0.569925	0.653128	0.982971	0	0	0	0	0.593957	0.957739	0.342251	0	0
SYT14	0.427134	0	0.981374	0	0.430456	0	0.284289	0	1.08158	0	0	0
PHLDB1	0.433944	0	0.977556	0	0.358895	0	0	0	1.0252	0.703144	0	0
GRID1	0.70391	0	0.976854	0.280787	0.766027	0	1.0311	0	1.03284	0.352601	1.24553	1.12381
SCD5	0.559435	0	0.970091	-0.332177	0	0	0.699084	0	0.883578	-0.380589	0	0
GNE	0.751216	0.735209	0.956229	0.841694	0	0	0.963255	0	0.970232	1.10454	0	0
VEGFA	0.646078	0	0.778546	0	0	0	0	0	1.3298	0	0	0
FGF14	0	0	0.952744	-0.345349	0	0	1.04439	1.16855	1.328	0.324089	1.69883	0
CLTCL1	0	0	0.941705	-0.640055	0	0	0.361532	0	1.25027	0.908096	0	0
NLGN4X	0	0	0.765662	0	0	0	0.327939	0	1.23465	0	0	0
SOX6	0.438138	0	0.952587	0	0.557327	0	0.986866	0	1.19901	0	0	0
NRXN3	0	0	0.829184	-0.466347	0	0	1.02277	1.11129	1.18784	0	1.57934	0
CLDN11	0.470223	0.313528	0.937297	0.50125	1.84114	2.7065	0.549888	0.712371	1.184	1.05316	1.45895	3.06236
PDE10A	0	0	0.42564	0	0.394562	0	1.37885	1.4731	1.17444	0.280138	0	0
KIF26B	0.251564	0	0.901436	0	0	0	0.466417	0.601375	1.14481	0	0	0
RANBP17	0	0	0.854853	-0.509926	0	0	0	0	1.14128	0	0	0
ARPP21	0	0	0.912864	0.624836	0.783245	0	0.782746	0.907544	1.10289	0.380537	1.409	0
KCNH1	0	0	0.908347	0	0	0	0.509278	0	1.09866	0	0	0
KCNQ5	0	0	0.495724	0	0	0	1.60426	0.641498	1.05736	0.394692	0.922592	1.3537
ADARB2	0.267031	0	0.931176	2.03068	0.936114	0	0	0	0.767019	2.04881	0	0
DMD	0	0.425517	0.368193	1.88584	0	0	-0.596685	0	0.371104	1.72969	0	0
DNAJC7	0	0	0	1.64293	0	0	-0.311644	0	0	1.92823	0	0
PIGH	0	0	0	1.26007	0	0	0	0	0	1.45114	0	0
KDELR3	0.532839	1.03287	0.874515	1.23937	0.869107	0	0.78956	0.708637	0.801284	0.857536	0	0
CLUL1	0	0	0	1.19092	0	0	0	0	0	1.16524	0	0
SLC7A14	0	0	0	1.11736	0.951987	1.8079	0	0	0	1.75766	0	0.745539
LRRTM3	0.460854	0	0.342216	1.07151	1.34528	0	0.92096	0	0.495165	1.43583	1.3722	0
ARL2BP	0	0	0	1.02357	0	0	0	0	0	1.80424	0	0
OPALIN	0	0	0	1.02036	1.27073	0	0.593165	0.602954	0.511195	0.468893	1.04613	0
ENOSF1	0	0	0	1.0129	0	0	0	0	0	1.29231	0	0
RIF1	0	0.470421	0	0.896189	0	0	0	0	0	0.660783	0	0
DPP6	0	0	0.943477	0.858756	1.05887	0	0	0	0.99663	1.95078	0	0
PKNOX2	0.545134	0	0.715856	0.815035	0.583633	0.881758	0.792838	0	0	1.14859	0	0
INTS6	0	0	0	0.812851	0.259281	0	0	0	0	0.768473	0.381152	0
SMC4	0	0	0	0.782961	0	0	0	0	0	0.855141	0	0
ASTN1	0.322302	0.950926	0.58946	0.722591	0	0	0	0.924306	0.500362	1.16472	0	0
CTNNA1	0.392502	0.402716	0.698182	0.714936	-0.365068	0	0.916145	0	0	1.46564	-0.292918	0
MYH11	0.275264	0.485768	0.42713	0.706601	0.883353	0	0.653881	0	0.540265	0.972541	0	0
HHIP	0	0	0.384732	0.678592	1.23933	0	0.469931	0	0	0.276514	1.29214	0
ITGA2	0	0.317061	0.349508	0.673002	1.4233	0	0	0	0.38455	0.722368	0	0
NAALAD2	0.631031	-0.25337	0	0.654198	0	0	0.982306	-0.76998	0	0.731496	0	0
GPATCH4	0.256888	0	0.417129	0.615178	0	0	0.275494	0	0.51603	0.730557	0	0
NYAP2	0	0	0	0.613157	0	0	0	0	0	1.12019	0	0
YEATS2	0	0.596656	0.631172	0.594737	0	0	0	0	0.674702	0.80688	0	0
SKAP1	0.450399	0	0	0.592954	0	0	0.61104	0	0	0.713506	0	0
ZFYVE16	0	0.729655	0.427063	0.58183	0	0	0	0.972522	0	0.794244	0	0
ENO4	0.275282	0.815766	0.446263	0.580825	1.18163	0	1.13914	0.902965	0.585039	1.46332	1.01635	0
MATN2	0	0	0	0.57331	0.465581	0	0	0	0.268596	1.50647	0.498477	0
CD302	0.527189	0.484817	0.383143	0.563051	0	0	0	0.452314	0	0.747356	0	0
MMS22L	0.57349	0.364834	0.449551	0.559192	0	0	0.871265	0	0	1.00552	0	0
FGGY	0.716006	0.369088	0.35194	0.553802	0	0	0.6845	0	0	0.367999	0	0
COL9A2	0	0.278304	0	0.552311	0	0	0	0	0	0.697272	0	0
MUSK	0	0	0	0.535586	0.726617	0.656502	0	0	0	1.28066	1.09882	0
RNF125	0.467037	0.663278	0.433746	0.516862	0.865492	0	0	0	0	0.292977	0	0
NOCT	0	0	0	0.512654	0	0	0.510559	0	0	0.278835	0	0
RASA1	0.612227	0.559863	0.861196	0.500735	0	0	1.25058	0	0.946356	0.804006	0	0
CSMD1	0	0.353658	0.828098	0.499755	0	0	0.868693	0	0.97092	0.903065	0	0
TRIM2	0	0.250243	0	0.497326	1.3759	0	0.356514	0	0	0.580423	0	0
SGK2	0	0	0	0.495596	0	0	0	0	0	0.643442	0	0
DENND5A	0.38258	0	0.394663	0.48147	0.266309	0	0.737651	0	0.449365	0.355875	0	0
URM1	0	0	0	0.462208	0	0	0	0	0	0.975037	0	0
UNC5C	0	0	0	0.459075	1.81279	0.964082	0	0	0	0.364525	1.50652	0.871222
RNF141	0	0	-0.255591	0.442547	0	0	0	0	0	0.254987	0	0
FAM184B	0.404925	0.473776	0.870591	0.440696	0.735293	0.722951	0.894962	0	1.01582	0.672806	0	0
MAP1A	0.376088	0	0	0.439957	0	-0.338465	0.372448	0	0	0.266825	0	-0.600269
MYO5A	0	0.664541	0.761132	0.438977	1.09385	0	0.263821	0	0.742355	0.698625	1.85722	0
GRIA2	0	0	0	0.434231	0.812351	0	0.630037	0	0	0.478631	1.50669	0
MIS18BP1	0	1.03548	0.739493	0.433751	0	0	0.356104	1.04844	0.809814	0.405049	0	0
DAAM2	0.867496	0	0	0.433267	1.19805	0	0.444376	0	0	0.363891	0	0
RBPJ	0	0.347714	0	0.430606	0	0	0	0	0	0.514544	0	0
FARP2	0	0	0.509338	0.430523	0	0	0	0	0.524145	0.650457	0	0
ARMC1	0	0.347884	0	0.429483	0	0	0	0	0	0.394984	0	0
TTLL7	0	0	0	0.425416	1.31648	-0.328396	0	0	0	0.666526	0	0
MYH10	0.741227	0	0.351194	0.422364	0	0	1.17389	0	0	0.358035	0	0
DST	0	0.524533	0.780573	0.415405	1.66849	0.828198	0.30098	1.11189	0.677684	0.489531	0	1.7698
MAP2K1	0	0.771701	0	0.415012	0.646364	0	0.434057	0.861531	0	0.338291	0	0
LRP6	0	0.60386	0	0.410847	0	0	0	0	0	0.536438	0	0
FAM92A	0.653655	0.608578	0.401461	0.409644	0	0	1.26154	0	0	0.701916	0	0
FUS	0	0.589067	0	0.40882	0	0	0.292328	0.815512	0.262722	0.333558	0	0
KCNJ9	0.329482	0	0	0.407769	0	0	0	0	0	0.639733	0	0
FSIP2	0.647234	0	0	0.40684	0	0	1.16935	0	0	0.594296	0	0
CD80	0.647455	-0.316629	0.387919	0.406418	0	0.697345	1.14187	0	0	0.651536	0.762183	0
PKD2L2	0	0.481989	0	0.405785	0.675937	0	0	0	0	0.776528	0	0
EPB41L4A	0	0	0	0.404685	0	0	0	0	0	0.710415	0	0
RHOU	0.277271	0	0	0.402554	0	0.703996	0	0	0	0.807686	0	0
ERBB4	0.44179	0	0.553403	0.399383	1.62382	0	0.800663	0.395611	0.718523	0.265173	0	0
MFSD6	0.479891	0.603357	0.551745	0.397865	0	0	1.06485	0	0.790597	0.301535	0.34727	0
SLC25A27	0	0.37138	0	0.396883	0	0	0	0	0	0.359077	0	0
GALNT5	0	0	0	0.373715	0.406857	0	0	0	0	1.60847	0	0
AGPAT4	0.354521	0	0.598603	0.272178	0	0	0.502416	0	0	1.31682	0.592206	0
PSD3	0.321958	0.4279	0	0.351333	0	-0.255343	-0.253043	0.847387	0	1.2432	0	-0.250228
CREB5	-0.68793	-0.529724	-0.540345	0.353933	-1.49261	-1.44318	0	0	0	1.18548	-0.779149	-1.68587
MTRF1	0.638187	0.996297	0.714695	0.338662	0.923829	0	1.00526	0.884279	0.70047	0.997007	0	0
PPP2R3C	0	0.407363	0	0.318909	0	0	0.708152	0	0	0.901416	0	0
LDB3	0.583746	0	0	0.36259	0.800546	0	0.587379	0	0	0.889914	0	0
CD22	0	0.432655	0	0.360881	0.39224	0	0	0	0	0.873579	0	0
MCAM	0	0	0	0.385013	0	0	0	0	0	0.837664	0	0
TTLL11	0	0	0.562652	0.33878	0	0	0.5871	0	0	0.816906	0	0
CASP6	0.285376	0.717747	0	0.301754	0	0	0	0.674852	0	0.812698	0	0
ANKRD62	0.439026	0	0.467889	0.393677	0	0	0.483184	0	0	0.80311	0	0
MYH6	0	0	0	0.376674	0	0	0	0	0	0.797239	0	0
RHOQ	0	0	0	0.322692	0	-0.837655	0	0.365428	0	0.755795	0	-0.827083
DDX24	0.711579	0	0.467835	0.268768	0	0	0.758202	0	0.602864	0.74197	0	0
ANK3	0	0.266644	0	0.309304	2.02397	0.935164	0.682673	0	0	0.715305	2.59328	0
RANBP3L	-0.252183	0.798882	0.774052	0.286626	0	0	-0.402251	0.630284	0.858376	0.704353	0	0
DHX36	0	0.44461	0	0.318667	0.427469	0	0	0	0	0.652232	0	0
PAK1	0	0	0.30146	0.332818	0	0	0.263508	0	0	0.64856	0	0
PRC1	0.717056	0.496919	0.600555	0.341887	0.784057	0	0.987191	0	0.596548	0.62253	0	0
ENPP2	0	0.272864	0	0.331793	1.44294	0.823481	0.479429	0	0	0.588654	1.68137	1.07219
MOG	0	0.358143	0.400392	0.394498	1.66507	0	0.579545	0.693032	0	0.586801	1.83375	1.02787
PKD2	0.42734	0.810153	0.771459	0	2.69048	0	0	1.03242	0.85989	0	1.89202	0
MAGI2	0.812907	0	0.463276	0	2.66051	1.44172	0.926461	0	0.510357	0	2.97132	2.87556
ATP10A	0	0	0	0	2.63949	0	0	0	0	0	3.41234	0
LDB2	-0.341155	0	0	0	2.58138	1.16536	-0.522859	0	0	0	2.84723	0
IL1RAPL1	0.470527	0.326033	0.549129	0.297402	2.44545	0	1.03673	0.80108	0.579282	0	3.05246	0
DPYD	0.873904	-0.951316	0	0	2.445	1.76139	0	0	0	0	1.72937	2.22543
NKAIN2	0	0.339522	0.548318	0	2.44466	0	0.409958	0	0	0.528411	2.49815	0
CSGALNACT1	0	0	0	0	2.31874	0	0	0	0	0	2.20703	0
GRIN2A	0	0	0	0	2.24267	0	-0.335076	0	0	0	2.34518	0
ESR2	0.363039	0	0.428376	0	2.1143	1.45583	0.438657	0	0	0	1.65832	1.89702
BMPR1A	0.520173	0.453346	0	0	2.08987	0	0.480741	0	0	0	1.74144	0
EDIL3	0	0.456668	0.590156	0	2.04926	0	0.731505	0.662918	0.807204	-0.26948	2.29482	0
PRKAG2	0	0.48896	0	0	2.04001	1.67602	0.369227	0	0	0	2.47801	2.12407
FRMD5	-0.522111	0	0.743726	0	2.02475	0	0	0	0.978918	0	2.37423	0
DCC	0.647243	0	0.609424	0	1.96128	0	0.861149	0	0.621582	0	2.66115	0
PRTG	0.757642	0	0.456576	0	1.95247	0.942357	0.402476	0	0.484102	0	2.33616	0
ABLIM1	0	0	0	0	1.89285	0	0.672164	0	0	0	1.76993	0
TBC1D16	1.07424	0.486443	0	0	1.88109	0	0	0	0	0	2.12438	0
VIT	-0.339371	0	0	0	1.87375	0	-0.559218	0	0	0	1.76848	0
SLC24A2	0	0	0.4183	0	1.87371	0	0.595795	0.669734	0.786695	0	1.98099	1.26341
SLC39A11	0.313906	0.961525	0.441505	-0.406661	1.871	1.3911	0.900839	0.780386	0.647331	0	1.71254	0
SORCS2	0.597663	0.482549	0	0	1.8622	0	0.678944	0	0	0	2.19907	0
EML1	0	0.722996	0	0	1.77572	0	0.315997	0.733378	0	0	1.81254	0
ANKS1B	0	0.29318	0.785203	-0.333453	1.69461	1.92565	1.4301	1.05806	0.891442	0.734308	2.3677	2.90004
SHPRH	0.48397	0.973627	0.519552	0	1.68037	0.99917	0	0.939406	0.502543	0	1.48122	1.69024
FMO2	0	0	0	0	1.60808	0	0	0	0	0	1.40873	0
DIP2C	0.611167	0.979838	0.756549	0	1.60687	0	0.987348	0.948556	0.790564	-0.257517	1.78859	0
FGFR2	0	0.269248	0.309805	0	1.57588	1.87015	0	0	0	0.734413	1.79166	1.43432
RABGAP1L	0.624829	1.15438	0.403982	0	1.56537	1.16962	1.01051	1.11938	0.736286	0	1.55857	0
NCAM1	0.695062	0.42991	0.557344	0	1.56425	0	0.522718	0	0.4483	0	1.8656	0
CPAMD8	0	0	0	0	1.56314	2.01151	0	0	0	0	0.880543	1.31604
SYNE1	0.453503	0.35851	0.363674	0	1.56237	-0.377963	0.559482	0	0.372908	0.66985	1.83767	0
CHD9	0.489172	1.02842	0.61654	0	1.53866	1.25069	0.735225	1.1686	0.419385	0	1.53435	1.90036
PEX5L	0	0	0.946486	-0.974528	1.51731	0	0	0	0.735712	-0.588474	2.14384	0
MSANTD3-TMEFF1	0	0.28552	0	0	1.49245	0	0.484669	0	0	0	2.02264	0
MOBP	0	0.490455	0.424293	0.591687	1.48327	0.677228	0.456633	0	0	-0.356527	1.17134	0
ANK2	0	0.320258	0.546846	0	1.44649	1.37796	0	0	0.708196	0.295465	1.77778	0
ZNF536	0	0	0.404058	0	1.44589	0.813569	0	0	0	0.759849	1.5598	0
PALM2	0	0	0	0.265804	1.43031	0	0	0	0	0	2.04305	0
DNAH7	0.373235	0	0	0	1.41641	0	0.535947	0	0	0	1.47581	0
PARD3B	0.462217	0.525246	0.317634	0.351208	1.40846	1.55322	0.779129	0	0	0	1.25646	1.67266
C10orf90	0.445978	0	0.407139	0	1.39447	0	0	0	0	0.700489	1.11754	0
DOCK3	0.506637	0	0.507467	0	1.34384	1.55954	0.647863	0	0.583488	0.644069	1.32843	1.86175
TACC1	0	-0.935695	0.389501	-0.338313	1.33915	1.0404	0.341874	0	0.704532	-0.402591	1.45238	1.76849
SHTN1	0	0	0.325104	0	1.30769	0	0.723605	0	0	0	1.69727	0
EXOC4	0.422071	0.796662	0.533461	0	1.29944	1.05193	0.943618	0.98019	0.738671	0	1.70236	1.95604
HAPLN2	0	0.423359	0.512646	-0.315944	1.29636	0	0.4324	0.549096	0.714642	0	1.13023	0.813102
SLAIN1	0	0.288425	0	0	1.29025	0	0.270406	0	0	0	1.14767	0
CNDP1	0	0	0	0	1.27458	0	0	0	0	1.02278	2.15099	0.899928
SH3GL3	0	0	0	0	1.26333	0	-0.541928	0	0	0.291448	1.06329	0
BCAS1	0	0	0.48004	0	1.24557	0	0	0	0	0.468298	0.867767	0
ATP8B1	0.653377	1.06254	0.561729	0	1.23385	0	0.769583	1.06416	0.707925	0	0.5876	0
METTL15	0.445136	0.742651	0.362369	0	1.22856	0	0.748164	0.716895	0	0	1.42436	0
KIAA0319L	0.55461	0.88728	0.668785	0	1.21726	1.2102	0.821143	0.773779	0.697538	0	1.32035	1.35518
USP40	0.59537	0.657171	0.610061	0	1.21489	0.861136	0.918971	0.653025	0.542317	0	1.36118	1.18079
DOCK10	0	0.316007	0.742677	0	1.20357	0	0	0.90248	0.42151	0.450773	1.23712	0
CPPED1	0	0	0.426765	0	1.19682	0	0	0	0	0	1.60222	0
STAU2	0.497355	0.768194	0.555009	0	1.18016	0	0.951417	0.890097	0.701283	0	1.43942	0
CNTN2	0	0.29741	0.52874	0	1.17033	0	0.404228	0	0.614708	0.995649	1.39806	0
GPHN	0.517239	0.711657	0.505872	-0.733444	1.15608	0.797887	0.892289	0.715905	0.642788	0	1.10388	1.38977
ST18	0	0	0	0	1.1426	0	0	0	0	0.475019	1.25559	0
TJP1	0.45163	0	0.442268	0	1.12743	1.35512	0.758277	0	0.462282	0	0.900386	1.66017
NME9	0.861232	0.931789	0.797482	0	1.1044	0.990784	1.10748	0.995276	0.958198	0	0.731845	0
AKAP6	0.610124	0.523635	0	0	1.08521	0.913081	1.0569	0.917623	0.288217	0	1.35618	0
PRUNE2	0	0	0	-0.658699	1.05868	0	0.483259	0	0	0.50899	1.79039	0
SPP1	0	-1.16023	0	-0.326143	0.873555	0	1.05089	0.339571	0.732547	-1.25693	1.78971	1.47996
CDH19	0	0	-0.283111	-0.471577	0.714921	0	0	0	0	-0.509008	1.54495	0
RYR2	0	0	0	0	1.02606	1.83445	0.798333	0.8704	0.664566	0	1.48585	1.84965
TF	-0.253349	0	0	-0.268743	0.852941	0	-0.254725	0.929846	0.282457	0	1.42689	1.64329
GNAO1	-0.463259	0	0	0	0.653787	0	-0.428366	0	0	0	1.35759	0
GPM6B	0	0	0	0	1.03582	0	0	0	0	-0.459441	1.29358	0
STMN4	0	0.346578	-1.14433	0	0.908091	0	0.717012	0.944887	-1.0514	0	1.2567	1.39293
MEIS2	0	0	0	-0.639406	0.331617	0	0	0	0	0	1.24968	0
KCNK10	0	0	0.474497	0.331034	0.640788	0	0	0	0.412167	0	1.23892	0
PTGDS	-2.02509	0.279608	0	0.565732	0	3.37344	-2.96424	0.886654	-0.40366	0	0	2.34064
SLC6A20	0	0	0	0	0	2.40897	0	0	0	0	0	3.48973
CELF2	0	0	0	0	0	2.39276	0	0.626093	0	0	0	3.27374
EPHA7	0	0	0	0	0	2.2954	0	0	0	0	0	1.66624
SLC13A4	0.298651	0	0	0	0	2.29292	0.768433	0	0	0	0	1.00572
BNC2	0	1.04201	0	-0.308546	0.983518	2.28542	0.469084	1.03092	0	-0.28502	0	1.42174
SLC6A1	1.18386	0	0.817101	0	0	2.27929	0	0	0.656242	0	0	2.52761
KCNK2	0	-0.251645	0	0	0	2.22263	0	0	0	0	0	2.11673
EYA2	-0.300555	0	0	0	0.888384	2.09574	-0.46657	0	0	0	0	1.36101
BICC1	0	0.67843	0	0	0	2.05292	0	1.17991	0	0	0	3.74108
PKP2	0	0	0	0	0	2.04024	0	0	0	0	0	1.83982
RNF220	0.780415	0.436715	0.423808	-0.318735	1.86784	2.02198	0.644396	0	0	0	0	3.56986
FGD6	0	0	0	0	0	2.01978	0	0	0	0	0	1.82161
BMP6	0	0	0	0	0	1.89886	0	0	0	0	-1.36946	2.93924
ROBO1	0.570688	0	0	0	1.15242	1.89792	0	0	0	-0.513149	0	1.79426
GRIA4	0	0	0.867729	0	0	1.89369	0	0	0.52431	0	0	2.5423
COL11A1	0	0	0	0	0	1.86648	0	0	0	0	0	1.79475
EYA1	0	0	-0.314761	0.589807	0	1.83797	-0.840787	0	-0.620197	0	0	1.21579
EGFLAM	0	0	0	0	0.437143	1.8242	0	0	0	0	0	1.90859
SLCO1A2	0.486562	0	0	0	0	1.77339	0	0	0	0	0	1.906
MEGF10	0.887127	0	0	0	0.637731	1.72886	0.953563	0	0	0	0	1.60915
CEMIP	0	0	0	0	0	1.71832	0	0	0	0	0	5.08716
AFF3	0	0	0.444765	0	0	1.7097	0	0	0	0	0	1.81043
ITGA8	0	0	0	0	0	1.6962	0	0	0	-1.32517	0	2.89486
COL18A1	0	0	0	0	0	1.66916	0	0	0	0	0	2.53716
DLG2	0.446138	0	0.365005	0	0	1.66908	0.830793	0	0.418369	0.380698	0	1.85768
ABCA9	0	0	0	0	0	1.64859	0	0	0	0	0	2.93436
NEBL	0.734317	0	0.716148	0	0	1.55407	0.618617	0	0.880969	0	0	2.05503
C7	0	0	0	0	0	1.51314	0	0	0	0	0	2.46307
TGFBR3	0	0	0	0	0.272051	1.51303	-0.32869	0	0	-0.350756	0	2.66538
LAMA4	-0.472064	0	0	0	0	1.49155	0	0	0	0	0	2.2705
MALRD1	0	0	0	0	0	1.47597	0	0	0	0	0	2.20348
MPP6	-0.622416	0	0	0	0	1.46514	-0.75811	0	0	0	0	2.10218
F3	-0.501285	0	0	0	0	1.45094	-0.594646	0	-0.429631	0	0	2.03448
NOVA1	0.308207	0	0.793902	0	0	1.44747	0.692127	0	0.978594	0	0	1.91509
AFDN	0.436219	0.378881	0.508063	0	0	1.44374	0.383294	0	0.56735	0	0	1.74187
SLC16A12	0	0	0	0	0	1.36264	0	0	0	0	0	1.36434
DYNC2H1	0.531687	0.835261	0.502058	0	0	1.35999	0.734425	0	0.652624	0	0	1.92978
SLC22A2	-0.277132	0	0.405686	0	0	1.31695	0	0	0.63711	0	0	0.901135
THBS2	-0.316845	0	0	0	0	1.31169	0	0	0	0	0	1.64626
SYT10	0	0	0	0	0	1.30368	0	0	0	0	0	1.61331
FMO3	0	0	0	0	0	1.30077	0	0	0	0	0	0.99586
PDGFRA	0	0	0.473217	0	0	1.30056	0	0	0	0	0	1.18585
DENND4C	0.385359	1.02123	0.441649	0	0	1.23242	0.628341	1.07992	0.539543	0	0	1.78943
ABCA8	0	0	0.378621	0.282901	1.02524	1.2309	0	0	0	0.295453	0.789718	2.33544
PRDM5	0.689594	0	0.483995	0	0.928064	1.22042	0.867485	0	0.572717	0	0	1.47211
ZNF292	0.566252	0.949592	0.42959	0	0	1.21231	0.907675	1.18196	0.477637	0	0	1.58944
TTC3	0.295321	1.00985	0.302337	0	0	1.1897	0.575902	0.947138	0	0	0	1.49249
SCAPER	0.558158	0.818981	0.709413	0	1.09995	1.18412	0.521347	1.01193	0.683045	0	0	1.74927
TENM4	0.397381	0	0.676468	0	0	1.1816	0	0	0.621837	0	0	1.91855
LAMA2	0	0	0	0	0	1.13325	0	0	0	0	0	3.00949
FGF12	0	0.400661	0.722859	0	1.08598	1.1296	0.607432	0	0.836945	0	0	2.16813
WRN	0.538615	0.979047	0.71535	0	1.28511	1.12795	1.03759	1.19877	1.01476	0	0	1.80144
CEP112	0.410066	0.519396	0	0	0	1.11997	0.722505	0.655219	0	0	1.64942	1.58757
SYNE2	0	0	0	0	1.18828	1.11374	0	0	0	0	0	1.7679
DOCK5	0.86868	0	0.380664	-0.283638	1.30482	1.11176	1.06471	0	0.904636	0	0	2.86262
MSI2	0.81206	0.694013	0.566894	-0.357843	0	1.0529	1.14227	0	0.630382	-0.398094	0	2.36393
SMYD3	0.386679	1.19892	0.779915	-0.314276	0	1.01206	0.992309	1.03888	0.9204	0	0	2.23874
PLCXD3	0	0	0	0	0	1.07806	0	0	0	0	0	2.13877
WDR86	0	0	0	0	0	0.833165	0	0	0	0	0	2.10363
FBN1	0	0	0.506059	0	0.724437	0.985479	0.269715	0	0.502838	0	0.710006	1.99469
FBLN5	0	0	0	0	1.31244	0.714013	0	0	0	0	0	1.91317
VPS13B	0.609401	0.957925	0.778467	0	1.07668	1.09067	1.13077	1.1408	0.961112	0.33515	1.20069	1.90304
ZBTB16	0	0	0	-0.672487	1.53071	0.442107	0	0	0	-1.03693	0	1.89319
MAN2A1	0	0.583283	0.264304	0	0	0.979912	0.728525	0.796376	0	0.711867	0	1.87141
FTO	0.65585	0.691843	0.617013	0	0	0.884041	0.996981	0.845519	0.691015	0	1.57272	1.85248
DGKB	0.254998	0	0	0	0	0.353531	0.598616	0.945486	0.454744	0	0	1.82695
SMG6	0.385729	0.670105	0.462969	0	0	1.02009	0.770138	0.7665	0	0	0	1.816
BABAM2	0.486917	0.945323	0.536413	0	0	1.04765	0.751061	0.964015	0.652252	0	0	1.77669
SPIDR	0.34187	0.449901	0.457303	0	0	0.926082	0.90513	0.347079	0	0	0	1.76964
MCC	0.448953	0	0	0	-1.24803	1.02115	1.04946	0	0	0	-1.35377	1.76897
VTI1A	0.351791	0.911114	0.546092	0	0	1.00858	0.607439	1.14597	0.843676	0	0	1.74369
AOX1	0	0	0	0	0.392094	1.02718	0	0	0	0	0	1.66463
RPS6KC1	0.280584	0.817482	0.775548	0	0	1.03955	0	0.793799	0.940758	-0.818089	0	1.65656
CYP1B1	0	0	0	0	0	1.01436	0	0	0	0	0	1.65386
