# Supplementary material for: A primate nigrostriatal atlas of neuronal vulnerability and resilience in a model of Parkinson’s disease
Source: Nat Commun. 2023 Nov 18;14:7497. doi: 10.1038/s41467-023-43213-2 (PMC10657376; doi:10.1038/s41467-023-43213-2)
Supplement: Supplementary file 10 — Supp_Data7 [file 41467_2023_43213_MOESM10_ESM.xlsx]

## Sheet: Supp_Data 7
Supplementary Data 7. Region-specific upregulated genes in MPTP-treated macaques for non-neuronal clusters between SN and PT.
	SNC_Astrocytes	SNC_Microglia	SNC_OPC	SNC_MOL	SNC_Endothelial	SNC_Vasc	Put_Astrocytes	Put_Microglia	Put_OPC	Put_MOL	Put_Endothelial	Put_Vasc
MDFIC2	1.74764	0	0	0	0	0	0	0	0	0	0	0
XIRP2	1.36556	0	0	0	0	0	0	0	0	0	0	0
CAMK2G	1.24485	0.812068	0.467128	0	0	0	0	0	0	0	0	0
DCLK2	1.20938	0	0.324541	0	0	0	0	0	0	0	0	0
ADCY8	1.16046	0	0.549012	0	0	0	0	0	0	0	0	0
CEP70	1.11445	0.280245	0	0	0	0	0	0	0	0	0	0
ZSWIM8	0.998113	0.685934	0.345866	0	0	0	0	0	0	0	0	0
KCNIP1	0.974498	0.859198	0.535543	0	0	0	0	0	0	0	0	0
CCDC15	0.819084	0	0	0	0	0	0	0	0	0	0	0
KCNN3	0.794364	0	0	-0.341411	0	0	0	0	0	0	0	0
SLC6A9	0.789443	0	0	0	0	0	0	0	0	0	0	0
EPB41L1	0.74066	0	0	0	0	0	0	0	0	0	0	0
HADHA	0.724708	0	0.462931	0	0	0	0	0	0	0	0	-0.358778
PHYHIPL	0.718411	0	0	0.790384	0	0	0	0	0	0	1.17231	0
PAK3	0.707094	0	0	0	0	0.959204	0	0	0	0	0	0
AXIN2	0.683753	0	0	0	0	0	0	0	0	0	0	0
CFAP221	0.674625	0	0	0	0	0	0	0	0	0	0	0
ESYT3	0.66036	0	0	0	0	0	0	0	0	0	0	0
CYP46A1	0.650424	0	0	0	0	0	0	0	0	0	0	0
ITPRID1	0.637147	0	0	0	0	0	0	0	0	0	0	0
POT1	0.63185	0.403568	0	0	0	0	0	0	0	0.35254	0	0
SIRT5	0.617995	0	0.306861	0	0	0	0	0	0	0	0	0
PHKA2	0.602499	0.36456	0.262735	0	0	0	0	0	0	0	0	0
KCNC1	0.601961	0	0	0	0	0	0	0	0	0	0	0
NFIX	0.595961	0	0	-0.32298	0	0	0	0	0	0	0	0
PLEKHA6	0.594641	0	0	0	0	0	0	0	0	0	0	0
PPIP5K2	0.585549	0.649953	0.378808	0	0	0	0	0	0	0	0	0
CTNNAL1	0.585193	0	0.461323	0.257387	0	0	0	0	0	0	0	0
EGFR	0.581084	0	0	0	1.74999	0	0	0	0	0	0	0
SLC4A8	0.578414	0	0.337969	0.350622	0.569064	0	0	0	0	0	0	0
TNFRSF8	0.573321	0	0	0	0	0	0	0	0	0	0	0
KIAA1211	0.565385	0	0	0	0	0	0	0	0	0	0	0
EPHA5	0.565098	0	0	0	0	0	0	0	-0.310852	0	0	0
RRAS2	0.563082	0	0.382994	0	0	0	0	0	0	0	-0.477097	0
SDS	0.56293	0	0	0	0	0	0	0	0	0	0	0
RLF	0.561666	0	0	0	0	0	0	0	0	0	0	0
ECE1	0.560104	0	0	0	0	0	0	0	0	0	0	0
RIN3	0.560032	0	0	0	0	0	0	0	0	0	0	0
RNF38	0.553407	0.649548	0.523251	0	0	0	0	0	0	0	0	0
ASH2L	0.551957	0.511317	0.353474	0	0	0	0	0	0	0	0	0
SUMF2	0.550601	0.616466	0	0	0	0	0	0	0	0	0	0
MCM8	0.535297	0	0	0	0	0	0	0	0	0	0	0
MEP1B	0.531115	0	0	0	0	0	0	0	0	0	0	0
STXBP4	0.528823	0	0	0	0	0	0	0	0	0	0	0
SNED1	0.527857	0	0	0.627401	0	1.47705	0	0	0	0	0	0
FRMPD2	0.523509	0	0	0	0	0	0	0	0	0	0	0
IL17RB	0.517695	0	0	0	0	0	0	0	0	0	0	0
FGFR3	0.51573	0	0	0	0	0	0	0	0	0	0	0
CRLS1	0.511487	0	0	0	0	0	0	0	0	0	0	0
SLC7A2	0.511474	0	0	0	0	0.963272	0	0	0	0	0	0
CCDC84	0.507514	0.427361	0.381034	0	0	0	0	0	0	0	0	0
ACER3	0.505585	0.668921	0	0	0	0	0	0	0	0	0	0
SPEF2	0.504519	0	0	-0.356423	0	0	0	0	0	0	0	0
ADRA1D	0.501625	0	0	0	0	0	0	0	0	0	0	0
MPP7	0.500441	0	0	0	0	0	0	0	0.536246	0	0	0
KSR2	0.499348	0	0.491339	0	0	0	0	0	0	0	0	0
DBT	0.494202	0.415246	0	0	0	0	0	0	0	0	0	0
KIAA2026	0.491028	0.733307	0.38885	0	0	0	0	0	0	0	0	0
BCKDHB	0.487978	0	0	0	0	0	0	0	0	0	0	0
MAGI3	0.484251	0	0	0	0	0	0	0	0	0	0.270225	0
MBTPS2	0.482242	0.554429	0.396897	0	0	0	0	0	0	0	0	0
FCRL1	0	1.5528	0	0	0	0	0	0	0	0	0	0
GPNMB	0	1.35141	0	0	0	0	0	0	-0.33108	0	0	0
CX3CR1	0	1.23988	0	0	0	0	0	0	0	0	0	0
RAD51B	0	1.13951	0	-0.311078	0	0	0.88871	0	0	0	0	0
NEK6	0	1.05441	0	0	0	0	0	0	0	0	0	0
BCO2	0	1.00324	0	0	0	0	0	0	0	0	0	0
CMKLR1	0	0.990491	0	0	0	0	0	0	0	0	0	0
PIK3IP1	0	0.988505	0	0	0	0	0	0	0	0	0	0
SGPP1	0	0.977271	0	0	0	0	0	0	0	0	0	0
SGK3	0	0.970996	0	0	0	0	0	0	-0.353436	-0.519847	0	0
CD5L	0	0.967972	0	0	0	0	0	0	0	0	0	0
MAN2B1	0	0.965855	0	0	0	0	0	0	0	0	0	0
PPFIBP2	0	0.961713	0.382883	0	0	0	0	0	0	-0.539428	0	0
PKNOX1	0.278599	0.957089	0	0	0	0	0	0	0	0	-0.303945	0
MTCL1	0	0.947933	0	0	0	0	0	0	0	0	-0.393269	0
DIXDC1	0	0.947439	-0.293954	0	0.902024	0.956497	0	0	0	0	0	0
SRGAP3	0	0.939369	0.51271	-0.38545	0	0	-0.625922	0	0	0	0	0
GABRG3	0	0.937167	0.558938	0	0	0	0	0	0	0	0	0
ALPK1	0	0.92635	0	0	0	0	0	0	0	0	0	0
ABHD12	0	0.926082	0	0	0	0	0.323768	0	0	0	0	0
DNMT3A	0	0.924363	0.421971	0	0	0	0.352573	0	0	0	0	0
ZNHIT6	0	0.908996	0	0	0	0	0	0	0	0	0	0
SELPLG	0	0.900801	0	0	0	0	0	0	0	0	0	0
TPCN1	0	0.88696	0	-0.415766	0	0	0.44924	0	0	0	0	0
RHOJ	0	0.866218	0	0	0	0	0	0	0	0	0	0
NAPEPLD	0	0.862007	0	0.263798	0.79665	0	0	0	0	0	0	0
PLEKHA2	0	0.861495	0.437767	0	0	0	0	0	0	0	0	0
SIRPB2	0	0.852251	0	0	0	0	0	0	0	0	0	0
VRK2	0	0.850404	0	0	0	0	0	0	0	0	0	0
TMEM268	0	0.84461	0	0	0	0	0	0	0	0	0	0
AKNA	0.440798	0.841902	0.312674	0	0	0	0	0	0	0	0	0
UMAD1	0	0.837194	0	0	0	0	0	0	0	0	0	0
KDM3A	0	0.836807	0	0	0	0	0.703543	0	0	0	0	0
PER3	0	0.836532	0	0	0	0	0	0	0	0	0	0
AGPS	0	0.829315	0	0	0	0.981568	0	0	0	0	0	0
BOD1L1	0	0.828436	0.459584	0	0	0	0	0	0	0	0.291721	0
OTOA	0	0.825633	0	0	0	0	0	0	0	0	0	0
SETX	0	0.822878	0	0	0	0	0	0	0	-0.304563	0	0
MAPK10	0	0.822292	0	-0.374674	0	0.890921	-0.852299	0	0	0	0	0
CLEC7A	0	0.820761	0	0	0	0	0	0	0	0	0	0
TP53I13	0	0.814877	0	0	0	0	0	0	0	0	0	0
DCAF6	0	0.813105	0.376962	0	0.348642	0	0	0	0	0	0	0
FCHO2	0	0.812171	0	0	0	0	0.285536	0	0	0	0.290221	0
PRMT3	0	0.806649	0	0	0	0	0	0	0	0	0	0
COG6	0	0.806502	0	0	0	0	0	0	0	0	0	0
ACO1	0	0.800689	0	0	0	0	0.271882	0	0	0	0	0
MFSD11	0	0.791968	0	0	0	0	0	0	0	-0.392974	0	0
MIA2	0	0.786951	0	0	0	0	0.688331	0	0	0	0	0
NEK7	0	0.783031	0	0	-0.359663	0	0.84156	0	0	-0.41362	0	0
ADAP2	0	0.776112	0	0	0	0	0	0	0	0	0	0
SKI	0	0.775147	0	0	0	0	0	0	0	0	0	0
INTU	0	0.773275	0	0	0	0	0	0	0	0	0	0
RASGEF1C	0	0.772787	0	0	0	0	0	0	0	0	0	0
TMC7	0	0.769967	0	0	0	0	0	0	0	0.574921	0.561659	0
ZNF273	0	0.769685	0	-0.427071	0	0	0	0	0	0	0	0
SGPL1	0	0.768987	0	0	0	0	0	0	0	0	0.38985	0
RSF1	0.340213	0.767111	0.409985	0	0	0	0	0	0	0	0	0
AXL	0	0.766769	0	0	0	-0.304148	-0.373052	0	0	0	0	0
RGS21	0	0	0.741468	0	0	0	0	0	0	0	0	0
RGS18	0	0	0.670428	0	0	0	0	0	0	0	0	0
CACNG4	0	0	0.658573	0	0	0	0.301434	0	0	0	0	0
ITGA9	0	0	0.655604	0	1.16921	0	0	0	0	0	0	0
SHANK2	0	0	0.631736	0	0	0	0	0	0	0	0	0
WWC1	0.392101	0	0.613393	0	0	0	0	0	0	0	0	0
FBN3	0	0	0.596279	0	0	0	0	0	0	0	0	0
SFXN1	0.392378	0.384847	0.578074	0	0	0	0	0	0	0	0	0
OSBPL6	0	0	0.570303	0	0	0	-0.99272	0	0	0	0	0
SNAP91	0	0	0.555437	0	0	0	0.365687	0	0	0	0	0
PHF20	0	0	0.553806	0	0.304421	0	0.455784	0.325661	0	0	0	0
LTBP1	0	0	0.539323	0	0	0	0	0	0	0	0	0
DGCR2	0	0.587051	0.533378	0	0	0	0	0	0	0.277368	0	0
MCMDC2	0	0	0.528868	0	0	0	0	0	0	0.464568	0	0
XKR6	0	0	0.519935	0	0	0	0.344715	0	0	0	0	0
SERINC5	0	0.283497	0.51906	0	0	0	0.273208	0	0	0	0	0
ATCAY	0	0	0.514956	0	0	0	0	0	0	0	0	0
MTOR	0	0.506206	0.51406	0	0	0	0.26844	0	0	0	0	0
ERC2	0	0	0.512798	0	0	0	0	0	0	-1.24236	0	0
ZNF235	0	0.400379	0.509453	0.398386	0.796389	0	0.564479	0	0	0	0	0
AMZ1	0	0	0.504514	0	0	0	0	0	0	0	0	0
TMEM260	0	0.567429	0.490221	0.502311	0	0	0	0	0	0	0	0
GBF1	0.318663	0.578325	0.490032	0	0	0	0	0	0	0	0	0
ZNF704	0	0	0.489439	0	0	0	0.400103	0	0	0	0	0
POU6F2	0	0	0.487647	0	0	0	0	0	0	0	0	0
NVL	0.356654	0.561932	0.487312	0	0	0	0	0	0	0	0	0
NEB	0	0	0	0.721723	0	0	0	0	0	0	0	0
GCLC	0	0.501525	0	0.710642	0	0	0.307486	0	0	0	0	0
TYMS	0	0	0	0.674747	0	0	0	0	0	0	0	0
GLCCI1	0	0.579053	0.457189	0.668294	0	0	0.36185	0	0	0	0	0
APBB1	0	0.491194	0	0.662992	0	0	0	0	0	0	0	0
TCP11L2	0	0	0	0.653449	0	0	0	0	0	0	0	0
IFT80	0	0	0	0.647138	0	0	0	0	0	0	0	0
PPP1R21	0	0.576131	0.344186	0.645333	0.962789	0	0.252373	0	0	0	0	0
MYH7B	0	0	0	0.639666	0	0	0	0	0	0	0	0
CEP89	0	0	0	0.575673	0	0	0.277413	0	0	0	0	0
PLCB4	0	0	0	0.568454	0	0	-0.61152	0	0	0	0	1.57016
PDE8A	0	0	0.411205	0.555179	0	-0.418666	0	0	0	0	0	0
C16orf45	0	0	0	0.535272	0	0	0	0	0	0	0	0
PID1	0	0	0.253671	0.518783	0	0	0	0	0	0	0	1.45116
CMTM8	0	0	0	0.509126	0	0	0	0	0	0	0	0
SLC7A9	0	0	0	0.50708	0	0	0	0	0	0	0	0
RAD52	0	0.457358	0.348278	0.506752	0	0	0.329001	0	0	0	0	0
PTPDC1	0	0	-0.27177	0.499662	0	0	0	0	0	0	0	0
CLN8	0	0	0	0.492344	0	0	0	0	0	0	0.326493	0
GFOD1	0.431395	0	0.280456	0.489728	2.05633	0	0	0	0	0	0	0
RMDN1	0	0.251525	0	0.484335	1.1541	0	0	0	0	0	0	0
GRIP1	0	0	0	0.477399	0.523362	0	0	0	0	0	0	0
LRRC8B	0	-0.400615	0	0.470304	0	0	0	0	0	0	0.32573	0
FAT1	0	0	0	0.470059	0	0	0	0	0	0	0	0
ELK3	0.261592	0.42284	0	0.461539	0	0	0	0	0	0	0.285941	0
ANAPC4	0	0.64442	0.344048	0.453904	0	0	0	0	0	0	0	0
PIGF	0	0	0	0.449263	0	0	0	0.282565	0	0	0	0
VANGL2	0	0	0	0.441268	0	0	0	0	0	0	0	0
CEP57	0	0	0	0.439673	0	0	0	0	0	0	0	0
CCDC149	0	0	0	0.435643	0	0	0	0	0	0	0	0
BEAN1	0	0.650657	0	0.427558	0	0	0.934433	0	0	0	0	0
PLEKHG3	0	0	0	0.421838	0	0	0	0	0.274911	0	0	0
ABI3BP	0	0	0	0.418975	0	0	0	0	0	0	0	0
AP3B2	0	0	0	0.416181	0	0	0.269845	0	0	0	0	0
ICK	0	0	0	0.412746	0.86394	0	0	0	0	0	0	0
PTPRF	0	0	0	0.40641	0	0	0	0	0	0	0	0
ARAP2	-0.36395	0	0	0.405585	0	-0.420934	0	0	0	0	0	0
GLRA2	0	0	0	0.403691	0	0	0	0	0	0	0	0
CABYR	0	0.25579	0	0.401889	0	0	0.404499	0	0	0	0	0
KIAA0930	0	0	0	0.398905	0	0	0	0	0.268157	0	0	0
SLC2A10	0	0.266652	0	0.389731	0	0	-0.382557	0	0	0	0	0
SYT9	0	0	0.372193	0.385435	0.589596	0	0	0	0	0	0	0
CCDC175	0.383333	0.453854	0.398566	0.38383	0	0	0	0	0	0	0	0
THSD7A	0.34996	0	0	-0.718657	1.83798	0	0	0	0	0	0	0
DKK2	0	0	0	0	1.71496	0	0	0	0	0	0	0
SYN3	0	0	0	0	1.58694	1.19583	1.40768	0	0	0	0	0
NOS1	0	0	0	0	1.56235	0	0	0	0	0	0	0
PLCL1	0	0	0	0	1.43422	-0.548696	0	0	0	0	0	0
SLCO3A1	0	0	0	0	1.431	0	0	0	0	0.595221	0	0
MYO1D	0	0	0	0	1.35838	0	0	0	0	0	0	0
COL4A5	0	0	0	0	1.29253	0	0.251206	0	0	0	0	0
SPECC1	0	0.569626	0.454463	0	1.2529	-0.250391	0.410987	0	0	0	0	0
MMP28	0	0	0	0	1.06612	0	0	0	0	0	0	0
IL12RB1	0	0	0	0	1.03606	0	0	0	0	0	0	0
MUC13	0	0	0	0	1.01496	0	0.977907	0	0	0	0	0
TRPM3	0	0	0	0	0	2.90341	-0.946499	0	-0.442634	0	0	0
SLC47A1	0	0	0	0	0	2.73601	0	0	0	0	0	0
CHSY3	0.366995	0	0	0	0	2.10935	0	0	0	0	0	0
ENPP6	0	0	0	0	0	2.00217	0	0	0	0	0	0
BMP5	0	0	0	0	0	1.99109	0	0	0	0	0	0
EPHA3	0	0	0	0	0	1.84792	0	0	0	0	0	0
GPM6A	0	0	0	-0.349043	0	1.83287	0.387359	0	0	0	0	0
THSD7B	0	0	0	-0.710965	0	1.76628	0	0	0	0	0	0
POLR2B	0	0.408495	0	0	0	1.67456	0	0	0	0	0	0
PDGFD	0	0	0	0	0	1.51759	0	0	0	0	0	0
DAB2	0	0.682623	0	0	-0.300289	1.51538	0	0	0	0	0	0
ADAMTS12	0	0	0	0	0	1.51061	0	0	0	0	0	0
CENPP	0.333054	0	0	0	0	1.50539	0	0	0	0	0	0
C9	0	0	0	0	0	1.40786	0	0	0	0	0.766905	0
ITGBL1	0	0	0	0	0	1.40519	0	0	0	0	0	0
COL1A2	0	0	0	0	0	1.40061	0	0	0	0	0	0
ZC3H7B	0	0.496199	0.362326	0	0	1.39265	0.283036	0	0	0	0.489937	0
ADCY5	0	0	0	0	0	1.38576	0	0	0	-0.422322	0	0
FAT4	0	0	0	0	0	1.35551	0	0	0	0	0	0
PHACTR2	0	0	0	0	0	1.27791	0	0	0	0	0	0
PTPN13	0	0	0	0	0	1.16268	0	0	0	-0.588634	0	0
COL1A1	0	0	0	0	0	1.14937	0	0	0	0	0	0
OMD	0	0	0	0	0	1.13623	0	0	0	0	0	0
TRPM1	0.336639	0	0	0	0.350975	1.12681	0	0	0	1.14576	0	0
NT5C2	0.371917	0.685873	0	0	0	1.11919	0	0	0	0	0	0
NRSN1	0	0	0	0	0	0	1.57451	0	0	0	0	0
ZSWIM7	0	0	0	0	0	0	1.41649	0	0	0	0	0
RGS20	0	0	0	0	0	0	1.35816	0	0	0	0	0
TENM2	0	0	0	-0.395485	0	0	1.3004	0	0	0	0	0
ADGRV1	0	0	0	0	0	0	1.29668	0.311055	0.266177	0	0	0
ELP4	0	0	0	0	0	0	1.24565	0	0	0	0	0
FREM1	0	0	0	0	0	0	1.239	0	0	0	0	0
CR1L	0	0	0	0	0	0	1.16832	0	0	0	0	0
NOX4	0	0	0	0	0	0	1.14817	0	0	0	0	0
PDE11A	0	0	0	0	0	0	1.13809	0	0	0	0	0
RHPN2	0	0	0.336461	-0.499148	0	0	1.05979	0	0	0	0	0
POLA1	0	0.402233	0	0	0	0	1.04874	0	0	0	0	0
EFNA5	0	0	0	0	0	0	0.982049	0	0	0	0	0
PDGFRB	0	0	0	0	0	0	0.922494	0	0	0	0	0
SLC39A10	0	0	0	0	0	0	0.874926	0.255382	0	0	-0.270322	0
FAM124A	0	0	0.381764	-0.257126	0.984618	0	0.863787	0	0	0	0	0
TNC	0	0	0	0	0	0	0.861782	0	0	0	0	0
LUZP2	0	0	0	0	0	0	0.857137	0	0.525701	0	0	0
LRRC1	0	0.332449	0	0	0.267212	0	0.856863	0	0	-0.585168	0	0
AFF2	0	0	0	0	0	0	0.850945	0	0	0	0	0
RIMS2	0	0	0	-0.439632	0	0	0.836498	0.899277	0.515751	0	0	0
PDGFC	0	0.512948	0	0	0.401839	0	0.825486	0	0	0	0	0
C4orf50	0	0	0	0	0	0	0.820233	0	0	0	0	0
TMOD2	0	0	0.357942	0	0	0	0.81799	0	0	0	0	0
KIF24	0	0	0	0	0	0	0.813392	0	0	0	0	0
TTC8	0	0	0	0	0	0	0.772199	0	0	-0.778555	0	0
OSBPL11	0	0	0	0	0	0	0.771482	0	0	0	0.267768	0
SMARCC1	0	0.65322	0.453062	0	0	0	0.766373	0	0	0	0	0
PHF21B	0	0	0.354404	0	0	0	0.753218	0	0	-0.677152	0	0
ST7	0	0	-0.364121	0	0	0	0.74957	0	0	0	0	0
ELF2	0	0.601969	0	0	-0.453348	0	0.73307	0	0	0	0	0
ZFPM2	0	0	0	0	0	0	0.724697	0	0	-0.498368	0	0
RANBP9	0	0.345325	0	0	0	0	0.718706	0	0	0	0	0
BAIAP2	0	-0.488866	0	0	0	0	0.714391	0	0	1.52833	0	0
SNTG2	0	0	0	0	0	0	0.71041	0	0.441208	0	0	0
OSBPL9	0	0.67844	0	0	0	0	0.710078	0	0	-0.404526	0.404871	0
WDR33	0	0.443969	0	0	0	0	0.70921	0	0	0	0	0
SNAP25	0	0	0	-0.632813	0	0	0.707528	0	0	0	0	0
PSIP1	0	0.348028	-0.279561	0	0	0	0.702167	0	0	0	0	0
PPP1R9A	0	0	0.272986	0	0	0	0.701298	0	0	0	0	0
PITPNA	0	0	0	0	0	0	0	1.17322	0	0	0	0
AMOTL1	0	0	0	0	0	0	0	1.08592	0	0	-0.262117	0
GRID2	0	0	0	-0.303466	0	0	0	0.817561	0.332242	0	0	0
FBXW7	0	0	0	0	0	0	0	0.782627	0	0	0	0
THY1	0	0	-0.44776	0	0	0	0.651221	0.754975	0	0	0	0
PTPN5	0	0	0	0	0	0	0.612466	0.696467	0	0	0	0
FOXN3	0	0	0	0	0	0	0.574408	0.688282	0	-0.276973	0	0
GALNT17	0	0	0	0	0	0	0.615813	0.677687	0.541414	0.28227	0	0
GLDN	0	0	0	-0.264387	0	0	0	0.673264	0	0	0	0
SLC35F3	0	0	0	0	0	0	0.591448	0.662441	0	0	0	1.10396
IPCEF1	0	0	0	0	0	0	-0.304062	0.542627	0	0	0	0
NXN	0	0	0	0	0	0	0.382323	0.521965	0	0	0	0
MAP4K4	0	0	0	0	0	-0.768096	0	0.47204	0	0	0	0
COPB1	0	0	0	0	0	0	0.326807	0.462098	0	0	0	0
WDR26	0	0	0	0	0	-0.267229	0.321678	0.455186	0	0	-0.497496	0
BCLAF1	0	0	0	0	0	0	0.34638	0.451939	0	0	0	0
IVNS1ABP	0	0	0	0	-0.388374	0	0.3264	0.451806	0	0	0	0
MYH9	0	0	0	0	0	0	0	0.448635	0	0	-0.339821	0
CCDC82	0	0	0	0.279688	0	0	0	0.437341	0	0	0	0
ATP6V1E1	0	0	0	0	0	0	0.303303	0.420485	0	0	0.368654	0
GOLPH3	0	0	-0.285866	0	0	0	0	0.412427	0	0	-0.377989	-0.311795
SMAP2	0	0	0	0	0	-0.264943	0	0.411151	0	0	0	0
SCAF4	0	0	0	0	0	0	0	0.408899	0	0	0	0
UBXN4	0	0	0	0	0	0	0	0.406283	0	0.302868	0	0
DDX46	0	0	0	0	0	0	0	0.405111	0	0	0.278456	0
UBE4A	0	0	0	0	0	0	0	0.394899	0	0	0.501747	0
RTF1	0	0	0	0	0	0	0	0.384308	0	0	0.578256	0
ESCO1	0	0	0	0	0	0	0	0.383718	0	0	0.300509	0
COMMD1	0	0	0	-0.279157	0	0	0.511583	0.379379	0	0	0	0
REEP5	0	0	0	0	0	0	0	0.374403	0	0	0	0
TNFSF4	0	0	0	0	0	0	0	0.373903	0	0	0	0
SMC1A	0	0	0.395945	0	0	0	0	0.373439	0	0	0	0
DDAH1	0	0	0	-0.45978	0	0	0.686153	0	0.928652	0	0	0
CA12	0	0	0	0	0	0	0.537944	0	0.630895	0	0	0
TMEM131L	0	0	0	0	0	0	0	0.30138	0.621736	0	0	0
PPM1A	0	0	0	0	0	0	0	0	0.608488	0	0	0
C8orf74	0	0	0	0	0	0	0	0	0.589221	0	0	0
ZNF827	0	0	0	-0.329406	0	0.852375	0	0	0.585907	0	0	0
TOX	0	0	0	0	0	0	0	0	0.566042	0	0	0
PNN	0	0.612634	0	0	0	0	0	0	0.548007	0.284702	0.3214	0
PDE1B	0	0	0	0	0	0	0.457413	0	0.492152	0	0	0
NGEF	0	0	0	0	0	0	0.442887	0	0.433789	0	0	0
BRINP3	0	0	0	0	0	0	0	0	0.416932	0	0	0
NLN	0.449989	0.298315	0	0	0	0	0	0	0.374928	0	0	0
ANKRD28	0	0	0	0	0	-0.457628	0.689105	0	0.337607	0.314733	0	0
VCAN	-0.251199	0	0	0	0	0	0	0	0.299708	0	0	0
PTPN11	0	0	0	0	0	0	0	0	0.291812	0	0	0
SLC4A4	0	0	0	0	0	0	0	0	0.283641	0	0.589306	0
NCOA7	0	0.358984	0	-0.487257	0	0	0	0	0.283098	0	-0.297562	0
CDC42SE2	0	-0.365362	0	0.364896	0	0	0	0	0.276666	0	0	0
ARHGAP26	0	-1.06143	0	-0.316261	0	-0.558944	0	0	0.271925	0	-0.285938	0
SYT16	0.356913	0	0	-0.325655	0	0	0	0	0.271861	0	0	0
NECTIN1	0	0	0	0	0	0	0	0	0.271362	0	0	0
FBXO28	0	0.495879	0	0	0	0	0.277421	0	0.268467	-0.309081	0.282149	0
NPC1	0	0.605981	0	0.2782	0	0	0	0	0.265614	0	0.262516	0
SNX4	0	0.447978	0	0	0	0	0	0	0.259322	0	0	0
CTCF	0	0.586632	0	0	0	0	0.356079	0	0.258964	0	0.593808	0
APBA1	0	0.380334	0	-0.415696	0	0	0.252136	0	0.25888	0	0	0
SRSF4	0	0.400245	0	0	0	0	0.373205	0	0.254585	0	0	0
LARP4B	0	0.463901	0	0	0	0	0.321471	0	0.253693	0	0	0
KIAA1147	0.332756	0.474782	0	0	0.922549	0	0	0	0.253487	0	0	0
KCNQ2	0	0	0	0	0	0	0	0	0.253148	0	0	0
ZNF395	0	0	0	0	0	0	0.276547	0	0.25237	0	0	0
PARG	0	0.525191	0	0	0	0	0	0	0.251471	0	0	0
AATK	0	0	0	0	0.563504	0	0	0	0	1.13236	0	0
PDE1C	0	0	0.45032	0	0	0	0	0	0	1.10133	0	0
KIAA0556	0	0	0	0	0	0	0	0	0	0.944086	0.331985	0
ADAMTS17	0	0	0	0	0	0	0	0	0	0.884719	0	0
CMSS1	0	0	0	0	0	0	0	0	0	0.717193	0.330977	0
WDFY1	0	0.48719	0	0	-0.283251	0	0	0	0	0.687671	0	0
ARHGAP1	0	0.72498	0.440062	0	0	0	0	0	0	0.684108	0	0
KIF6	0	0	0	0	0	0	0.555135	0	0	0.678982	0	0
GDF10	0	0	0	0	0	0	0	0	0	0.643195	0	0
GDF2	0	0	0	0	0	0	0	0	0	0.606384	0	0
C3orf33	0	0.354316	0.347702	0	0	0	0	0	0	0.576235	0	0
UPF3B	0.46378	0	0	0	0	0	0	0	0	0.416967	0	0
QDPR	0	0.251841	-0.414476	0	0	0	0.49278	0	0	0	2.48491	0
APCDD1	0	0	0	0	0	1.08531	0	0	-0.290469	0	2.32292	0
AOX2	0	0	0	0	0	0	0	0	0	0	2.12815	0
SHROOM2	0	0	0	0	0	0	0	0	0	0	1.98298	0
AGPAT2	0	0	0	0	0	0	0	0	0	0	1.81129	0
RERG	0	0	0	0	0	-0.41849	-0.266683	0	0	0	1.58079	0
IFI27	0	0	0	0	0	0	0	0	0	0	1.578	0
FLT1	0	0	0	0	0	-0.968845	0	0	0	0	1.31284	0
ESYT2	0	0	0	0	0	0	0	0	0	0	1.27856	0
SMCHD1	0.427615	0.410271	0.372632	0	0	0	0	0	0	0	1.21455	0
TRPC4	0	0	0	0	0	0	0	0	0	0	0.868386	0
NCAPG2	0	0	0	0	0	0	0	0	0	0	0.805152	0
UPB1	0	0	0	0	0	0	0	0	0	0	0.779684	0
ZBTB46	0	0	0	0	0	0	0	0	0	0	0.734524	0
C4orf19	0	0	0	0	0	0	-0.288275	0	0	0	0.703769	0
ICE1	0	0.347939	0	0	0	0	0	0	0	0.268902	0.681926	0
TOMM70	0	0	0	0	0	0	0	0	0	0	0.618379	0
CNKSR2	0	0	0	0	0	0	0.557188	0	0	0	0.607512	0
C2CD2	0	0	0	0	0	0	0	0	0	0	0.605006	0
UBE2D2	0	0	0	0	0	0	0.459289	0	0	0	0.60423	0
KMT5B	0	0.563387	0.409578	0	0	0	0.255093	0	0	0	0.603856	0
CASC4	0	0.558736	0	0	0	0	0	0	0	0	0.602151	0
SMIM4	0	0.537438	0	0	0	0	0	0	0	0.259149	0.593541	0
RIC8B	0	0	0	0	0	0	0.287583	0	0	0	0.578422	0
PIK3R3	0	0	0	0	0	0	0	0	0	0	0.565076	0
DGKE	0	0.612805	0	0	0	0	0	0	0	0	0.565012	0
CXorf36	0	0	0	0	0	0	0	0	0	0	0.562366	0
NID1	0	0	0	-0.305031	0	1.08276	0	0	0	0	0.559143	0
TCN2	0	0	0	0	0	0	0	0	0	0	0.554478	0
INPP5A	0	0	0	0	0	0	0	0.273521	0	0	0.554299	0
OGDH	0	0	0	0	0	0	0	0.367746	0	0	0.550942	0
CXCL12	0	0	0	0	0	0	0	0	0	0	0.55021	0
AP1G1	0	0	0.263769	0	0	0	0.263679	0.285662	0	0	0.548055	0
SAMD8	0	0	0	0	0	0	0.566169	0	0	0.256037	0.546208	0
AIF1L	0	0	0	-0.496747	0	0	0	0	0	0	0.535731	0
DDHD1	0	0	0	0	0	0	0	0	0	0	0.5307	0
KPNA1	0	0.349928	0	0	0	0	0	0	0	0	0.529208	0
CIR1	0	0	0	0	0	0	0	0.313439	-0.306745	0	0.528859	0
DAZAP1	0	0	0	0	0	0	0.314196	0	0	0	0.527071	0
LNPEP	0	0	0	0	0	0	0.331148	0	0	0	0.523882	0
IMPAD1	0	0.432251	0	0.371563	0	0	0	0	0	0	0.52058	0
WDR20	0.404705	0.557108	0.412309	0	0	0	0	0	0	0	0.516983	0
HID1	0	0	0	0	0	0	0	0	0	0	0.516447	0
PPP2R2D	0	0	0	0	0	0	0	0	0	0	0.515482	0
NR2C1	0.451811	0.588814	0.347827	0	0	0	0	0	0	0	0.510735	0
BAZ2A	0	0	0.325835	0	0	0	0	0	0	0	0.509537	0
ZNF721	0	0	0	0	0	0	0	0	0	0	0.508329	0
CUL4A	0	0.698596	0.412005	0	0	0	0.484933	0	0	0	0.508279	0
ACSS3	0	0	0	0	0	0	0.282524	0	0	0	0	1.88722
CCDC141	0	0	0	0	0	0	0	0	0	0	0	1.8822
PDE7A	0	0.528951	0	0	0	0	0	0	0	0	0	1.82142
AK5	0	0	0	0	0	0	0	0	0	0	0	1.80828
EBF1	0	0	0	0	0	0	0	0	0	0	0	1.79248
CNNM2	0	0.533486	0	0	0	0	0	0	0	0	0	1.67463
MYOF	0	0	0	0	0	0	0	0	0	0	0	1.4637
SMOC2	0	0	0	0	0	0	0	0	0	0	0	1.40165
LMO3	0	0	-0.296551	0	0	0	0.250704	0	0	0	0	1.32743
SCN7A	0	0	0	0	0	0	0	0	-0.425117	0	0	1.31002
SEMA5B	0	0	0	0	0	0	0	0	0	0	0	1.29731
ITIH5	0	0	0	0	0	0	0	0	0	0	0	1.25695
MN1	0	0	0	0	0	0	0.488296	0	0	0	0	1.18825
CDKL1	0	0	0	0	0	0	0.394052	0	0	0	0	1.14168
ZNF521	0.461508	0	0	0	0	0	0	0	0	0	0	1.10737
GRB10	0	0	0	0	-0.338134	0	0	0	0	0	0	1.09343
GFRA1	0	0	0.420554	0	0	0	0	0	0	0	0	1.07308
APLP1	0	0	0	-0.33421	0	0	0	0	0	0	0	0.989264
PRSS38	0	0	0	0	0	0	0	0	0	0	0	0.953034
ABHD17C	0	0	0	0	0	0	0	0	0	0	0	0.931928
NKX6-2	0	0	0	0	0	0	0	0	0	0	0	0.912452
SEPSECS	0.289641	0.397443	0.342764	0	0	0	0	0	0	0	0	0.724886
