# Supplementary material for: A primate nigrostriatal atlas of neuronal vulnerability and resilience in a model of Parkinson’s disease
Source: Nat Commun. 2023 Nov 18;14:7497. doi: 10.1038/s41467-023-43213-2 (PMC10657376; doi:10.1038/s41467-023-43213-2)
Supplement: Supplementary file 11 — Supp_Data8 [file 41467_2023_43213_MOESM11_ESM.xlsx]

## Sheet: Supp_Data 8
Supplementary Data 8. The Kurlan scores of the MTPT-treated macaques in this study.
Num	ID	Day	Facial expression	Resting tremor(Right)	Action or intention tremor(Right)	Posture	Gait	Bradykinesia (generalized)	Balance/Coordination	Gross motor skills(Upper limb. Right)	Gross motor skills (Lower limb. Right)	Defence reaction	Total
1	FM-0952	0	0	0	0	0	0	0	0	0	0	0	0
1	FM-0952	5	0	0	0.5	2	0	0	1	1	0.5	0.5	5.5
1	FM-0952	12	0	0	0.5	1	0.5	0	1	1	1	0.5	5.5
1	FM-0952	20	1	0	1	1.5	1.5	1.5	2	1.5	2	0	12
1	FM-0952	31	1	0	1	2	2	1.5	2	2	2	0	13.5
1	FM-0952	42	1	0	1	2	1.5	1.5	2	2.5	2	0	13.5
1	FM-0952	49	1	0	1	2	1.5	1.5	2	2.5	2	0	13.5
1	FM-0952	56	1	0	1	2	1.5	1.5	2	2.5	2	0	13.5
1	FM-0952	70	1	0	1	2	1.5	2	2	2.5	2	0	14
1	FM-0952	77	1	0	1	2	2	2	2	2.5	2.5	0	15
1	FM-0952	84	1	0	0.5	2	2	2	2	2.5	2	0	14
1	FM-0952	92	1	0	0.5	2	2	2	2	2.5	2.5	0	14.5
1	FM-0952	105	1	0	0.5	2	2	2	2	2.5	2	0	14
1	FM-0952	118	1	0	0	1.5	2	2	2	2.5	2	0	13
1	FM-0952	147	1	0	0	1.5	2	2	2	2.5	2	0	13
1	FM-0952	180	1	0	0.5	1.5	2	1.5	2	2.5	2	0	13
1	FM-0952	210	1	0	1	2	2	2	2	2.5	2	0	14.5
2	FM-0115	0	0	0	0	0	0	0	0	0	0	0	0
2	FM-0115	4	0	0	0	0	0	0	0	0	0	0	0
2	FM-0115	11	1	2	3	1	0	1	1	1	0	0	10
2	FM-0115	19	2.5	2	2.5	1.5	1	1	2.5	2.5	1.5	0	17
2	FM-0115	30	2.5	2	2.5	1.5	1	0.5	2	3	1.5	0	16.5
2	FM-0115	31	2.5	1	2.5	1.5	1	0.5	2	2.5	1.5	0	15
2	FM-0115	48	2.5	0	2.5	1.5	1	0.5	2	3	1.5	0	14.5
2	FM-0115	55	2.5	0	2	1.5	1	0.5	2	2.5	1.5	0	13.5
2	FM-0115	69	2.5	0	2	1.5	1	0.5	2	2.5	1.5	0	13.5
2	FM-0115	76	2.5	0	2	1.5	1	0.5	1.5	2.5	1.5	0	13
2	FM-0115	83	2.5	0	2	1.5	1	0.5	1.5	2.5	1.5	0	13
2	FM-0115	91	2.5	0	2	1.5	1	0.5	1.5	2.5	1.5	0	13
2	FM-0115	104	2.5	0	2	1.5	1	0.5	1.5	2.5	1.5	0	13
2	FM-0115	117	2.5	0	2	1.5	1	0.5	1.5	2.5	1.5	0.5	13.5
2	FM-0115	146	2.5	0	1.5	1.5	1	0.5	1.5	2.5	1.5	0	12.5
2	FM-0115	179	2.5	0	1.5	1.5	1	0.5	1.5	2.5	1.5	0	12.5
2	FM-0115	209	2.5	0	1.5	1.5	1	0.5	1.5	2.5	1.5	0	12.5
