# Supplementary material for: A primate nigrostriatal atlas of neuronal vulnerability and resilience in a model of Parkinson’s disease
Source: Nat Commun. 2023 Nov 18;14:7497. doi: 10.1038/s41467-023-43213-2 (PMC10657376; doi:10.1038/s41467-023-43213-2)
Supplement: Supplementary file 13 — Source data [file 41467_2023_43213_MOESM13_ESM.xlsx]

## Sheet: Fig1b
	SN_112801	SN_092504	SN_011507	SN_011506	SN_011505	SN_011504	SN_011503	SN_011502	SN_011501	SN_112804	SN_112803	SN_112802	SN_011508	SN_092503	SN_092502	SN_092501	SN_062201	SN_080101	SN_080102	PT_112801	PT_092502	PT_042803	PT_092501	PT_011504	PT_092503	PT_112802	PT_011503	PT_011502	PT_011501	PT_042802	PT_042801
cell_counts	7745	14918	5009	6078	7851	9034	8068	10026	9323	8144	7181	7997	5169	15351	8963	10321	9231	11695	9626	10152	15183	2229	16928	10185	16563	9397	11165	2348	4318	2904	2754
low quaility cells	485	612	130	169	233	162	148	130	133	445	429	438	172	544	217	237	1128	307	341	1717	467	1398	672	183	360	1482	163	100	50	515	1210
doublets	203	632	91	146	184	234	211	291	272	229	171	170	102	532	327	406	489	751	513	231	884	138	1210	378	1045	210	412	67	98	166	116
Brain region	SN	SN	SN	SN	SN	SN	SN	SN	SN	SN	SN	SN	SN	SN	SN	SN	SN	SN	SN	PT	PT	PT	PT	PT	PT	PT	PT	PT	PT	PT	PT
Condition	control	MPTP	MPTP	MPTP	MPTP	MPTP	MPTP	MPTP	MPTP	control	control	control	MPTP	MPTP	MPTP	MPTP	control	control	control	control	MPTP	control	MPTP	MPTP	MPTP	control	MPTP	MPTP	MPTP	control	control
n_genes	15103	14980	15308	15483	15520	15440	15313	15227	15445	15612	15485	15272	15431	14974	14838	14753	15203	15480	15393	15872	14615	14592	14504	15124	14777	15673	15173	14755	14466	15041	14727

## Sheet: Fig1e
	cell_rate_MPTP	cell_rate_control	cell_counts
Astrocytes	0.505516	0.494484	11058
DaNs	0.509753	0.490247	769
Endothelial	0.0958107	0.904189	2578
Ependymal	0.928571	0.0714286	42
Gluts	0.614045	0.385955	5055
GABA	0.366328	0.633672	1182
HdNs	0.626794	0.373206	209
Immune	0.275122	0.724878	2468
Inhibitory	0.663819	0.336181	3394
Oligo	0.809896	0.190104	84764
Microglia	0.519406	0.480594	29913
OPC	0.375632	0.624368	17022
Vasc	0.402552	0.597448	862

## Sheet: Fig_1f
	cell_rate_MPTP	cell_rate_control	cell_counts
Astrocytes	0.473287	0.526713	13252
CHAT IN	0.979592	0.0204082	245
Endothelial	0.172211	0.827789	1022
Gluts	0.949833	0.0501672	299
Immune	0.170604	0.829396	762
Oligo	0.924799	0.0752006	42380
Microglia	0.460777	0.539223	5252
OPC	0.472591	0.527409	5345
PVALB/TH IN	0.722103	0.277897	1864
SST/NPY IN	0.859155	0.140845	284
Vasc	0.234899	0.765101	447
dSPN	0.913592	0.0864076	9108
eSPN	0.545075	0.454925	1675
iSPN	0.945192	0.0548083	8922

## Sheet: Fig_1g
	kth_distance	logFC	logCPM	F	PValue	FDR	SpatialFDR	Nhood_size	nhood_annotation	nhood_annotation_frac
ACGTACACAAGGAGTC-1-SN_062201	0.137593	-2.90001	12.0875	8.57536	0.00603338	0.0520941	0.0609907	26	Ex_CLMN	0.961538
AGTACCATCATTTCGT-1-SN_062201	0.131468	-5.82757	12.0329	24.6094	5.59848e-05	0.00164901	0.00216945	29	Ex_MEIS2	0.862069
CAACCAACATAATCGC-1-SN_062201	0.163011	-4.80197	11.984	22.6961	3.44543e-05	0.00158756	0.00205089	26	Ex_MEIS2	0.769231
CCGTGAGTCAGCGCGT-1-SN_062201	0.0837201	-1.24803	12.3727	2.53089	0.120866	0.425658	0.451726	39	Ex_DPYD	0.820513
CTGTACCGTAGGTGCA-1-SN_062201	0.126861	-4.46609	12.1361	18.0656	0.000156396	0.00343622	0.0044696	35	Ex_MEIS2	0.771429
GAAGTAATCGTCGACG-1-SN_062201	0.0754765	-0.918929	12.7139	1.23966	0.273322	0.645528	0.662533	58	Ex_DPYD	0.862069
GATGACTAGGAGGCAG-1-SN_062201	0.1435	-5.60425	11.9415	20.312	0.000180777	0.0034454	0.00462202	25	Ex_MEIS2	0.92
GTCATGAGTACCCGAC-1-SN_062201	0.140747	-5.60425	11.9415	20.312	0.000180777	0.0034454	0.00462202	25	Ex_MEIS2	0.96
TAATCTCCAGGCACTC-1-SN_062201	0.0777269	-2.50647	12.6429	8.11807	0.00737997	0.0597778	0.0690627	56	Ex_MEIS1	1
TCTATCACACAAATCC-1-SN_062201	0.125239	-6.07775	12.1464	22.8269	9.38685e-05	0.00233949	0.00310231	35	Ex_MEIS2	0.914286
TTTCATGAGAAACACT-1-SN_062201	0.0817343	-1.77604	12.5846	4.29821	0.0457757	0.22503	0.242849	52	Ex_DPYD	0.846154
AATAGAGCAGGGCTTC-1-SN_080101	0.0786132	-0.560613	12.5165	0.499704	0.484433	0.80466	0.809254	47	Ex_DPYD	0.87234
ACACTGATCAAGAGGC-1-SN_080101	0.0940745	-0.201684	12.1034	0.0357823	0.851087	0.970693	0.967229	26	Ex_DPYD	0.846154
AGGTTGTCATGTTTGG-1-SN_080101	0.0534798	-0.418426	12.7104	0.215167	0.645695	0.872612	0.876271	55	Ex_LMX1A	1
ATGGATCCATAGCTGT-1-SN_080101	0.073123	-1.03537	12.8974	2.63192	0.113945	0.417646	0.443355	67	Ex_DPYD	0.895522
CGTTCTGAGGCAGCTA-1-SN_080101	0.10839	-0.79304	12.1711	0.849695	0.363114	0.709395	0.719643	29	Ex_DPYD	1
CTTCAATCAATTCGTG-1-SN_080101	0.0830339	-0.115278	12.4591	0.0150483	0.903087	0.974978	0.973996	44	Ex_LMX1A	0.772727
GACCAATGTACCAGAG-1-SN_080101	0.0676969	-0.0349486	12.3492	0.00123644	0.972155	0.98124	0.98341	37	Ex_LMX1A	0.972973
GAGATGGAGTTTCAGC-1-SN_080101	0.0776311	0.482976	12.277	0.256491	0.6158	0.868284	0.875354	29	Ex_DPYD	0.896552
GGTCACGGTCGCATTA-1-SN_080101	0.0722445	0.0839905	12.5443	0.0107733	0.91794	0.978331	0.97665	50	Ex_DPYD	0.96
GTCCACTTCCCACAGG-1-SN_080101	0.0777317	-0.123831	12.6006	0.0215664	0.884111	0.970693	0.970516	49	Ex_DPYD	0.979592
GTCCTCACATCTATCT-1-SN_080101	0.080452	0.164291	12.1213	0.0283026	0.867393	0.970693	0.970516	29	Ex_LMX1A	1
TAGGTTGGTTGGATCT-1-SN_080101	0.0765423	-0.300239	12.8635	0.170327	0.682404	0.884396	0.883094	66	Ex_DPYD	0.833333
TAGGTTGTCGAAGTGG-1-SN_080101	0.0887995	-0.887157	12.4774	1.00515	0.323128	0.688773	0.704348	48	Ex_DPYD	0.791667
TATCAGGTCGAAGGAC-1-SN_080101	0.0592903	-0.408853	12.4461	0.175786	0.677649	0.881761	0.880982	46	Ex_LMX1A	1
TCAATTCTCCAGTGCG-1-SN_080101	0.0569275	-0.72021	12.3475	0.494342	0.486769	0.80466	0.809254	39	Ex_LMX1A	1
TCCCATGCAAGCGCAA-1-SN_080101	0.0916445	-0.599177	12.2455	0.439134	0.511995	0.813169	0.819254	33	Ex_DPYD	0.818182
TCTTCCTTCCATCTAT-1-SN_080101	0.0525402	-0.814401	12.5945	0.730895	0.39856	0.741815	0.748833	50	Ex_LMX1A	1
AACGGGATCTACCTTA-1-SN_080102	0.075163	-3.6164	12.1798	12.233	0.00132633	0.0204634	0.0262804	31	Ex_CLMN	1
AAGTACCGTACCTGTA-1-SN_080102	0.0806814	-2.68914	12.4157	7.5668	0.00944772	0.0695696	0.079612	41	Ex_CLMN	1
AGCTCAAAGGCAGTCA-1-SN_080102	0.0922113	0.0802712	12.2116	0.00549743	0.941328	0.981012	0.982566	27	Ex_DPYD	0.925926
CATTCTATCTTCGCTG-1-SN_080102	0.0982641	-0.783858	12.2597	0.796832	0.378298	0.712608	0.722772	30	Ex_DPYD	0.9
CCTCACAGTACGTTCA-1-SN_080102	0.0913297	-6.29105	12.2379	26.4303	3.9199e-05	0.00158756	0.00205089	35	Ex_CLMN	1
CCTCCTCCAGGCCCTA-1-SN_080102	0.0733154	-0.237897	12.7133	0.0445774	0.834071	0.963282	0.959118	49	Ex_CLMN	1
CGGCAGTAGACTCTAC-1-SN_080102	0.118077	-2.5922	12.1389	7.0226	0.0121136	0.0817669	0.0926938	28	Ex_CLMN	0.75
CTAACTTGTCTAGGTT-1-SN_080102	0.0873131	-1.43461	12.3518	2.15775	0.151017	0.475044	0.494425	35	Ex_MEIS1	1
CTACATTTCTCTGCTG-1-SN_080102	0.0933064	-2.87747	12.2442	9.01116	0.00499312	0.0475815	0.0568155	34	Ex_CLMN	0.970588
CTGCCATGTTGGACCC-1-SN_080102	0.0726744	-0.0317032	12.6638	0.00123725	0.972146	0.98124	0.98341	54	Ex_DPYD	0.925926
GAAACCTGTATGTCTG-1-SN_080102	0.0824693	-3.42655	12.1637	10.6396	0.00251638	0.0326122	0.041613	29	Ex_CLMN	1
GAAGGGTGTGGCTGCT-1-SN_080102	0.0657565	-2.44197	12.7785	5.90356	0.0206661	0.123996	0.137262	59	Ex_CLMN	1
GATCACAAGCCGTCGT-1-SN_080102	0.0721642	-3.00013	12.4151	8.15782	0.00733332	0.0597778	0.0690627	41	Ex_CLMN	1
GATGTTGAGGGCAATC-1-SN_080102	0.0880496	-5.22562	12.1363	25.5756	1.4373e-05	0.00127961	0.00154817	30	Ex_CLMN	1
GGAAGTGCATGATCTG-1-SN_080102	0.073106	-1.63975	12.4324	2.23008	0.144768	0.469049	0.494425	39	Ex_CLMN	1
GGGACAACACCGTACG-1-SN_080102	0.10149	-4.78002	12.1997	22.9678	3.16614e-05	0.00158756	0.00205089	33	Ex_CLMN	1
GGGTTATTCTTCCCAG-1-SN_080102	0.0670791	-3.07427	12.5611	8.59664	0.00605117	0.0520941	0.0609907	48	Ex_CLMN	1
GTCCACTTCAAACTGC-1-SN_080102	0.0858855	-4.76446	12.3661	26.4465	1.11326e-05	0.00127961	0.00154817	42	Ex_CLMN	0.952381
GTTCCGTTCATGCCAA-1-SN_080102	0.0760347	-1.32516	12.3776	2.58214	0.117296	0.417646	0.443355	43	Ex_DPYD	0.906977
TCATTACAGCAACTTC-1-SN_080102	0.0743518	-4.39019	12.4044	18.0159	0.000159084	0.00343622	0.0044696	42	Ex_CLMN	1
TCGAAGTGTGATCGTT-1-SN_080102	0.0815721	-0.895975	12.409	1.0554	0.311499	0.685361	0.702295	37	Ex_DPYD	0.945946
TCTATACGTCTCAAGT-1-SN_080102	0.0871279	-0.734811	12.4842	0.44227	0.510611	0.813169	0.819254	39	Ex_CLMN	1
TGGATGTCACAGCATT-1-SN_080102	0.0786979	-4.22893	12.1508	15.4051	0.000399882	0.00681905	0.00908461	30	Ex_CLMN	1
TGTACAGCACATAGCT-1-SN_080102	0.0834628	-2.67058	12.2469	6.62964	0.0145401	0.0923721	0.104145	32	Ex_CLMN	1
TTGTTTGCAAGGAGTC-1-SN_080102	0.0725739	-3.49279	12.4898	10.4133	0.00280812	0.0349935	0.0439339	45	Ex_CLMN	1
TTTATGCGTTCATCTT-1-SN_080102	0.0858786	-2.51225	12.2427	6.12706	0.0184391	0.112722	0.125645	32	Ex_CLMN	1
ACACGCGAGAGAAGGT-1-SN_092501	0.0674959	-0.360714	12.7755	0.198632	0.658644	0.876986	0.878272	61	Ex_DPYD	0.868852
ACCACAAGTCGTCGGT-1-SN_092501	0.0729383	-0.185623	12.7774	0.0501882	0.824073	0.96043	0.956241	63	Ex_DPYD	0.84127
AGGATCTTCGTCCTCA-1-SN_092501	0.0716996	0.710856	12.5045	0.468694	0.498215	0.80703	0.811261	50	Ex_LMX1A	1
ATTCACTCACGGGCTT-1-SN_092501	0.111653	0.0527532	12.0754	0.00262419	0.959444	0.98124	0.98341	24	Ex_DPYD	0.916667
CATACTTTCCACCCTA-1-SN_092501	0.0601347	1.25821	12.5215	1.25196	0.270998	0.645528	0.662342	49	Ex_LMX1A	1
CATCCACTCAGAATAG-1-SN_092501	0.0758979	0.507826	12.4809	0.308532	0.582208	0.858552	0.865359	44	Ex_DPYD	0.977273
CCGGACATCCGAGATT-1-SN_092501	0.0549406	1.23069	12.6229	1.35722	0.252104	0.62832	0.648389	51	Ex_LMX1A	1
CCTCAGTCAGTTGTCA-1-SN_092501	0.109177	0.74018	12.2128	0.472947	0.496285	0.80703	0.811261	33	Ex_LMX1A	0.969697
CTACATTTCCTTACCG-1-SN_092501	0.0673588	-0.229212	12.2408	0.0503538	0.823788	0.96043	0.956241	32	Ex_LMX1A	1
GCTACCTAGAGTGAAG-1-SN_092501	0.0663159	-0.395876	12.323	0.162284	0.689576	0.884485	0.883094	38	Ex_LMX1A	1
TCATGCCCATTGGATC-1-SN_092501	0.0738943	2.75878	12.2216	3.38747	0.0744091	0.309084	0.335646	34	Ex_LMX1A	1
TTTATGCCAATGGGTG-1-SN_092501	0.170234	0.624095	12.1831	0.289874	0.593799	0.865712	0.873468	28	Ex_MEIS2	0.821429
AATCGTGGTTAATGAG-1-SN_092502	0.0804167	-0.0723895	12.6101	0.00488668	0.944678	0.981012	0.982566	48	Ex_PCSK5	0.75
AATTTCCTCTGGTCAA-1-SN_092502	0.100484	-0.222628	12.2504	0.0595244	0.808711	0.952331	0.949222	33	Ex_LMX1A	0.757576
ACATCCCGTTCGTACA-1-SN_092502	0.0881591	-0.613689	12.5228	0.632062	0.432099	0.756757	0.761215	44	Ex_DPYD	0.886364
AGGGTCCGTCTGTTAG-1-SN_092502	0.0766509	-0.100077	12.4107	0.0133257	0.908776	0.974978	0.973996	36	Ex_DPYD	0.861111
ATGGATCAGCCTGTCG-1-SN_092502	0.0493111	1.70452	12.7886	2.14058	0.152604	0.47542	0.494425	65	Ex_LMX1A	1
ATTCACTGTTCTAACG-1-SN_092502	0.0852565	-0.861601	12.3761	0.833014	0.36781	0.709395	0.719643	45	Ex_DPYD	0.822222
CGGAGAACAAACCATC-1-SN_092502	0.0649239	1.3985	12.2105	1.32797	0.25718	0.629682	0.648389	33	Ex_LMX1A	1
CTATAGGGTCCAGCCA-1-SN_092502	0.0532298	2.78391	12.6957	5.60415	0.0237323	0.137309	0.150845	56	Ex_LMX1A	1
CTCCTTTGTGATTGGG-1-SN_092502	0.0613921	-0.0120296	12.4987	7.46584e-05	0.993156	0.999157	0.999157	51	Ex_LMX1A	1
GCTACAATCCCATAGA-1-SN_092502	0.0605205	-0.395995	12.5271	0.183014	0.671485	0.880814	0.880982	50	Ex_LMX1A	1
AATTCCTGTCCCGCAA-1-SN_092503	0.0568747	1.09143	12.4285	0.976814	0.329947	0.697195	0.709737	45	Ex_LMX1A	1
ACCACAAGTCGATTCA-1-SN_092503	0.0855807	0.51474	12.1192	0.21879	0.642939	0.872612	0.876271	32	Ex_DPYD	0.875
ACGTAACAGCCTGAAG-1-SN_092503	0.0596353	0.882596	12.3184	0.672475	0.417885	0.753355	0.76061	40	Ex_LMX1A	1
ACTGTCCCAAGACCGA-1-SN_092503	0.0770722	0.270729	12.2603	0.075908	0.784584	0.935097	0.932497	37	Ex_LMX1A	1
ATCCGTCAGAGAATCT-1-SN_092503	0.0823509	0.128865	12.0805	0.0174126	0.895794	0.970693	0.970516	28	Ex_DPYD	0.785714
ATCTTCACACTGGACC-1-SN_092503	0.098738	-1.9457	12.2142	4.614	0.038902	0.203675	0.220559	34	Ex_DPYD	0.941176
CAGCCAGAGCATCGAG-1-SN_092503	0.100341	1.12788	12.0835	0.903161	0.348622	0.709395	0.719643	29	Ex_LMX1A	0.827586
CATAGACAGAGCAAGA-1-SN_092503	0.0972024	-0.632296	12.1289	0.365619	0.549404	0.843013	0.84857	33	Ex_PCSK5	0.757576
CCATCACCAGTCGTTA-1-SN_092503	0.0884056	-0.271796	12.3145	0.075593	0.78502	0.935097	0.932497	38	Ex_LMX1A	0.947368
CCGGACAGTTAGGAGC-1-SN_092503	0.0861166	0.550772	12.1357	0.228276	0.635854	0.872612	0.876271	33	Ex_PCSK5	0.757576
CCTAAGAGTTACTCAG-1-SN_092503	0.0693992	0.936604	12.4997	0.841372	0.365446	0.709395	0.719643	46	Ex_LMX1A	1
CGGAGAACATGGGATG-1-SN_092503	0.0769602	0.966189	12.498	0.938822	0.339403	0.698344	0.710627	48	Ex_LMX1A	0.9375
CTGCCTAGTTCTCACC-1-SN_092503	0.0757184	-0.0367274	12.6085	0.00190919	0.965403	0.98124	0.98341	51	Ex_DPYD	0.803922
CTTCCTTGTCTATGAC-1-SN_092503	0.053188	-0.539071	12.735	0.408534	0.526985	0.82885	0.831857	57	Ex_LMX1A	1
TCATTTGGTAGCCCTG-1-SN_092503	0.0574966	0.374208	12.5081	0.109163	0.74312	0.901171	0.898163	50	Ex_LMX1A	1
TCCTGCATCGTGGAAG-1-SN_092503	0.0558562	0.522639	12.5062	0.241004	0.626627	0.871361	0.876271	49	Ex_LMX1A	1
TCGACCTAGCGGCTCT-1-SN_092503	0.0881467	0.543353	12.3776	0.382951	0.54014	0.841372	0.84534	37	Ex_DPYD	0.864865
TTACGTTGTCTGTTAG-1-SN_092503	0.069128	1.36394	12.1878	1.18161	0.284652	0.663507	0.67843	36	Ex_LMX1A	1
TTCTAGTCAACATCGT-1-SN_092503	0.0508979	-0.437431	12.7523	0.228919	0.63538	0.872612	0.876271	65	Ex_LMX1A	1
AAGCCATAGAGCTTTC-1-SN_092504	0.0649705	0.522336	12.9708	0.424557	0.519039	0.820335	0.825442	68	Ex_DPYD	0.794118
ACATCCCGTCGCAACC-1-SN_092504	0.0549702	-0.00519385	12.2644	1.13234e-06	0.999157	0.999157	0.999157	36	Ex_LMX1A	1
ACATCCCTCGGAATTC-1-SN_092504	0.0893483	-1.74589	12.4833	3.41033	0.0734821	0.309084	0.335646	42	Ex_MEIS1	1
ACCATTTTCGCTACAA-1-SN_092504	0.073045	-0.0555813	12.2311	0.00262214	0.959459	0.98124	0.98341	36	Ex_LMX1A	1
ATCACTTCATGTTCGA-1-SN_092504	0.0676393	1.0239	12.2249	0.724305	0.400672	0.741815	0.748833	36	Ex_LMX1A	1
ATCCATTCATAGGAGC-1-SN_092504	0.0876004	1.38291	12.3949	1.74236	0.195632	0.556006	0.580694	41	Ex_LMX1A	1
CAGGTATTCGGTTGTA-1-SN_092504	0.0665806	-0.110437	12.5282	0.0136977	0.907517	0.974978	0.973996	53	Ex_DPYD	0.981132
CGAAGTTAGATTCGCT-1-SN_092504	0.0598934	0.939535	12.1881	0.659823	0.422257	0.755863	0.761215	33	Ex_LMX1A	1
GACCGTGGTATTCTCT-1-SN_092504	0.0809024	0.749833	12.4702	0.648532	0.426217	0.756757	0.761215	41	Ex_DPYD	0.926829
GAGTCTAAGATCCCAT-1-SN_092504	0.0554705	0.841151	12.6678	0.642638	0.428308	0.756757	0.761215	60	Ex_LMX1A	1
GCCAGCAAGCTTAAGA-1-SN_092504	0.0741809	0.346212	12.7466	0.178157	0.675611	0.881761	0.880982	56	Ex_DPYD	0.892857
GGGCTCAGTCTGCATA-1-SN_092504	0.0784887	2.44675	12.4905	4.61954	0.0387919	0.203675	0.220559	44	Ex_LMX1A	1
GGGTGAAAGACTTGTC-1-SN_092504	0.059558	2.18322	12.3331	3.07212	0.0886326	0.345988	0.372	41	Ex_LMX1A	1
GTCACTCTCAGGCGAA-1-SN_092504	0.0597414	2.31544	12.9495	4.61034	0.0389748	0.203675	0.220559	71	Ex_LMX1A	1
GTCTACCCAGAGGTAC-1-SN_092504	0.0789441	-0.123753	12.5185	0.0184126	0.892862	0.970693	0.970516	45	Ex_DPYD	0.911111
TACTGCCTCTCGGTCT-1-SN_092504	0.0804078	-0.641372	12.3709	0.548703	0.463918	0.784739	0.790106	40	Ex_DPYD	0.8
TCGACGGGTACAAGCG-1-SN_092504	0.0649268	1.03818	12.5428	1.02504	0.318457	0.68707	0.702295	47	Ex_LMX1A	1
TCTCACGTCGCTCATC-1-SN_092504	0.0724792	0.545499	12.3955	0.307286	0.582968	0.858552	0.865359	41	Ex_LMX1A	1
TCTTGCGTCCGCGATG-1-SN_092504	0.060132	1.31447	12.3509	1.53979	0.223117	0.607479	0.633254	43	Ex_LMX1A	1
AAGTTCGGTATGCGGA-1-SN_011501	0.100808	0.639717	12.0278	0.340672	0.563282	0.848499	0.854636	25	Ex_DPYD	1
AGACAAAGTATGGAAT-1-SN_011501	0.062121	1.24328	12.5125	1.17129	0.28673	0.663576	0.67843	49	Ex_LMX1A	1
ATCGCCTCAAGTCCAT-1-SN_011501	0.0978301	-0.130585	12.2901	0.0214585	0.884399	0.970693	0.970516	34	Ex_DPYD	0.823529
ATGAAAGCAGATTCGT-1-SN_011501	0.0619073	-3.1565	12.7803	9.60447	0.00395361	0.0419166	0.0503253	62	Ex_CLMN	1
CCACCATAGATCCCGC-1-SN_011501	0.0811629	-2.89637	12.4846	8.54658	0.0061098	0.0520941	0.0609907	44	Ex_CLMN	1
CCTCCAAGTGATTAGA-1-SN_011501	0.0770247	-0.375545	12.5917	0.204726	0.653798	0.876986	0.878272	51	Ex_DPYD	0.823529
GAAGGACGTCACCTTC-1-SN_011501	0.0739682	0.948501	12.4974	0.962322	0.333511	0.697195	0.709737	43	Ex_DPYD	0.883721
GAAGGGTCAAGCTGTT-1-SN_011501	0.102732	-0.0885877	12.2103	0.00885349	0.925586	0.980782	0.979919	30	Ex_DPYD	0.833333
GTCAGCGCAAAGCTAA-1-SN_011501	0.0685293	-0.800287	12.1961	0.578981	0.451941	0.774757	0.779369	30	Ex_LMX1A	1
TCTCAGCTCGGACGTC-1-SN_011501	0.0802681	-0.276495	12.6196	0.107151	0.745413	0.901171	0.898163	46	Ex_DPYD	0.891304
TGTAACGTCCTACACC-1-SN_011501	0.0990473	2.80284	12.2541	3.27832	0.07919	0.32072	0.348183	28	Ex_CLMN	1
TTGGGCGCAGGTCCGT-1-SN_011501	0.0861073	-0.146601	12.2851	0.0210332	0.885542	0.970693	0.970516	34	Ex_DPYD	0.941176
TTGGGTAAGGGCATGT-1-SN_011501	0.0591248	3.0242	12.8579	6.48664	0.0155495	0.0968853	0.1081	60	Ex_LMX1A	1
AGGACGACAGGCACTC-1-SN_011502	0.101652	2.92435	12.2939	4.05335	0.0520304	0.25161	0.272102	28	Ex_CLMN	1
AGGTAGGTCGAACGCC-1-SN_011502	0.0774603	0.812338	12.7887	0.47521	0.495379	0.80703	0.811261	49	Ex_CLMN	0.959184
ATGACCACACGACCTG-1-SN_011502	0.0811144	-0.543145	12.3782	0.214367	0.646379	0.872612	0.876271	34	Ex_CLMN	1
ATTATCCCAGGCTTGC-1-SN_011502	0.0806938	1.09119	12.5878	0.850539	0.362879	0.709395	0.719643	40	Ex_CLMN	1
CACGTGGCAAGGGCAT-1-SN_011502	0.102757	-1.19529	12.2916	2.25935	0.142015	0.464776	0.491118	35	Ex_DPYD	0.771429
CATAGACCAACCGTGC-1-SN_011502	0.0491962	1.50017	12.9767	2.18394	0.148859	0.472846	0.494425	79	Ex_LMX1A	1
GAGGCCTTCATCTACT-1-SN_011502	0.0755174	0.690046	12.5137	0.336506	0.565666	0.848499	0.854636	38	Ex_CLMN	1
GCACATAGTTTCCAAG-1-SN_011502	0.0640256	1.22149	12.3285	1.12944	0.295363	0.673926	0.687965	36	Ex_LMX1A	1
GCCATTCGTATTTCTC-1-SN_011502	0.0716637	-0.377818	12.6349	0.117471	0.733949	0.897357	0.896208	46	Ex_CLMN	1
GGATCTAGTCAAGCCC-1-SN_011502	0.0831712	0.150109	12.4164	0.0267215	0.871115	0.970693	0.970516	41	Ex_DPYD	0.829268
GGATCTATCGCAGTGC-1-SN_011502	0.0731385	0.572137	12.3209	0.286657	0.595845	0.865712	0.873468	33	Ex_LMX1A	1
GTAAGTCTCTGTAACG-1-SN_011502	0.0793393	0.358522	12.6367	0.123772	0.727143	0.897357	0.896208	45	Ex_DPYD	0.911111
GTGAGCCGTTCGGTCG-1-SN_011502	0.065542	1.42237	12.229	1.46906	0.233825	0.620978	0.646115	29	Ex_LMX1A	1
TAAGCACTCCATTGCC-1-SN_011502	0.0569581	3.79894	12.8277	7.66646	0.00903199	0.069222	0.0794901	57	Ex_LMX1A	1
AAACGAAGTGCCCACA-1-SN_011503	0.0676361	3.58363	12.7188	4.55597	0.040329	0.207406	0.223545	46	Ex_CLMN	1
AAGGTAATCAGCCCAG-1-SN_011503	0.0767249	2.70653	12.6564	3.52497	0.0692387	0.299111	0.324477	44	Ex_CLMN	1
ACACAGTTCTGTCCCA-1-SN_011503	0.0704693	-0.546353	13.0353	0.850157	0.362985	0.709395	0.719643	79	Ex_DPYD	0.835443
AGCTACATCCTCTAGC-1-SN_011503	0.0775727	2.5396	12.885	3.31433	0.0778511	0.319288	0.346138	57	Ex_CLMN	1
ATCAGGTGTCTTGCGG-1-SN_011503	0.0677171	3.08104	13.2745	3.87514	0.064982	0.284516	0.309252	79	Ex_CLMN	1
CGGACACTCTTTGATC-1-SN_011503	0.0860183	-0.518315	12.3726	0.356857	0.554203	0.843013	0.84857	36	Ex_DPYD	0.944444
GACCCTTGTCAACCTA-1-SN_011503	0.077101	-0.90134	12.4095	0.953578	0.335687	0.697195	0.709737	38	Ex_DPYD	1
GACGCTGGTTGACGGA-1-SN_011503	0.101574	-1.91964	12.1432	3.21957	0.0816322	0.326529	0.355076	27	Ex_CLMN	1
GAGCCTGAGCACTAGG-1-SN_011503	0.0779086	0.303862	12.4831	0.123309	0.727633	0.897357	0.896208	43	Ex_DPYD	0.790698
GGAGGATGTGACATCT-1-SN_011503	0.0765296	1.52024	12.6929	1.39066	0.246656	0.624348	0.648157	45	Ex_CLMN	1
GTTACAGCAATTGGTC-1-SN_011503	0.0730993	0.686472	12.7022	0.711296	0.404891	0.745367	0.75191	54	Ex_DPYD	0.925926
GTTATGGAGCATGCGA-1-SN_011503	0.0778125	-0.22388	12.1782	0.0438173	0.835439	0.963282	0.959118	31	Ex_LMX1A	1
TAGGAGGGTCTCTCCA-1-SN_011503	0.0610645	0.964307	12.608	0.839875	0.365868	0.709395	0.719643	51	Ex_LMX1A	1
TCCCACAAGCCTGAGA-1-SN_011503	0.0847987	1.55045	12.527	1.4728	0.233243	0.620978	0.646115	35	Ex_CLMN	1
TCGGATATCGACACCG-1-SN_011503	0.0828235	1.66509	12.5636	1.56546	0.219591	0.602946	0.630691	41	Ex_CLMN	1
TCGGATATCGTGGCTG-1-SN_011503	0.0826226	-2.93667	12.5211	9.18536	0.00463269	0.0454846	0.0543726	46	Ex_CLMN	1
TGAGTCACAAAGCAAT-1-SN_011503	0.0946978	-0.672057	12.4953	0.463352	0.500657	0.80703	0.811747	40	Ex_CLMN	0.95
TTGCATTTCTTCACGC-1-SN_011503	0.081	0.771044	12.4899	0.696996	0.409605	0.745574	0.75317	45	Ex_DPYD	0.933333
AACGAAAAGCGAGTAC-1-SN_011504	0.0848653	2.91663	12.3155	3.86071	0.0576184	0.262935	0.283854	30	Ex_CLMN	1
AGGGTTTCACGCACCA-1-SN_011504	0.0934664	4.43037	12.2207	7.68608	0.00918687	0.069222	0.0794901	28	Ex_LMX1A	1
ATCACAGTCGCGTTTC-1-SN_011504	0.0811452	4.78935	12.4237	6.90279	0.0132143	0.0856284	0.0967245	34	Ex_CLMN	1
CAGCAGCCAAGCACCC-1-SN_011504	0.0601146	2.63257	12.5828	3.09718	0.0876179	0.345988	0.372	41	Ex_LMX1A	1
CGTAAGTCATTAAGCC-1-SN_011504	0.075845	-0.650204	12.3285	0.515907	0.477485	0.801581	0.806747	34	Ex_DPYD	0.970588
CTCTGGTAGGACATCG-1-SN_011504	0.0625912	-0.376953	12.1923	0.135297	0.715276	0.897357	0.896208	32	Ex_LMX1A	1
GATGAGGAGTTTCGGT-1-SN_011504	0.077058	3.00208	12.8217	4.742	0.0366238	0.203675	0.220559	53	Ex_CLMN	0.981132
GCTTTCGTCCGCACTT-1-SN_011504	0.0780724	3.1445	12.4466	4.67875	0.0376377	0.203675	0.220559	34	Ex_CLMN	1
TACAGGTAGGTGTGAC-1-SN_011504	0.0551618	1.59318	12.8779	2.7302	0.107646	0.405551	0.432493	65	Ex_LMX1A	1
TCCTCTTCAGGCACAA-1-SN_011504	0.0870537	0.491936	12.4074	0.26526	0.609851	0.868284	0.875354	36	Ex_DPYD	0.916667
TCTTAGTAGCTAGCCC-1-SN_011504	0.0547974	4.86825	12.4694	9.84055	0.00364262	0.0406968	0.0495704	38	Ex_LMX1A	1
TGCACGGCACCCATAA-1-SN_011504	0.0636172	0.242758	12.6313	0.0591199	0.809349	0.952331	0.949222	51	Ex_LMX1A	1
TTCTGTAGTGAAAGTT-1-SN_011504	0.0682208	4.94164	12.5161	8.72626	0.00582943	0.0520941	0.0609907	39	Ex_LMX1A	1
AGACAAAAGTTCAACC-1-SN_011505	0.0694617	-0.478756	12.6181	0.287587	0.595252	0.865712	0.873468	55	Ex_LMX1A	1
CGTGAATGTATCTTCT-1-SN_011505	0.0694732	-0.215688	12.4708	0.0579262	0.811245	0.952331	0.949222	49	Ex_DPYD	0.897959
CTTCTCTAGTCACTCA-1-SN_011505	0.0991245	-1.48187	12.2548	3.01574	0.0914864	0.352876	0.379955	36	Ex_DPYD	0.861111
GAGCTGCGTGGACAGT-1-SN_011505	0.068059	-0.218125	13.0038	0.122617	0.728367	0.897357	0.896208	79	Ex_DPYD	0.848101
GTGAGGACAGATCATC-1-SN_011505	0.0665265	4.71227	12.3772	7.51235	0.00992811	0.0706872	0.0799891	34	Ex_LMX1A	1
TAGGTACAGGTAAGGA-1-SN_011505	0.0711318	0.281636	12.8224	0.108668	0.743683	0.901171	0.898163	58	Ex_DPYD	0.844828
TGAGGAGAGCCATCCG-1-SN_011505	0.0875875	-0.0425807	12.4989	0.00172772	0.967087	0.98124	0.98341	39	Ex_DPYD	0.923077
TTTCGATAGGCCTTGC-1-SN_011505	0.0772582	-0.877014	12.9201	1.86614	0.18086	0.537601	0.560583	70	Ex_DPYD	0.814286
CACAGATTCCTTCACG-1-SN_011506	0.0832787	1.30879	12.3856	0.934965	0.340551	0.698344	0.710627	33	Ex_CLMN	1
CCGCAAGCATGTGACT-1-SN_011506	0.0840244	-0.161011	12.3252	0.0302698	0.862908	0.970693	0.970516	36	Ex_DPYD	0.777778
CGATGGCTCTCATTAC-1-SN_011506	0.073852	-0.0945595	12.5588	0.0116119	0.914819	0.978222	0.97665	43	Ex_DPYD	0.790698
CTACCTGAGTGAACAT-1-SN_011506	0.0628828	0.9545	12.3575	0.813444	0.37343	0.710443	0.719888	41	Ex_LMX1A	1
CTGGTCTCAACAAGTA-1-SN_011506	0.0911133	0.540669	12.4109	0.256452	0.615827	0.868284	0.875354	34	Ex_DPYD	0.764706
GCAGTTAGTGTCATTG-1-SN_011506	0.0935283	0.176202	12.1261	0.0297247	0.864135	0.970693	0.970516	29	Ex_LMX1A	1
TATCGCCAGTCCGCCA-1-SN_011506	0.10452	-1.49293	12.1589	2.08771	0.157615	0.486354	0.50673	27	Ex_MEIS1	1
CAAGCTAAGGACGGAG-1-SN_011507	0.0818412	-1.30509	12.5182	2.59386	0.116497	0.417646	0.443355	47	Ex_DPYD	0.87234
CAGCGTGTCCGGGACT-1-SN_011507	0.0765078	0.622304	12.0383	0.331701	0.568441	0.848732	0.854636	25	Ex_LMX1A	1
CTACCTGGTAACCCTA-1-SN_011507	0.0539629	1.13833	12.741	1.39848	0.245158	0.624348	0.648157	56	Ex_LMX1A	1
GAATCGTTCGCCCAGA-1-SN_011507	0.0736387	-0.351043	12.8745	0.202332	0.655691	0.876986	0.878272	61	Ex_DPYD	0.803279
GTAAGTCCAACCGCCA-1-SN_011507	0.090598	-1.3479	12.2474	1.61728	0.212076	0.592349	0.618592	30	Ex_CLMN	1
TCCTCGATCGCCTTGT-1-SN_011507	0.078253	-0.357924	12.7679	0.247927	0.621734	0.868284	0.875354	59	Ex_DPYD	0.830508
TGCATGAGTTATAGAG-1-SN_011507	0.0895048	-0.998023	12.3242	1.48871	0.230787	0.620978	0.646115	37	Ex_DPYD	0.837838
CACGAATGTGTGGTCC-1-SN_011508	0.0812292	-1.46182	12.7167	2.58206	0.117302	0.417646	0.443355	53	Ex_MEIS1	1
TACCTCGGTAGAAACT-1-SN_011508	0.0700255	-0.298839	12.9358	0.19306	0.663153	0.876986	0.878272	66	Ex_DPYD	0.924242
TCATATCCAGCGTTGC-1-SN_011508	0.0655574	1.06806	12.2391	1.03426	0.316322	0.68707	0.702295	31	Ex_LMX1A	1
AGCCAATCACCAAATC-1-SN_062201	2.06366	-1.3483	12.779	1.77797	0.182481	0.414598	0.402792	19	Int_GRIK1	0.947368
AGCGATTTCTGCTTAT-1-SN_062201	2.70189	-0.417874	12.8075	0.151344	0.697277	0.896119	0.884382	23	Int_EBF3	0.956522
CGATGGCGTAGGAAAG-1-SN_062201	3.24589	-3.9164	12.7904	15.9553	6.61207e-05	0.00187783	0.00229862	23	Int_NOVA1	0.826087
CTGAGGCGTTAACCTG-1-SN_062201	2.54542	-1.5897	12.789	2.59408	0.107349	0.291926	0.282471	21	Int_NOVA1	0.809524
GACACGCCACGTAGAG-1-SN_062201	3.59188	-4.69817	12.7261	18.4267	1.81098e-05	0.000571464	0.000684565	21	Int_GRIK1	0.952381
GCCATTCTCCGAGGCT-1-SN_062201	3.18012	-1.80696	12.8358	3.32762	0.0682062	0.217647	0.214901	24	Int_MEIS2	0.791667
TATCCTAAGCGTACAG-1-SN_062201	1.91057	-3.82666	12.7519	14.3315	0.000155713	0.00340174	0.00379023	21	Int_GRIK1	1
TCTGGCTTCAAGCGTT-1-SN_062201	3.60421	-3.60687	12.674	9.28961	0.00232089	0.0231181	0.0241098	19	Int_NOVA1	0.789474
TCTTCCTAGTGGATAT-1-SN_062201	2.44252	0.855886	12.8498	0.508037	0.476035	0.746283	0.722636	27	Int_NOVA1	0.851852
TGAATGCAGCCTAGGA-1-SN_062201	2.81397	-2.4394	12.8455	6.07289	0.0137724	0.0724327	0.0698457	24	Int_NOVA1	0.75
TGACCCTAGTTCACTG-1-SN_062201	2.11733	-3.24041	13.3179	18.8002	1.49028e-05	0.000571464	0.000674632	48	Int_NOVA1	0.8125
TGATCAGTCGCTGATA-1-SN_062201	2.865	-4.83008	13.0184	23.518	1.28857e-06	7.71801e-05	9.13789e-05	33	Int_NOVA1	0.757576
TTCCGTGAGGGCTGAT-1-SN_062201	2.48136	-2.6702	12.8419	7.36139	0.00669484	0.0487522	0.0478741	24	Int_NOVA1	0.75
TTTCACATCTAAGAAG-1-SN_062201	2.95414	-1.46936	12.8131	2.18264	0.13966	0.347924	0.337117	23	Int_GRIK1	1
AATCGTGCAGGAGACT-1-SN_080101	1.66809	-1.51712	12.8872	2.01443	0.155894	0.375203	0.363414	22	Int_GRIK1	1
ATACCGAGTACTGAGG-1-SN_080101	2.24841	-2.63156	13.077	9.25842	0.00236065	0.0231181	0.0241098	33	Int_NOVA1	0.909091
ATGTCCCTCAGTGTCA-1-SN_080101	3.22204	-1.75678	12.731	2.73794	0.0980762	0.278536	0.271555	21	Int_EBF3	0.952381
CATGGTACAGTAGAAT-1-SN_080101	1.43228	-1.34912	12.9915	1.75013	0.185943	0.419109	0.405741	28	Int_GRIK1	1
CCACCATAGGTTACCT-1-SN_080101	1.17016	-2.66961	13.5148	11.2061	0.000823442	0.0106299	0.0111552	53	Int_GRIK1	1
GAGACTTAGAGAATCT-1-SN_080101	2.83481	-2.53329	12.8963	6.08168	0.0137042	0.0724327	0.0698457	27	Int_DPYD	0.851852
GCTACAACACATTGTG-1-SN_080101	1.67492	-2.7837	12.8549	7.66925	0.00564505	0.0445331	0.0439237	23	Int_GRIK1	1
GTTGAACCACTAGGTT-1-SN_080101	2.43269	-2.34021	12.7663	5.65691	0.0174373	0.0825831	0.0792109	20	Int_GRIK1	1
TAGACCATCGAGAATA-1-SN_080101	1.39344	-3.95706	12.9586	14.9077	0.000114837	0.00271782	0.00309062	27	Int_GRIK1	1
TGACCCTAGGGTAGCT-1-SN_080101	2.92706	-1.63681	12.958	2.59165	0.107514	0.291926	0.282471	34	Int_DPYD	0.764706
TGAGGAGAGCGCTGAA-1-SN_080101	2.10281	-4.04651	13.1177	23.4152	1.3588e-06	7.71801e-05	9.13789e-05	38	Int_NOVA1	0.763158
ACGATCACAGAGACTG-1-SN_080102	1.11085	-2.44198	13.717	8.04879	0.00457823	0.0382417	0.0375279	63	Int_GRIK1	1
AGTCATGTCTTACTGT-1-SN_080102	1.18652	-2.528	13.6523	9.08898	0.00258903	0.0239258	0.0244099	59	Int_GRIK1	1
ATTGTTCTCACCTCAC-1-SN_080102	1.2602	-1.02049	13.4156	1.57807	0.209118	0.456842	0.441069	44	Int_GRIK1	1
CAGCAGCTCTTACGTT-1-SN_080102	1.24777	-3.10606	13.104	13.8111	0.000205136	0.00401543	0.00424576	34	Int_GRIK1	1
CAGTTCCTCTCTATGT-1-SN_080102	2.88824	-0.510569	13.0535	0.274594	0.600298	0.840026	0.823821	32	Int_NOVA1	0.8125
CATGCCTCAATGTCTG-1-SN_080102	1.97551	-1.40376	12.7815	1.93674	0.164107	0.385176	0.375303	21	Int_GRIK1	1
CGGAACCTCCCTTCCC-1-SN_080102	2.14851	-1.21109	13.358	2.40346	0.121153	0.312795	0.303083	44	Int_NOVA1	0.772727
GTGAGGATCGTAATGC-1-SN_080102	1.42297	-3.09633	12.8104	9.9449	0.0016259	0.0183956	0.0187672	21	Int_GRIK1	1
TCATTCACATGTTCGA-1-SN_080102	1.37589	-1.72718	13.0083	3.07404	0.0796344	0.245828	0.241493	27	Int_GRIK1	1
TCCGAAATCAGGTAAA-1-SN_080102	1.32248	-1.27629	13.1921	2.41507	0.120258	0.312795	0.303083	35	Int_GRIK1	1
TCTCCGACAACTTGCA-1-SN_080102	1.96583	-0.14498	12.8307	0.0179426	0.893449	0.968472	0.964931	19	Int_GRIK1	0.947368
TCTGTCGAGCCAAGGT-1-SN_080102	1.53577	-1.68508	12.8643	2.59044	0.107596	0.291926	0.282471	21	Int_GRIK1	1
TGACCCTTCCTCTTTC-1-SN_080102	1.48183	-2.24588	12.8322	5.08292	0.024221	0.110948	0.105083	21	Int_GRIK1	1
TGTCCTGAGCCAAGGT-1-SN_080102	1.41529	-3.1978	12.9532	9.87999	0.00168411	0.0183956	0.0187672	26	Int_GRIK1	1
TGTTCATTCTCCGAGG-1-SN_080102	1.39384	-2.4506	13.101	8.34428	0.00389155	0.0334909	0.0337682	31	Int_GRIK1	1
AGGTCTACAACTCGAT-1-SN_092501	2.1658	4.19828	12.9226	6.15892	0.0131192	0.0724327	0.0698015	28	Int_NOVA1	0.821429
ATCCACCAGCTAATGA-1-SN_092501	1.37124	4.37004	12.9948	6.98955	0.00823337	0.0570312	0.0549767	39	Int_NOVA1	1
CTGCATCAGCCAAGGT-1-SN_092501	2.10933	1.67173	12.9941	1.67021	0.196311	0.435566	0.420973	29	Int_GRIK1	0.896552
GCAACATAGCCTCATA-1-SN_092501	1.90076	0.0421931	12.9936	0.00159841	0.968111	0.983343	0.983721	30	Int_NOVA1	0.8
TTTACGTGTCGTGCCA-1-SN_092501	1.84194	1.18619	12.7888	0.928584	0.335294	0.604896	0.582696	19	Int_GRIK1	1
AAGCGAGAGAGCAGTC-1-SN_092502	2.49146	-1.62997	13.2181	4.26564	0.0389602	0.155841	0.148497	41	Int_EBF3	0.902439
ACATTTCGTCTACGAT-1-SN_092502	2.09455	0.452606	12.8749	0.142825	0.70551	0.896689	0.885837	25	Int_NOVA1	0.92
AGGCATTCAAGAGTTA-1-SN_092502	3.45008	-1.65143	12.6903	1.98084	0.159386	0.379428	0.36968	22	Int_DPYD	0.818182
CTGTGGGAGGCCCACT-1-SN_092502	1.52494	3.67038	12.6839	4.3532	0.037008	0.150147	0.142694	22	Int_NOVA1	1
GATTCGACAGCGTTTA-1-SN_092502	2.88281	0.257958	12.6539	0.0359645	0.849599	0.947668	0.947936	20	Int_DPYD	0.85
GGGACCTGTCCTACAA-1-SN_092502	1.71501	1.25838	13.0213	1.13348	0.287105	0.565838	0.542049	36	Int_NOVA1	1
TCTTGCGCATCCAACA-1-SN_092502	2.2627	1.68536	12.6372	1.04189	0.307449	0.591522	0.567873	19	Int_DPYD	1
AACCCAACAATGGGTG-1-SN_092503	2.75897	3.89679	12.7901	6.21177	0.0127339	0.0724327	0.0698015	19	Int_GRIK1	1
AACCTTTCAGCTAACT-1-SN_092503	1.62865	1.1988	12.7961	0.946933	0.330565	0.602412	0.580292	20	Int_GRIK1	1
AACGGGACACTAACGT-1-SN_092503	2.729	0.182297	12.5826	0.0154113	0.90121	0.973169	0.970432	20	Int_DPYD	0.9
ACCTGAATCACAATGC-1-SN_092503	1.45118	-1.80692	13.4567	5.21638	0.0224316	0.104436	0.0995055	50	Int_GRIK1	0.98
AGAACAAGTTTACCTT-1-SN_092503	1.93191	0.973935	12.9366	0.600793	0.438325	0.707298	0.681499	26	Int_GRIK1	0.961538
AGAGAGCCACTCTGCT-1-SN_092503	3.29946	-1.50525	12.75	2.09713	0.147661	0.361514	0.350208	19	Int_NOVA1	0.842105
AGATAGAGTCCAGCCA-1-SN_092503	1.68624	4.36619	13.0041	7.05823	0.00792414	0.0562614	0.0549178	33	Int_NOVA1	1
AGCTCAACACTTGTCC-1-SN_092503	1.87557	0.568932	12.8932	0.229112	0.632212	0.863212	0.849648	36	Int_DPYD	0.861111
AGGTTGTTCAGCGGAA-1-SN_092503	1.43899	-0.814389	13.3167	1.02951	0.310341	0.591522	0.567873	42	Int_GRIK1	1
ATTGGGTGTCCAGCCA-1-SN_092503	2.61268	-0.752888	12.8729	0.472892	0.491703	0.75483	0.730604	25	Int_EBF3	0.88
CAACGATCAGCCTATA-1-SN_092503	1.67553	3.89252	12.7776	6.21391	0.0127185	0.0724327	0.0698015	23	Int_NOVA1	1
CAAGCTAAGCCTCAGC-1-SN_092503	1.68419	1.63597	12.9751	1.55317	0.212748	0.457729	0.44182	27	Int_NOVA1	0.925926
CAGATCAGTCGAATTC-1-SN_092503	2.9139	-0.44955	12.799	0.175787	0.675044	0.883262	0.870883	24	Int_EBF3	1
CAGCACGCAACGTAAA-1-SN_092503	1.62828	0.155813	13.0072	0.022056	0.881946	0.959796	0.95658	37	Int_NOVA1	1
CCTAAGAAGCCGATTT-1-SN_092503	2.36583	3.55563	12.6343	3.57174	0.0588488	0.196624	0.193188	23	Int_MEIS2	1
CGATGCGCATGACTCA-1-SN_092503	3.08325	-0.789787	12.73	0.502949	0.478252	0.746283	0.72333	23	Int_NOVA1	0.826087
CGGGTGTAGGTAGCCA-1-SN_092503	2.94361	3.36359	12.5661	2.64564	0.10392	0.291926	0.282471	20	Int_MEIS2	1
CGTCCATGTCATCAGT-1-SN_092503	1.26229	4.19188	12.9052	6.12235	0.013393	0.0724327	0.0698015	36	Int_NOVA1	1
CGTCCATTCTCCAATT-1-SN_092503	2.80091	3.48566	12.6087	3.19803	0.0738091	0.232909	0.230609	22	Int_DPYD	0.909091
CTCATCGGTGTCTTAG-1-SN_092503	2.57228	3.57409	12.6496	3.74452	0.0530572	0.186028	0.181153	19	Int_NOVA1	0.947368
CTTAGGAGTACACGCC-1-SN_092503	1.27708	0.664212	13.1328	0.476931	0.489859	0.75483	0.730604	39	Int_GRIK1	0.974359
GCAGCCAGTACTGGGA-1-SN_092503	2.98152	-0.595474	12.7361	0.275546	0.599667	0.840026	0.823821	26	Int_DPYD	0.846154
TACACCCAGGGAACAA-1-SN_092503	1.37814	2.32649	12.897	2.58501	0.107965	0.291926	0.282471	33	Int_NOVA1	1
TAGGTACTCTGGGCCA-1-SN_092503	1.67817	1.14117	12.7556	0.841696	0.358972	0.621635	0.598514	21	Int_NOVA1	0.904762
TCAAGCACACTAACCA-1-SN_092503	3.19927	-2.0445	12.8698	4.10697	0.0427786	0.162585	0.157089	30	Int_DPYD	0.866667
TCATTACAGGCTCAAG-1-SN_092503	1.27327	4.40929	13.0171	7.37729	0.00663604	0.0487522	0.0478741	38	Int_NOVA1	1
TCTCCGATCCGAAATC-1-SN_092503	2.62966	-0.231968	12.7423	0.0401983	0.841104	0.947668	0.947936	22	Int_DPYD	0.909091
TCTTCCTAGATGCAGC-1-SN_092503	3.16053	0.610375	12.7598	0.274378	0.600441	0.840026	0.823821	22	Int_NOVA1	0.909091
TCTTGCGTCAACGCTA-1-SN_092503	2.37981	-0.142225	13.1047	0.0225511	0.880639	0.959796	0.95658	36	Int_EBF3	0.944444
TGACGCGGTCGATTAC-1-SN_092503	3.44474	3.30735	12.5473	2.42801	0.11927	0.312795	0.303083	19	Int_MEIS2	1
AAAGAACTCATCCCGT-1-SN_092504	2.23178	0.543136	12.9221	0.204112	0.651449	0.881007	0.867833	30	Int_NOVA1	0.8
AACTTCTCAGTAGTTC-1-SN_092504	1.30952	2.57994	12.9892	3.32845	0.0681717	0.217647	0.214901	34	Int_NOVA1	1
ACCGTTCTCTTCCGTG-1-SN_092504	2.03874	-1.90952	12.855	3.65959	0.0558247	0.193344	0.188237	29	Int_DPYD	0.862069
ACGGTCGCAGGCACTC-1-SN_092504	1.66968	1.40062	13.1123	1.71337	0.19063	0.426291	0.411932	32	Int_GRIK1	0.9375
ACGTCCTAGCAGGCAT-1-SN_092504	2.0724	-0.193919	13.1524	0.0472238	0.827979	0.947668	0.946053	39	Int_MEIS2	0.846154
ACTCTCGTCCGTTGAA-1-SN_092504	2.81816	2.23347	12.8697	2.44476	0.118004	0.312795	0.303083	24	Int_NOVA1	0.833333
ACTGCAACAGAGGCAT-1-SN_092504	1.6779	2.40849	12.9361	2.81192	0.0936509	0.27417	0.265156	35	Int_NOVA1	1
ATCCACCGTTTACGTG-1-SN_092504	1.61299	1.09129	12.9281	0.753798	0.385333	0.655296	0.631054	31	Int_NOVA1	1
ATCGGATCACAACGAG-1-SN_092504	3.0724	-0.737016	12.612	0.256771	0.612377	0.852525	0.837393	19	Int_NOVA1	0.947368
CAGATTGGTGGTCCGT-1-SN_092504	2.26066	-0.788673	12.8141	0.580743	0.44607	0.711707	0.687093	28	Int_DPYD	0.75
CTCAGGGTCACCGCTT-1-SN_092504	3.68539	-1.89551	12.6965	2.74246	0.097799	0.278536	0.271555	22	Int_DPYD	0.818182
CTTAGGAGTCGTGTTA-1-SN_092504	2.46335	-0.657222	12.792	0.399159	0.527563	0.780354	0.759086	23	Int_GRIK1	0.913044
GAAGGACTCCTTTGAT-1-SN_092504	1.90737	4.2294	12.9206	6.23174	0.0126271	0.0724327	0.0698015	39	Int_DPYD	0.974359
GAGCTGCAGAGAATCT-1-SN_092504	1.97853	2.4427	12.9569	2.89834	0.0887553	0.265331	0.25955	30	Int_NOVA1	0.833333
GAGTGTTCAGTTCACA-1-SN_092504	2.80019	1.63661	12.6132	0.923858	0.336527	0.604896	0.582696	22	Int_DPYD	0.863636
GCTACAAAGCCGAATG-1-SN_092504	2.67835	-0.21972	12.7546	0.0391871	0.843089	0.947668	0.947936	20	Int_MEIS2	0.95
GGAGATGTCCTGTTAT-1-SN_092504	2.79674	0.278542	12.6152	0.036711	0.848065	0.947668	0.947936	20	Int_DPYD	0.75
GGCAGTCAGGCATTTC-1-SN_092504	1.39195	4.14398	12.8944	5.97175	0.0145834	0.0753032	0.0715272	28	Int_NOVA1	1
GGCTGTGCAGATCCTA-1-SN_092504	2.73491	0.58957	12.74	0.233764	0.628776	0.862668	0.849596	19	Int_DPYD	0.894737
GTAGGTTAGAGTATAC-1-SN_092504	3.02159	-0.415992	12.9119	0.132389	0.715989	0.896689	0.885837	29	Int_EBF3	0.862069
GTGTGATTCTGAGAAA-1-SN_092504	1.57159	0.951838	13.1151	0.871892	0.350493	0.618261	0.594844	33	Int_GRIK1	1
GTTATGGAGACCATGG-1-SN_092504	1.87603	1.84606	12.6968	1.51677	0.218187	0.465903	0.449384	24	Int_NOVA1	1
TCACACCAGTGTAGAT-1-SN_092504	1.68837	3.41225	12.5827	2.85108	0.0913969	0.270383	0.263847	21	Int_NOVA1	1
TCTCTGGTCACAAGAA-1-SN_092504	2.75981	0.38626	12.6579	0.0773313	0.780963	0.930064	0.925646	20	Int_NOVA1	0.95
TGAGGTTCAGGTGGAT-1-SN_092504	1.45961	0.710741	12.9847	0.362784	0.547001	0.796658	0.774129	32	Int_NOVA1	1
TGCAGATGTTCGTACA-1-SN_092504	2.06209	-0.479746	12.8526	0.190176	0.662796	0.883262	0.870883	32	Int_DPYD	0.90625
TGGAACTGTGTTAAAG-1-SN_092504	2.63343	-0.406634	12.6946	0.104178	0.74689	0.915815	0.904038	19	Int_MEIS2	1
TGTAAGCGTTGGTGTT-1-SN_092504	1.51498	3.6007	12.6527	3.84971	0.0498296	0.177602	0.172531	23	Int_NOVA1	1
TTGGTTTCATGTCAGT-1-SN_092504	2.31937	3.71226	12.6936	4.59357	0.0321572	0.134304	0.127546	26	Int_DPYD	0.961538
AAGTACCAGCGCCATC-1-SN_011501	1.43458	0.156289	13.3757	0.0327736	0.85635	0.950014	0.948484	46	Int_GRIK1	1
ACACGCGTCGGAGTAG-1-SN_011501	2.40512	-2.08484	12.8695	4.11447	0.0425894	0.162585	0.157089	24	Int_GRIK1	1
AGGGTTTTCAGTCATG-1-SN_011501	1.56428	-1.62643	12.911	2.32488	0.127406	0.323064	0.312378	23	Int_GRIK1	1
ATTCCATCAAGTGTCT-1-SN_011501	1.4744	-1.32329	13.0904	2.13136	0.14484	0.357693	0.345381	29	Int_GRIK1	1
CAACCTCGTTGTTGTG-1-SN_011501	2.07915	0.595446	12.7432	0.249126	0.617721	0.85577	0.840553	23	Int_NOVA1	0.956522
CGTAGTATCGCCCAGA-1-SN_011501	3.07429	-0.106812	12.6967	0.00613535	0.937571	0.983343	0.983721	19	Int_NOVA1	0.894737
CTTACCGAGTAGCCAG-1-SN_011501	2.23584	-0.702662	12.81	0.449057	0.502825	0.757356	0.734589	22	Int_NOVA1	1
GCACGGTCATTCTCTA-1-SN_011501	2.39191	-1.21084	12.9084	1.24484	0.264613	0.536787	0.51894	23	Int_GRIK1	1
GTGCTGGCAGCACAGA-1-SN_011501	2.64644	-0.272934	12.8371	0.0617351	0.803788	0.935557	0.931743	25	Int_EBF3	1
GTTACCCTCCGCAGTG-1-SN_011501	1.61162	1.69919	13.0243	1.83029	0.176176	0.40678	0.395365	25	Int_GRIK1	1
TACAACGTCGGACAAG-1-SN_011501	1.70001	0.444908	13.0614	0.179261	0.672034	0.883262	0.870883	28	Int_GRIK1	1
TGTCCTGAGGCATTTC-1-SN_011501	1.93324	-1.20418	13.4291	2.25325	0.13342	0.33532	0.324041	48	Int_GRIK1	1
CACGTGGTCAGCTTGA-1-SN_011502	1.93644	-0.225771	13.1505	0.0637692	0.800649	0.935557	0.931743	40	Int_NOVA1	0.775
CATGGATAGCTTAGTC-1-SN_011502	1.73662	-2.49684	13.0081	6.7279	0.00952915	0.0629367	0.0609798	29	Int_GRIK1	0.965517
CGATGGCGTTGCATTG-1-SN_011502	1.60621	4.23261	12.9422	6.30478	0.0120837	0.0724327	0.0698015	26	Int_NOVA1	1
CTGAATGCAGTATACC-1-SN_011502	1.43565	0.349431	13.2929	0.104692	0.747303	0.915815	0.904038	35	Int_GRIK1	1
GGAGAACCACGACGAA-1-SN_011502	2.08608	0.510086	12.9259	0.17599	0.674867	0.883262	0.870883	24	Int_MEIS2	0.875
GTCTGTCTCTGCAGCG-1-SN_011502	1.75535	1.22484	12.7745	0.991246	0.319503	0.593973	0.571505	21	Int_NOVA1	1
TGGATCAAGACCAACG-1-SN_011502	2.08722	-0.126299	12.8019	0.0133728	0.907943	0.976727	0.973914	21	Int_NOVA1	1
AACAAAGGTCTTACAG-1-SN_011503	4.08403	-1.30782	12.8118	1.64844	0.199252	0.438662	0.425602	19	Int_EBF3	0.842105
ACAGAAAAGGGTATAT-1-SN_011503	1.36682	0.0602214	12.9748	0.00318409	0.955004	0.983343	0.983721	31	Int_NOVA1	1
CGCATAACAACGCATT-1-SN_011503	1.49528	-1.01498	12.9648	0.913955	0.33913	0.605741	0.582696	25	Int_GRIK1	1
TCACTATGTACGAAAT-1-SN_011503	2.14939	-1.89492	13.0178	3.89957	0.0483729	0.176127	0.171292	29	Int_GRIK1	1
AAACGCTGTACAGTAA-1-SN_011504	2.38091	1.21541	12.7861	0.989464	0.319939	0.593973	0.571505	23	Int_NOVA1	0.869565
ACAGGGACAAGAAATC-1-SN_011504	1.88218	0.8966	13.0654	0.696012	0.404181	0.679425	0.654623	33	Int_NOVA1	0.969697
ACTACGAAGTGTAGTA-1-SN_011504	1.40239	-0.19877	13.2447	0.0545834	0.815284	0.941223	0.935418	41	Int_NOVA1	1
AGCGTATTCTGCTCTG-1-SN_011504	1.26497	-1.60474	13.3129	2.8771	0.0946079	0.27417	0.265156	38	Int_GRIK1	1
CCTTGTGGTCACCCTT-1-SN_011504	1.44552	-2.28152	12.9218	4.81122	0.0283372	0.123812	0.117435	24	Int_GRIK1	1
CGGACACGTAACACCT-1-SN_011504	2.15787	0.5966	13.0722	0.339686	0.560046	0.803744	0.783537	38	Int_NOVA1	0.789474
TCTCACGAGTATAACG-1-SN_011504	1.21306	-1.33158	13.5218	2.57051	0.108958	0.291926	0.282471	50	Int_GRIK1	1
CAACCAACACTACCGG-1-SN_011506	1.50753	-0.283791	13.1744	0.103124	0.74813	0.915815	0.904038	35	Int_GRIK1	1
CGGACACCAACCGTGC-1-SN_011506	1.2877	-0.950019	13.5737	1.22308	0.268828	0.54147	0.521252	57	Int_GRIK1	0.982456
GATCATGTCACGGACC-1-SN_011506	2.11225	0.720931	12.7914	0.390873	0.53188	0.782662	0.761406	24	Int_NOVA1	0.833333
ACAAAGATCGCCAATA-1-SN_011507	1.26656	0.715478	13.3244	0.619275	0.431367	0.70682	0.681183	41	Int_GRIK1	1
ATCACGACAGAGTAAT-1-SN_011507	1.91681	4.04135	12.8495	6.1224	0.0133926	0.0724327	0.0698015	23	Int_NOVA1	1
CCTCACAGTCGTGTTA-1-SN_011507	3.36639	-0.865094	12.756	0.668345	0.413682	0.691092	0.667396	19	Int_NOVA1	0.789474
CCTTTGGCAGTGTACT-1-SN_011507	1.6374	1.25394	13.0423	1.17741	0.277954	0.555908	0.534202	30	Int_NOVA1	1
CGCCAGATCACCGGGT-1-SN_011507	1.40285	-1.44725	13.1329	2.99933	0.0833825	0.251922	0.246572	32	Int_GRIK1	0.96875
GGTGTCGAGTGCACTT-1-SN_011507	1.54866	1.20871	13.0546	1.12508	0.288896	0.565838	0.542049	27	Int_GRIK1	1
GTAAGTCTCCGATGCG-1-SN_011507	3.1579	-0.405074	12.7078	0.109679	0.740529	0.915815	0.904038	19	Int_DPYD	0.789474
TTGAACGCATGAAAGT-1-SN_011507	1.7079	0.02032	12.8739	0.000339933	0.985291	0.988773	0.988423	23	Int_GRIK1	0.913044
AATGGCTGTCTGCAAT-1-SN_011508	1.43653	-0.357703	13.0544	0.131678	0.71672	0.896689	0.885837	28	Int_GRIK1	1
ACACTGAAGTCACAGG-1-SN_011508	1.58512	-2.17123	12.9784	4.67293	0.0307056	0.131758	0.124803	27	Int_GRIK1	0.962963
ATTCGTTGTCCTCCTA-1-SN_011508	1.2286	-1.84833	13.3076	5.93073	0.0149261	0.0756968	0.0715272	44	Int_GRIK1	1
CAGGTATCATGCCGGT-1-SN_011508	1.6492	1.30456	13.0601	1.33759	0.247535	0.516416	0.496975	32	Int_NOVA1	1
CCGTAGGTCTGAGTCA-1-SN_011508	3.06186	1.28804	12.8097	1.06854	0.301343	0.586173	0.562815	19	Int_DPYD	0.789474
GATTGGTTCTTTGCGC-1-SN_011508	1.34945	0.135778	13.2772	0.0244851	0.875665	0.959796	0.95658	38	Int_GRIK1	1
GCGGATCAGGTAATCA-1-SN_011508	2.47451	-0.993262	12.9237	0.848042	0.357167	0.621635	0.598514	25	Int_NOVA1	0.88
GTCAAGTTCGCGTGCA-1-SN_011508	2.06578	0.528889	12.8917	0.187174	0.665305	0.883262	0.870883	24	Int_NOVA1	1
GTGTGGCCACATAACC-1-SN_011508	1.39695	-0.342727	13.531	0.150377	0.698198	0.896119	0.884382	51	Int_GRIK1	1
TCACGGGAGTATTGCC-1-SN_011508	2.28999	-0.827819	13.05	0.754708	0.385046	0.655296	0.631054	32	Int_NOVA1	0.90625
ATCACAGTCAGGAAGC-1-SN_062201	1.74995	1.38364	15.0354	0.036388	0.848739	0.889155	0.882548	9	SOX6-_SORCS3	1
CTACCCATCTGCGGCA-1-SN_062201	0.706139	-0.856637	15.2401	6.00378	0.0143745	0.0542125	0.0433412	15	SOX6+_CUX2	0.933333
GTCCTCAGTTTGGGAG-1-SN_062201	1.4019	0.819803	14.99	0.111408	0.738588	0.871059	0.847957	10	SOX6-_COBLL1	0.8
TTCACGCTCATGCGGC-1-SN_062201	0.82787	0.0486599	15.3749	1.76459	0.18423	0.37883	0.327008	20	SOX6+_CUX2	0.8
AATGAAGGTCCACTCT-1-SN_080101	0.824266	-1.87031	15.2337	13.4707	0.000249723	0.00549392	0.00437109	17	SOX6+_RYR3	0.764706
ACAGGGAGTTCGCGTG-1-SN_080101	1.11079	0.376635	15.0003	0.623179	0.429977	0.643981	0.599232	10	SOX6-_EBF1	0.8
AGGCTGCGTAACATCC-1-SN_080101	1.19153	-0.359061	14.9559	2.31914	0.127975	0.296364	0.247926	9	SOX6-_EBF1	0.777778
ATGAGGGCAACCAGAG-1-SN_080101	1.36376	-0.570858	15.0192	3.18364	0.0745555	0.196827	0.161654	10	SOX6-_EBF1	0.8
CAGAGCCCAAAGGATT-1-SN_080101	0.608596	-1.13208	15.2006	7.61077	0.00586366	0.0309601	0.025125	15	SOX6+_CUX2	1
CCGGACATCTGCTGAA-1-SN_080101	0.648751	-1.31261	15.1389	7.16788	0.00749277	0.0357083	0.0285969	12	SOX6+_CUX2	0.916667
CTACTATTCAACTGGT-1-SN_080101	0.592157	-0.819361	15.2969	6.25853	0.0124522	0.0483437	0.0386965	17	SOX6+_CUX2	0.882353
CTCAGTCAGACTACCT-1-SN_080101	0.646913	-2.57696	15.1245	15.5317	8.43894e-05	0.00222788	0.00173371	13	SOX6+_CUX2	0.846154
CTCCATGAGTCCGCGT-1-SN_080101	1.14484	1.36588	15.1055	0.0373778	0.846721	0.889155	0.882548	14	SOX6-_COBLL1	0.928571
GAAGCCCCAGCACCCA-1-SN_080101	0.884433	1.57789	15.3327	0.179188	0.672125	0.839468	0.804301	18	SOX6-_SORCS3	1
GCCAGGTAGTATTGCC-1-SN_080101	0.522446	-0.263562	15.4186	2.76514	0.0965208	0.23594	0.193945	22	SOX6+_CUX2	1
TCTGTCGGTAGATCCT-1-SN_080101	0.681852	-0.887037	15.1278	4.98657	0.0256733	0.0806874	0.0652773	12	SOX6+_CUX2	0.75
TCTTCCTCACCCTTGT-1-SN_080101	0.764865	-1.90602	14.9895	9.5787	0.00200027	0.0132018	0.0103102	9	SOX6+_CUX2	1
TGCAGTATCAACTACG-1-SN_080101	0.510759	-0.63661	15.315	5.1985	0.0227286	0.0740052	0.0600051	18	SOX6+_CUX2	1
TGTAACGTCGGAATGG-1-SN_080101	0.742693	-1.95936	15.1472	11.6498	0.000657008	0.00819291	0.00605477	14	SOX6+_RYR3	0.928571
TTGCGTCTCTTAAGGC-1-SN_080101	0.951249	-0.0522596	15.1323	1.82679	0.176685	0.370197	0.318373	15	SOX6-_EBF1	0.933333
TTGCTGCGTTCGATTG-1-SN_080101	0.545287	-1.64146	15.292	12.6447	0.00038685	0.00729488	0.00553344	19	SOX6+_CUX2	0.947368
AAGACTCAGCCTCTCT-1-SN_080102	1.21342	0.100102	15.0289	1.24005	0.265617	0.473803	0.427276	10	SOX6-_EBF1	0.9
AAGTGAATCTGGAGAG-1-SN_080102	0.668502	-0.635021	15.1636	4.05151	0.0442878	0.126954	0.102666	13	SOX6+_CUX2	0.923077
AGAACAACATGTTACG-1-SN_080102	1.08021	0.799279	15.2485	0.193509	0.660067	0.837778	0.802006	15	SOX6-_CBLB	0.8
AGCTACATCCGTAATG-1-SN_080102	0.994221	1.40324	15.1348	0.0453547	0.831378	0.885687	0.874306	13	SOX6-_SORCS3	1
GACACGCTCTGAATGC-1-SN_080102	1.18987	0.0469029	15.0476	1.42932	0.23204	0.431399	0.384748	10	SOX6-_CALCR	1
GGCACGTAGGGAGAAT-1-SN_080102	0.673461	0.769593	15.231	0.229036	0.632301	0.810327	0.774338	14	SOX6+_CUX2	0.857143
GTGTTCCTCTCATTTG-1-SN_080102	0.806632	0.38678	15.1991	0.85458	0.35539	0.55847	0.511874	14	SOX6+_CUX2	1
CACAGATGTACAACGG-1-SN_092503	1.48225	1.40173	15.0286	0.0472162	0.828006	0.885687	0.874306	10	SOX6-_SORCS3	1
CGTCCATAGTTACGTC-1-SN_092503	1.81005	0.105953	14.953	1.07382	0.300229	0.511349	0.468359	9	SOX6-_EBF1	0.777778
CTGCAGGCACGTGAGA-1-SN_092503	1.14228	0.909129	15.1687	0.0728296	0.787293	0.880701	0.858915	15	SOX6-_SORCS3	1
GGGTTTATCATTCCTA-1-SN_092503	0.966739	-0.142052	15.0523	1.93921	0.163934	0.360655	0.305506	9	SOX6+_CUX2	0.888889
GTCAGCGAGCCTAACT-1-SN_092503	1.04028	0.0915905	15.1071	1.32881	0.249177	0.456825	0.408624	11	SOX6+_CUX2	0.909091
GTCATGAGTAACCAGG-1-SN_092503	1.31445	1.54206	14.9993	0.116989	0.732365	0.871059	0.847957	11	SOX6-_COBLL1	1
ACAGAAAAGGTACAAT-1-SN_092504	1.02546	0.839452	15.1368	0.119896	0.72919	0.871059	0.847957	13	SOX6-_SORCS3	1
CACTGGGCAGATTAAG-1-SN_092504	1.10046	1.34629	15.2016	0.0319413	0.858178	0.891964	0.886525	17	SOX6-_EBF1	0.882353
CGCCAGATCCGTTTCG-1-SN_092504	1.15088	0.545866	15.0765	0.438149	0.508106	0.707495	0.669568	11	SOX6-_SORCS3	1
CTCTGGTCACTGAGTT-1-SN_092504	1.30907	0.820353	15.0661	0.140684	0.707648	0.864903	0.832527	13	SOX6-_EBF1	0.923077
GAAGTAATCACTCCGT-1-SN_092504	1.27144	2.65737	15.0805	1.74609	0.186545	0.37883	0.327928	13	SOX6-_SORCS3	0.923077
GCCCGAAAGCGCCTCA-1-SN_092504	1.18647	-0.190448	14.9731	1.86043	0.172754	0.367799	0.315455	10	SOX6-_EBF1	0.9
GTAATCGGTCTACGAT-1-SN_092504	0.87275	-0.782409	15.029	4.0169	0.0452033	0.126954	0.102866	9	SOX6+_CUX2	0.888889
TGTCCCACAAACAGGC-1-SN_092504	0.989945	-0.55462	15.1293	3.4476	0.0635148	0.171101	0.139258	12	SOX6+_CUX2	0.75
CGTGAATTCTCTATAC-1-SN_011502	1.07828	0.891221	15.0294	0.0856513	0.769816	0.871059	0.847957	9	SOX6-_CALCR	0.777778
GGAAGTGGTGAATAAC-1-SN_011503	1.22063	0.219032	15.1469	1.08249	0.298288	0.511349	0.468359	14	SOX6-_EBF1	0.785714
ACACAGTGTTGCTCGG-1-SN_011504	1.12901	1.50488	15.2412	0.104076	0.747031	0.871059	0.847957	13	SOX6-_CBLB	0.846154
GCATCGGCACATACTG-1-SN_011504	1.02725	1.48551	15.1502	0.0895655	0.764767	0.871059	0.847957	14	SOX6-_SORCS3	1
CAGCACGAGCTTTCCC-1-SN_011505	0.66644	-0.31846	15.193	3.09939	0.0784998	0.203176	0.166432	14	SOX6+_CUX2	0.928571
CATGGATCAAGGCGTA-1-SN_011505	0.766378	-1.19401	15.1847	7.47933	0.00630535	0.0320118	0.0260044	14	SOX6+_CUX2	0.785714
GAGTTGTAGCGAGGAG-1-SN_011505	0.962501	0.769904	15.1306	0.176883	0.674118	0.839468	0.804301	12	SOX6-_SORCS3	1
GTGTGATAGAGTGTTA-1-SN_011505	0.871812	-0.868478	15.1477	5.17883	0.0229865	0.0740052	0.0600051	14	SOX6+_CUX2	0.785714
GTTGCGGAGCTCACTA-1-SN_011505	0.955846	1.13953	15.2542	0.00345878	0.953109	0.953109	0.953109	14	SOX6+_CUX2	0.857143
TCATTTGTCCGCAGTG-1-SN_011505	0.636521	-2.55781	15.1201	15.5508	8.35501e-05	0.00222788	0.00173371	13	SOX6+_CUX2	1
ACTTTGTTCCGATAAC-1-SN_011506	0.541723	-1.73878	15.2271	11.8005	0.00060624	0.00819291	0.00605477	15	SOX6+_CUX2	0.933333
CAGCACGCAGTTCACA-1-SN_011506	0.703504	-0.830049	15.2752	6.28974	0.0122356	0.0483437	0.0386965	17	SOX6+_CUX2	0.882353
CGACAGCGTACCAGAG-1-SN_011506	0.578777	-0.464375	15.2843	4.05122	0.0442955	0.126954	0.102666	16	SOX6+_CUX2	0.8125
CTCAATTTCCGATGCG-1-SN_011506	0.783246	-2.10739	15.0259	11.1531	0.000856897	0.00942586	0.00704344	10	SOX6+_CUX2	0.8
GGGTGTCGTCTATGAC-1-SN_011506	0.69805	0.548606	15.2478	0.563842	0.452819	0.65386	0.614877	15	SOX6+_CUX2	1
TATTGGGTCCCATAGA-1-SN_011506	1.15791	0.637194	15.2965	0.421568	0.516243	0.709834	0.673522	17	SOX6-_CALCR	1
TCTTGCGAGATTGATG-1-SN_011506	0.710026	-0.476019	15.266	4.06956	0.043818	0.126954	0.102666	16	SOX6+_CUX2	0.75
TTTACGTCAAATTAGG-1-SN_011506	0.617531	0.358748	15.2436	0.914134	0.339155	0.539379	0.494646	14	SOX6+_CUX2	0.928571
AGTACTGGTCAACATC-1-SN_011507	0.712792	0.598735	15.0708	0.390785	0.53197	0.723919	0.6853	10	SOX6+_CUX2	0.9
CATACAGGTTAAGGAT-1-SN_011507	0.780793	-1.2897	15.1345	7.02326	0.0081197	0.0369586	0.0296559	12	SOX6+_CUX2	0.75
GCTTGGGAGTTCTACG-1-SN_011507	0.622242	0.241219	15.4983	0.921332	0.337261	0.539379	0.494646	22	SOX6+_CUX2	0.954545
GGGAGATTCTCTCTTC-1-SN_011507	0.952719	0.596361	15.3239	0.509031	0.475656	0.675124	0.635502	19	SOX6-_CALCR	0.894737
ACAGCCGGTAAGTCAA-1-SN_011508	1.07052	0.421735	15.2571	0.776539	0.378325	0.580685	0.536802	16	SOX6-_CALCR	1
CAGATACTCTCGGCTT-1-SN_011508	0.761432	-1.13402	15.1018	6.41055	0.011433	0.047161	0.0380953	11	SOX6+_CUX2	0.818182
CGGCAGTAGAGCATTA-1-SN_011508	1.25597	0.967621	15.2236	0.057269	0.810894	0.885687	0.8741	13	SOX6-_CBLB	0.846154
TGAGGAGAGGTCCCGT-1-SN_011508	1.54833	0.444794	15.1174	0.611852	0.434199	0.643981	0.601343	13	SOX6-_CALCR	0.846154
AGATCCACAGCAGACA-1-SN_080101	0.85726	-1.67469	17.1624	2.667	0.10507	0.788027	0.933538	25	HdNs	1
AGATCGTTCTCAATCT-1-SN_092503	0.508162	-0.461091	17.3911	0.203387	0.652814	0.933538	0.933538	24	HdNs	1
CAGCAGCCAGGGCTTC-1-SN_092503	0.68554	-1.51803	17.6618	3.89019	0.0508687	0.76303	0.924525	42	HdNs	1
CATCCACCAAAGCGTG-1-SN_092503	0.496115	0.104232	17.1478	0.0110972	0.916279	0.933538	0.933538	24	HdNs	1
CGACAGCCACACAGAG-1-SN_092503	0.849799	-0.35856	17.1753	0.116858	0.733065	0.933538	0.933538	26	HdNs	1
GGAGAACCACGTGTGC-1-SN_092503	0.467834	0.28421	17.3096	0.112743	0.737629	0.933538	0.933538	30	HdNs	1
TCCATCGCATCGAAGG-1-SN_092503	0.759629	-0.995777	17.293	1.03492	0.311052	0.933538	0.933538	32	HdNs	1
TTAGTCTAGTAGCTCT-1-SN_092503	0.716055	-0.698833	17.625	0.709698	0.40122	0.933538	0.933538	38	HdNs	1
ACTATCTGTCTCAGGC-1-SN_092504	0.553879	0.0906458	17.2765	0.00698392	0.933538	0.933538	0.933538	31	HdNs	1
CGTTCTGCAGGACTAG-1-SN_092504	0.482534	-0.145913	17.2855	0.0149451	0.902905	0.933538	0.933538	32	HdNs	1
GATGCTATCGCCGTGA-1-SN_092504	0.435169	-0.461303	17.2864	0.172678	0.678485	0.933538	0.933538	31	HdNs	1
GGGAGTAGTGTCGCTG-1-SN_092504	0.434111	-0.343736	17.4148	0.118828	0.730912	0.933538	0.933538	33	HdNs	1
GTCGCGAAGTCTCCTC-1-SN_092504	0.492669	-0.361421	17.2316	0.112521	0.737878	0.933538	0.933538	26	HdNs	1
TCGGGACTCTTCGGAA-1-SN_092504	0.499404	-0.870821	17.4431	0.718169	0.398432	0.933538	0.933538	27	HdNs	1
TGGGCGTGTCCTTTGC-1-SN_092504	0.733087	0.120984	17.246	0.0129857	0.909464	0.933538	0.933538	28	HdNs	1
AAGCATCAGGTGGTTG-1-SN_062201	5.1492	-10.146	12.2281	15.2353	0.00233851	0.0150845	0.0151241	68	Mic_CD163	0.838235
CCCGGAACAATACCCA-1-SN_062201	5.26176	-9.81001	11.8841	18.4862	0.00117982	0.00880933	0.00885993	54	Mic_CD163	0.851852
CTAGGTACAACTGATC-1-SN_062201	5.42249	-9.29452	11.3617	23.5577	0.000577517	0.00462014	0.00463226	38	Mic_CD163	0.894737
GAAGCCCAGCGTATGG-1-SN_062201	5.25563	-9.60705	11.6772	20.648	0.000781191	0.00596546	0.00599819	47	Mic_CD163	0.787234
GCACGTGGTTGGAGGT-1-SN_062201	5.40838	-9.33284	11.4001	23.1778	0.000613822	0.00483385	0.00485662	39	Mic_CD163	0.794872
GGCTTGGGTGAATAAC-1-SN_062201	5.11165	-9.98782	12.066	16.6945	0.00170218	0.0119986	0.0120496	61	Mic_CD163	0.885246
AGACCCGGTACGAAAT-1-SN_080101	5.48722	-1.07364	9.95954	1.89368	0.182443	0.226482	0.225425	54	Mic_GPNMB	0.759259
ATGGATCCATAAGATG-1-SN_080101	5.15958	-6.30652	10.6336	34.846	5.77891e-06	0.000126633	0.000129353	60	Mic_MKI67	1
GAAGCGACATGTGTCA-1-SN_080101	5.37217	-6.49733	10.436	47.8029	5.62982e-07	3.19429e-05	3.28489e-05	51	Mic_MKI67	1
TTCAGGACAGTGGGTA-1-SN_080101	5.08898	-7.23203	10.6815	53.675	2.25933e-07	2.73908e-05	2.84838e-05	63	Mic_MKI67	1
AAGTACCCAGGCACAA-1-SN_080102	5.27723	-7.82998	10.3169	49.1239	1.93767e-05	0.00032278	0.000330774	44	Mic_MKI67	1
AGCTTCCAGAAACTGT-1-SN_080102	5.21472	-7.99079	10.447	48.5332	2.05029e-05	0.00032278	0.000330774	50	Mic_MKI67	1
CAACCTCAGCGCATCC-1-SN_080102	5.46112	-5.87024	10.2351	37.8743	3.20377e-06	7.87659e-05	8.06958e-05	43	Mic_MKI67	0.976744
CAAGACTGTTGAGAGC-1-SN_080102	5.47125	-6.61209	10.6447	40.0808	2.12459e-06	6.1188e-05	6.27974e-05	59	Mic_SPP1	0.898305
CTCAGGGGTTCAGGTT-1-SN_080102	5.40332	-5.17275	10.3838	31.6045	1.12768e-05	0.000231979	0.000237202	52	Mic_MKI67	0.980769
GACGTTACAACGCCCA-1-SN_080102	5.41124	-4.70402	11.0695	20.8936	0.000144994	0.00135328	0.00136438	95	Mic_SPP1	0.989474
GAGTGAGCAAGTTTGC-1-SN_080102	5.4116	-6.81154	10.4409	50.3234	3.76946e-07	2.92278e-05	3.04683e-05	50	Mic_MKI67	0.96
GATGATCGTATCAGCT-1-SN_080102	5.4577	-4.54888	10.3599	18.7278	0.000263802	0.0022535	0.00225958	48	Mic_MKI67	1
GCCAGTGAGTAGATCA-1-SN_080102	5.15026	-6.78857	10.6841	44.1978	1.02607e-06	4.13711e-05	4.22595e-05	62	Mic_MKI67	1
TCACGCTTCTGGCCTT-1-SN_080102	5.58858	-5.39029	10.2837	38.7363	2.72381e-06	7.40538e-05	7.59479e-05	47	Mic_MKI67	1
CAACAGTTCTGTGCGG-1-SN_092501	5.5663	5.68762	10.3214	3.53643	0.0750419	0.123598	0.121611	51	Mic_VAV3	0.784314
CCGTTCAAGTGCCAGA-1-SN_092501	4.92957	6.86754	11.2291	3.64073	0.070619	0.119838	0.117667	102	Mic_VAV3	0.803922
CGATGCGAGGTACATA-1-SN_092501	5.28172	5.61515	10.2703	2.82696	0.108626	0.154873	0.153621	52	Mic_VAV3	0.788462
GAATCGTTCCACTTCG-1-SN_092501	6.27032	4.83239	9.80627	3.47237	0.0771504	0.124628	0.122801	36	Mic_GPNMB	0.777778
GTTGCTCCAAAGACTA-1-SN_092501	5.89929	5.93868	10.4994	5.34235	0.0314203	0.0755888	0.0736889	75	Mic_GPNMB	0.88
TCTATACGTGGCTACC-1-SN_092501	5.32033	6.1708	10.6708	2.99981	0.0990495	0.146611	0.14509	69	Mic_VAV3	0.855072
TGTTGGACAATCGCCG-1-SN_092501	5.00013	6.94486	11.2989	3.68932	0.0689114	0.11851	0.116331	117	Mic_VAV3	0.863248
CCGGACAGTGCCCACA-1-SN_092502	5.11924	1.24484	10.5092	0.783713	0.38545	0.425557	0.424716	64	Mic_VAV3	0.828125
CTTCTCTTCGCCTTGT-1-SN_092502	5.42815	5.64129	10.2894	2.86356	0.10651	0.152503	0.151252	50	Mic_VAV3	0.84
GCTCAAACAATCTGCA-1-SN_092502	5.73223	4.52124	9.64017	3.76259	0.0664256	0.115642	0.113433	31	Mic_VAV3	0.806452
GTAGTACAGGGTCTTT-1-SN_092502	5.62682	5.89739	10.4693	5.08199	0.0353644	0.0793705	0.0773737	71	Mic_GPNMB	0.887324
TACCGAACACAAATAG-1-SN_092502	5.41405	5.75553	10.3683	2.7717	0.111915	0.157118	0.156098	52	Mic_VAV3	0.769231
TCAAGTGTCTAGACAC-1-SN_092502	5.92947	5.21855	10.0282	2.37431	0.139403	0.184407	0.183644	38	Mic_FHIT	0.763158
TCTGGCTCACCTGTCT-1-SN_092502	5.43929	4.9462	9.86309	3.54782	0.0744907	0.123498	0.121445	39	Mic_VAV3	0.794872
TTTAGTCAGTTCGCAT-1-SN_092502	5.28467	5.68441	10.3174	3.87709	0.0633127	0.113356	0.111081	57	Mic_VAV3	0.754386
ACTGTCCTCACATTGG-1-SN_092503	5.70518	5.31708	10.0862	3.16641	0.0907448	0.138802	0.137009	40	Mic_VAV3	0.775
ATGGATCAGGCTAGCA-1-SN_092503	6.03035	5.34949	10.1088	2.52281	0.128278	0.173098	0.172115	38	Mic_VAV3	0.789474
CGAAGGATCGCTTTAT-1-SN_092503	5.49658	5.25939	10.0494	2.54989	0.126366	0.171667	0.170698	40	Mic_VAV3	0.75
GAGGGATTCGCAGTTA-1-SN_092503	5.42489	6.07884	10.6007	3.61099	0.0722736	0.121826	0.119663	64	Mic_VAV3	0.8125
GTTGTGATCACTACGA-1-SN_092503	5.3057	6.29087	10.7604	3.30335	0.0845244	0.132299	0.130511	69	Mic_VAV3	0.869565
TGAGACTAGGTACAAT-1-SN_092503	5.61563	2.28695	11.0254	1.13277	0.298569	0.341997	0.340995	86	Mic_CD163	0.767442
TTCGCTGCACGTCGGT-1-SN_092503	5.75367	1.30409	10.8043	0.519771	0.478426	0.517439	0.516677	73	Mic_CD163	0.917808
AGGTTACAGACGGATC-1-SN_092504	5.34533	6.3834	10.8333	3.67636	0.0699433	0.118955	0.116796	76	Mic_VAV3	0.868421
AGTAACCCAGTTTCGA-1-SN_092504	5.91096	0.470187	10.278	0.0711968	0.792143	0.810639	0.810116	44	Mic_CD163	0.840909
AGTGTTGTCGCACTCT-1-SN_092504	5.84776	4.95866	9.8863	2.98725	0.0997107	0.147096	0.145619	35	Mic_VAV3	0.8
CCGATCTTCGGTATGT-1-SN_092504	5.20205	6.35068	10.8066	3.36507	0.0818839	0.129575	0.1277	72	Mic_VAV3	0.875
CCGTGAGCAGCAGACA-1-SN_092504	5.24354	2.3332	11.0362	1.07089	0.31183	0.353571	0.352617	85	Mic_VAV3	0.823529
CTAACCCAGGCTCTAT-1-SN_092504	5.43531	2.51955	10.5312	1.24381	0.27704	0.320615	0.319673	59	Mic_VAV3	0.898305
CTCCTCCAGCTGCGAA-1-SN_092504	5.08336	5.87676	10.4539	3.85891	0.0638823	0.113886	0.111623	59	Mic_FHIT	0.847458
CTGTAGATCATTTACC-1-SN_092504	5.28477	6.25466	10.7356	3.9462	0.0610846	0.110346	0.108151	76	Mic_VAV3	0.75
GATTTCTAGCAGGCTA-1-SN_092504	5.11674	5.69964	10.3287	4.51385	0.04608	0.0905432	0.0884926	55	Mic_FHIT	0.854545
TCCACGTTCCCTAGGG-1-SN_092504	5.69614	5.69017	10.3242	2.79872	0.110293	0.155482	0.154453	47	Mic_VAV3	0.851064
AAGTACCAGACCCGCT-1-SN_011501	5.11643	4.9058	9.74126	4.61087	0.0440137	0.0882025	0.0861903	59	Mic_GPNMB	0.779661
AGACAAATCAGACAAA-1-SN_011501	4.81072	5.23146	9.99889	9.8388	0.00512542	0.026769	0.0266847	60	Mic_VAV3	0.783333
AGACCATTCAAGAGGC-1-SN_011501	4.78384	1.59126	10.0583	2.06301	0.164787	0.208674	0.207676	73	Mic_PPP2R2B	0.931507
AGCCAATTCGAACCAT-1-SN_011501	5.3849	0.613073	9.89011	0.306295	0.585466	0.618606	0.617358	62	Mic_GPNMB	1
CCACCATAGTGGTTGG-1-SN_011501	4.89547	5.41162	10.1116	6.78642	0.016808	0.0602934	0.0595913	86	Mic_GPNMB	0.860465
CCCTAACTCTGCCTCA-1-SN_011501	4.60656	5.17818	9.95035	7.32397	0.0134717	0.0530449	0.0525791	65	Mic_FHIT	0.815385
CCGTGAGTCGTGGTAT-1-SN_011501	5.73684	4.90304	9.81562	6.07205	0.0227663	0.0685269	0.0670202	45	Mic_GPNMB	0.866667
CCTCCAAAGGTTGGTG-1-SN_011501	4.38826	2.47392	10.6587	2.33359	0.140663	0.185209	0.184431	143	Mic_VAV3	0.832168
CTCAGAAGTATGGAAT-1-SN_011501	5.51023	5.07062	9.86745	6.11833	0.0223154	0.0685269	0.0670202	64	Mic_GPNMB	0.78125
CTGGACGTCCTAAACG-1-SN_011501	5.97443	4.33633	9.41186	3.51504	0.0752679	0.123768	0.121815	38	Mic_GPNMB	1
GCGATCGAGCACCCAC-1-SN_011501	6.11205	4.58395	9.59645	6.28763	0.0207495	0.0672525	0.0662529	41	Mic_GPNMB	0.951219
GTTACGAGTCTAGTGT-1-SN_011501	4.52719	5.38647	10.0986	8.38032	0.00886163	0.0398773	0.0396197	73	Mic_FHIT	0.753425
GTTGTAGCACTAACCA-1-SN_011501	4.61484	3.38835	10.7741	5.67965	0.026091	0.069681	0.0679721	107	Mic_VAV3	0.943925
TCAAGCACAATACCCA-1-SN_011501	4.88168	0.39991	9.70382	0.130092	0.721729	0.746156	0.745335	52	Mic_FHIT	0.75
TCATATCAGAGCAGCT-1-SN_011501	4.64497	0.283378	10.6282	0.089107	0.768078	0.790023	0.789289	105	Mic_VAV3	0.761905
TCATATCGTCTGTGAT-1-SN_011501	5.49732	4.65946	9.59705	4.5751	0.044763	0.0891721	0.0871721	47	Mic_GPNMB	1
TCTCACGGTCAGTCGC-1-SN_011501	5.00815	1.38681	10.0088	1.42957	0.244388	0.287113	0.286214	69	Mic_VAV3	0.797101
TCTGGCTTCGTTACCC-1-SN_011501	5.60176	4.35073	9.40775	3.09302	0.0936873	0.142034	0.140352	39	Mic_SPP1	0.794872
TGCATGAGTAGCTTGT-1-SN_011501	5.64789	4.70665	9.6115	3.84031	0.0639009	0.113886	0.111623	52	Mic_GPNMB	1
TGTGCGGGTCAGTCGC-1-SN_011501	5.1174	0.163302	10.0357	0.0191942	0.891054	0.905879	0.90556	47	Mic_VAV3	0.765957
TTACCATCATGGAGAC-1-SN_011501	4.62926	1.78754	10.2258	1.86909	0.185197	0.228773	0.227737	90	Mic_PPP2R2B	0.8
AACCTGAAGGGCTAAC-1-SN_011502	5.16838	1.98265	9.76541	1.70015	0.205561	0.249345	0.248297	60	Mic_GPNMB	0.9
AGGGCCTAGCCGCACT-1-SN_011502	5.55234	4.9065	9.75251	6.25457	0.0210454	0.0675256	0.0663949	58	Mic_GPNMB	1
ATTACCTTCACGACTA-1-SN_011502	4.81018	1.97652	9.74806	2.29913	0.143488	0.187839	0.186997	51	Mic_PPP2R2B	0.764706
CACAACAGTACGATTC-1-SN_011502	5.18922	2.1299	10.4634	3.23816	0.0854817	0.133177	0.131369	110	Mic_SPP1	0.990909
CAGGTATTCATAGAGA-1-SN_011502	6.33317	-0.121576	10.0663	0.0190363	0.8915	0.905879	0.90556	64	Mic_SPP1	0.984375
CATGGATAGCTACGTT-1-SN_011502	6.00355	-1.12633	10.2399	1.77291	0.196468	0.239467	0.238467	74	Mic_SPP1	1
CCCTAACCAATCTCGA-1-SN_011502	4.5186	3.15773	10.53	4.36697	0.0482499	0.0921135	0.0900452	127	Mic_PPP2R2B	0.818898
CCTTTGGTCAACACCA-1-SN_011502	4.79323	2.11902	9.88072	3.84941	0.0623565	0.112232	0.109955	59	Mic_VAV3	0.779661
CTCAGAAGTAACGTTC-1-SN_011502	4.90929	5.20571	9.96648	7.82865	0.0110007	0.0473874	0.0469506	70	Mic_PPP2R2B	0.8
CTGAATGTCCAAAGGG-1-SN_011502	4.7897	4.79965	9.67933	4.54422	0.0454215	0.0897742	0.0877614	53	Mic_PPP2R2B	0.773585
GAATCGTTCTGCCTCA-1-SN_011502	4.35712	1.53724	10.7147	1.11454	0.302396	0.344963	0.343901	140	Mic_VAV3	0.785714
GGAGAACCAGCGCTTG-1-SN_011502	5.08566	2.36448	10.0337	3.20715	0.0868958	0.134963	0.133166	78	Mic_GPNMB	0.935897
GTACAGTTCGTCTCAC-1-SN_011502	4.70701	5.13864	9.91279	5.62392	0.027704	0.0716042	0.0697938	69	Mic_FHIT	0.811594
GTCCTCAGTCCACTTC-1-SN_011502	4.87586	3.32848	10.6498	6.26467	0.0201175	0.0658391	0.0648361	94	Mic_VAV3	0.755319
TCATGTTCACGCGCAT-1-SN_011502	5.05264	4.4067	9.4588	4.14146	0.0551052	0.101919	0.099765	38	Mic_VAV3	0.815789
TTCAATCAGATGACCG-1-SN_011502	4.66033	5.19394	9.95766	8.3282	0.00904247	0.040331	0.0400384	69	Mic_PPP2R2B	0.884058
TTGCATTGTCAGTCCG-1-SN_011502	4.73856	5.24022	9.98147	5.22387	0.03315	0.0767253	0.0747925	79	Mic_PPP2R2B	0.86076
AACTTCTCATGGACAG-1-SN_011503	6.04035	0.304447	9.92474	0.106621	0.747067	0.770158	0.769496	61	Mic_SPP1	0.983607
AGGGTCCAGAGAGCAA-1-SN_011503	5.18639	4.946	9.80731	10.9593	0.00343815	0.020267	0.0202984	53	Mic_VAV3	0.943396
ATGAAAGGTCATCGGC-1-SN_011503	5.41244	1.63817	9.55342	1.07593	0.310722	0.353384	0.352407	46	Mic_SPP1	0.804348
CACGGGTCAGCTGTAT-1-SN_011503	4.94027	4.72819	9.65658	6.46568	0.0192345	0.0635683	0.0626069	47	Mic_FHIT	0.829787
CCTAAGATCCGTGGGT-1-SN_011503	4.97016	4.99541	9.81109	4.93129	0.0379019	0.0814607	0.0795135	62	Mic_PPP2R2B	0.854839
CTCGAGGCAGTCGAGA-1-SN_011503	4.09626	6.31634	10.8012	6.14923	0.02202	0.0685269	0.0670202	163	Mic_PPP2R2B	0.785276
GAACGTTAGGTCCGAA-1-SN_011503	4.59868	2.4381	10.0853	2.85279	0.105144	0.151376	0.150152	79	Mic_PPP2R2B	0.86076
GCCATTCGTTGTGGAG-1-SN_011503	5.56031	1.56606	9.51745	1.05982	0.314288	0.355559	0.354718	43	Mic_GPNMB	0.883721
GGTCTGGAGCTCGAAG-1-SN_011503	5.16585	2.43694	10.0896	3.75061	0.0655546	0.115296	0.113023	76	Mic_GPNMB	0.815789
GTAGATCCAACTCCCT-1-SN_011503	5.53867	4.5784	9.54953	4.26744	0.0518434	0.0971342	0.0949892	44	Mic_GPNMB	0.977273
GTGGCGTTCCTTTAGT-1-SN_011503	5.59738	4.93075	9.82483	4.95169	0.0375465	0.0812615	0.0793064	49	Mic_GPNMB	0.795918
GTTGTGACACAAGCAG-1-SN_011503	5.48472	2.15356	9.88693	2.12517	0.15883	0.201925	0.201014	66	Mic_GPNMB	1
GTTTACTTCGTGACTA-1-SN_011503	4.27939	6.18855	10.6986	8.19217	0.00953413	0.0421509	0.0418057	149	Mic_PPP2R2B	0.805369
TCAAGTGAGTAGGATT-1-SN_011503	4.85237	1.40398	10.3597	1.02401	0.322419	0.363127	0.362341	110	Mic_SPP1	0.818182
TCACTCGCATATCTGG-1-SN_011503	4.3784	5.49003	10.1677	5.98346	0.0236581	0.0685269	0.0670202	90	Mic_PPP2R2B	0.855556
TCAGTCCAGTTGAAGT-1-SN_011503	5.24826	2.14709	9.89029	2.76114	0.110567	0.155482	0.154453	64	Mic_GPNMB	0.984375
TCATACTTCTGGTCAA-1-SN_011503	5.42157	4.99841	9.81311	4.82521	0.0398117	0.0832576	0.0812757	62	Mic_GPNMB	0.951613
TCATTCACAAGGGCAT-1-SN_011503	5.20305	4.436	9.46569	4.42243	0.0481285	0.0921135	0.0900452	40	Mic_PPP2R2B	0.925
TCGACCTTCTCCCATG-1-SN_011503	5.20578	4.89272	9.76514	8.40593	0.00877423	0.0396611	0.0394203	53	Mic_VAV3	0.792453
TGAACGTAGAACAAGG-1-SN_011503	5.27087	0.618987	10.1293	0.258846	0.615909	0.644925	0.644049	80	Mic_GPNMB	1
TGTGAGTCAGCGCGTT-1-SN_011503	5.28295	1.1134	9.76394	0.909615	0.350436	0.391184	0.390434	56	Mic_SPP1	0.875
TGTGATGGTCAGTCGC-1-SN_011503	5.45904	4.88621	9.77201	9.48914	0.0058268	0.0296637	0.0295814	51	Mic_GPNMB	0.960784
AAGCATCCAGGCGATA-1-SN_011504	5.22855	4.62113	9.56822	3.36749	0.0811835	0.129022	0.127146	47	Mic_GPNMB	0.893617
ACACAGTTCTAGACCA-1-SN_011504	4.69199	2.26869	10.5103	2.14748	0.156756	0.200533	0.199569	123	Mic_PPP2R2B	0.756098
AGAAGCGTCTCGCTCA-1-SN_011504	5.04636	4.45637	9.49755	4.41824	0.0482249	0.0921135	0.0900452	38	Mic_VAV3	0.789474
AGCTTCCTCTCATTTG-1-SN_011504	4.79474	2.06622	10.4691	1.95625	0.175662	0.218601	0.217559	120	Mic_GPNMB	0.966667
ATACCGACAGCGTTGC-1-SN_011504	5.17835	0.599469	10.66	0.405092	0.530948	0.567545	0.566414	113	Mic_SPP1	0.946903
ATCACGAGTTGGGTAG-1-SN_011504	5.91085	4.33875	9.40878	3.08675	0.093998	0.142034	0.140378	38	Mic_GPNMB	0.763158
CAGATTGGTCCCTGAG-1-SN_011504	5.35022	0.831152	9.98367	0.38906	0.539119	0.575061	0.574066	76	Mic_GPNMB	0.986842
CAGTTCCAGTGCAGCA-1-SN_011504	5.59776	2.19613	9.87884	2.47502	0.129743	0.174841	0.173875	61	Mic_GPNMB	1
CGGGTGTTCGTGGCTG-1-SN_011504	6.4429	4.47849	9.49585	4.2395	0.0525473	0.0982703	0.0961445	41	Mic_SPP1	1
CTCATTACAATCAGCT-1-SN_011504	5.47992	1.10279	9.81642	0.743487	0.397719	0.438143	0.437327	60	Mic_GPNMB	0.916667
CTGCGAGGTACTAAGA-1-SN_011504	4.43366	2.67762	10.2537	3.16332	0.0889409	0.136874	0.135069	89	Mic_VAV3	0.797753
GACACGCGTTCGGCCA-1-SN_011504	5.07739	0.911177	9.66218	0.509784	0.482635	0.521433	0.520679	52	Mic_GPNMB	0.769231
GCCATTCTCAACACCA-1-SN_011504	5.99874	0.553156	9.47869	0.226713	0.638602	0.667749	0.666964	39	Mic_SPP1	0.820513
GCCCAGACAGTCGGAA-1-SN_011504	4.9505	5.96943	10.5256	9.94601	0.00492954	0.0261525	0.026084	117	Mic_GPNMB	0.940171
GGAATCTAGCGAGTCA-1-SN_011504	4.37427	5.70957	10.3297	8.00849	0.0102459	0.0447094	0.044311	99	Mic_VAV3	0.787879
GGGCCATAGCAAATGT-1-SN_011504	5.44659	4.82009	9.70235	7.12273	0.0146252	0.0552143	0.0547341	52	Mic_GPNMB	0.961538
TAACTTCCAATACCCA-1-SN_011504	5.70674	4.7441	9.67089	7.5535	0.0122784	0.051143	0.0506826	48	Mic_GPNMB	1
TAAGCCAGTGCTTATG-1-SN_011504	5.18943	2.0144	9.80014	2.12489	0.158856	0.201925	0.201014	59	Mic_GPNMB	0.813559
TACACCCAGCAGCACA-1-SN_011504	4.826	5.05216	9.87076	10.1789	0.00453205	0.0249634	0.0249209	59	Mic_VAV3	0.830508
TATACCTAGGTTAAAC-1-SN_011504	4.32983	5.88112	10.4587	6.08959	0.0225942	0.0685269	0.0670202	125	Mic_PPP2R2B	0.76
TCCACGTTCATTGCCC-1-SN_011504	3.99933	6.3324	10.8138	6.24833	0.0211017	0.0675256	0.0663949	161	Mic_FHIT	0.900621
TCCATCGAGTTACGGG-1-SN_011504	5.04131	4.3749	9.43562	4.14551	0.0549968	0.101906	0.0997446	38	Mic_PPP2R2B	0.868421
TCCTCCCAGCACTAAA-1-SN_011504	4.88118	5.06067	9.84949	4.6832	0.0425419	0.0862822	0.084297	68	Mic_GPNMB	0.941176
TCTCTGGCAGCAGTAG-1-SN_011504	4.41151	2.01869	10.7989	2.62091	0.119515	0.164353	0.163419	151	Mic_PPP2R2B	0.754967
TGAACGTAGAAGCGAA-1-SN_011504	4.61379	2.50461	10.1344	2.531	0.1257	0.171224	0.170236	76	Mic_VAV3	0.802632
TGCAGATGTACAGTCT-1-SN_011504	6.02532	4.12612	9.29912	3.31558	0.0833917	0.131137	0.129301	32	Mic_SPP1	1
AACGGGAGTCAGACGA-1-SN_011505	4.33924	3.55976	10.833	3.92701	0.0599693	0.108721	0.106508	172	Mic_GPNMB	0.761628
AAGGAATGTTACGATC-1-SN_011505	4.77073	4.9592	9.79149	5.51306	0.0291046	0.0729787	0.0710995	58	Mic_PPP2R2B	0.965517
AGAAGTACAATGTCTG-1-SN_011505	5.50015	4.74511	9.65072	5.29144	0.0321508	0.076075	0.074192	50	Mic_GPNMB	1
AGGAGGTGTGAATATG-1-SN_011505	5.02184	5.70712	10.3327	7.73901	0.0113998	0.0482188	0.0477505	65	Mic_VAV3	1
AGGTTGTCATCCGGTG-1-SN_011505	5.68992	0.0686452	9.7716	0.00543686	0.941878	0.945631	0.945334	51	Mic_SPP1	0.980392
ATCGTCCCACGACAGA-1-SN_011505	4.97246	4.88064	9.74054	5.91038	0.0244235	0.0687143	0.0670547	54	Mic_PPP2R2B	0.796296
CAACCTCGTGTGATGG-1-SN_011505	4.92018	2.0683	9.80688	2.32334	0.141496	0.185714	0.184901	53	Mic_VAV3	0.811321
CATCAAGTCAAGTTGC-1-SN_011505	4.67005	-1.24367	10.1669	1.85198	0.187142	0.230048	0.229	69	Mic_VAV3	0.826087
CCACCATTCCGCTTAC-1-SN_011505	5.53944	4.74461	9.65132	5.77266	0.0259426	0.069681	0.0679721	50	Mic_GPNMB	0.88
CCCTCTCTCGACGAGA-1-SN_011505	4.50031	1.74263	10.2437	2.03876	0.167183	0.210259	0.209287	85	Mic_VAV3	0.764706
CCCTGATAGCCAGACA-1-SN_011505	4.72161	4.85043	9.71961	5.19909	0.0335251	0.0771537	0.0752	53	Mic_PPP2R2B	0.962264
CGTAAGTCACGCCACA-1-SN_011505	5.08356	2.76862	10.3174	2.78945	0.108858	0.154985	0.153738	104	Mic_GPNMB	1
CTCTGGTCACCAGCGT-1-SN_011505	5.28798	1.40954	9.43784	1.20801	0.283445	0.326902	0.325999	34	Mic_VAV3	0.882353
GACCTTCGTCCTCCAT-1-SN_011505	4.46376	5.49373	10.1708	5.90628	0.0244672	0.0687143	0.0670547	89	Mic_PPP2R2B	0.775281
GCATCGGGTGTGTACT-1-SN_011505	5.74812	0.817245	10.9229	0.22288	0.641439	0.670022	0.66933	81	Mic_CD163	0.802469
GTCGTAAAGATAACGT-1-SN_011505	4.57801	1.72814	10.5466	2.14961	0.15656	0.200533	0.199569	106	Mic_VAV3	0.962264
GTGATGTTCACCATGA-1-SN_011505	5.04533	5.51447	10.1962	10.1101	0.00464555	0.0251759	0.0251216	67	Mic_VAV3	0.761194
TATTGGGCATAGGTAA-1-SN_011505	5.26152	1.67064	9.64048	1.68094	0.20805	0.25206	0.251019	40	Mic_VAV3	0.95
TCACAAGTCCCGAACG-1-SN_011505	5.11951	0.976982	10.1132	0.637699	0.432964	0.474378	0.473596	84	Mic_GPNMB	0.97619
TCATTTGCAAGCCCAC-1-SN_011505	4.73298	2.51608	10.0926	5.73925	0.0253997	0.0690106	0.067357	67	Mic_VAV3	0.776119
TCGCTCAGTTCCACAA-1-SN_011505	5.40425	-0.484598	9.5323	0.272215	0.606991	0.636677	0.635744	37	Mic_PPP2R2B	0.837838
TGCGATACAACATACC-1-SN_011505	4.98676	4.52804	9.52398	4.81287	0.0400409	0.083391	0.0813969	42	Mic_PPP2R2B	0.952381
TGCTCGTAGTAAAGCT-1-SN_011505	4.86562	0.223461	9.89604	0.0656925	0.917452	0.929439	0.928933	51	Mic_PPP2R2B	0.823529
AAAGTGAAGCCGCACT-1-SN_011506	4.68261	2.0402	10.3506	2.30356	0.143121	0.187602	0.186768	99	Mic_PPP2R2B	0.919192
AAATGGATCATGTCTT-1-SN_011506	4.48571	5.59247	10.2439	9.3136	0.00621863	0.031186	0.0310627	90	Mic_FHIT	0.822222
ACATTTCAGCCACTCG-1-SN_011506	5.00778	1.60818	9.56966	1.5615	0.224396	0.26705	0.266229	41	Mic_FHIT	0.804878
ATGAAAGAGACCACGA-1-SN_011506	4.8343	5.21169	9.97134	7.07152	0.0149361	0.0561775	0.0556856	68	Mic_VAV3	0.75
CAACCTCGTTAACCTG-1-SN_011506	6.34784	0.297645	9.3417	0.0567261	0.813921	0.832082	0.83173	31	Mic_SPP1	0.870968
CAGATCATCAACTGGT-1-SN_011506	5.4713	2.21244	9.93879	2.93478	0.100554	0.147969	0.146504	67	Mic_GPNMB	1
CAGCAATCATCAGCTA-1-SN_011506	5.04088	5.03459	9.8502	7.29935	0.0136072	0.0530937	0.0526304	60	Mic_PPP2R2B	0.8
CTATAGGAGATGCTGG-1-SN_011506	4.74736	5.47689	10.1595	6.521	0.0187893	0.0634819	0.0625304	86	Mic_PPP2R2B	0.802326
GAGCCTGAGTAACGTA-1-SN_011506	4.65686	2.31859	9.95992	3.42694	0.0774237	0.124869	0.123029	65	Mic_VAV3	0.769231
GCACTAAGTTGTCCCT-1-SN_011506	4.51283	2.87599	10.3959	2.96749	0.0987886	0.14644	0.144904	104	Mic_PPP2R2B	0.836538
GTAGAGGTCAGACATC-1-SN_011506	4.89764	4.87082	9.72894	5.53022	0.0288827	0.0729383	0.0710622	55	Mic_PPP2R2B	0.945455
GTTACCCAGCAGCGAT-1-SN_011506	5.21631	4.53336	9.5438	5.02806	0.0362496	0.0799553	0.077984	40	Mic_VAV3	0.9
GTTAGACAGCTGTTAC-1-SN_011506	4.61859	5.0765	9.87972	5.11769	0.0347918	0.0789868	0.0769656	60	Mic_VAV3	0.916667
TACTTCAAGAATTCAG-1-SN_011506	5.2006	5.18393	9.97874	9.19653	0.0064962	0.0324167	0.0322967	53	Mic_VAV3	0.962264
TCCATCGCATAACGGG-1-SN_011506	4.50897	1.20576	10.988	1.1605	0.292872	0.336235	0.335223	151	Mic_VAV3	0.89404
TCCCACACACTTGGCG-1-SN_011506	5.05026	2.2513	9.94595	2.6864	0.115234	0.159775	0.158929	50	Mic_VAV3	0.86
TCTACATAGTTGGCTT-1-SN_011506	5.13637	1.34361	9.94492	1.63063	0.214746	0.256779	0.255866	65	Mic_GPNMB	1
TGCGGCAAGTTGAATG-1-SN_011506	5.01704	4.57477	9.60109	5.6742	0.0270939	0.0705702	0.0688162	38	Mic_VAV3	0.921053
TGTTCTAAGACGAAGA-1-SN_011506	5.14264	6.0213	10.5598	7.29868	0.0136109	0.0530937	0.0526304	74	Mic_VAV3	0.797297
TTCCGTGCAGAGACTG-1-SN_011506	4.53177	4.98965	9.81334	5.45629	0.0298527	0.0742418	0.072319	59	Mic_FHIT	0.79661
TTTCACAAGGCAGGTT-1-SN_011506	4.45995	5.69013	10.315	6.97349	0.0155521	0.0575402	0.0569739	99	Mic_VAV3	0.767677
TTTCACATCTCAGAAC-1-SN_011506	4.71628	1.52312	10.4031	1.44449	0.242017	0.284659	0.283762	107	Mic_VAV3	0.831776
TTTCGATGTGTGAGCA-1-SN_011506	4.56417	5.5406	10.2059	5.67664	0.0270648	0.0705702	0.0688162	86	Mic_VAV3	0.872093
AACAACCAGTTCCGTA-1-SN_011507	4.12534	5.96242	10.521	6.26436	0.0209573	0.0674919	0.0663949	122	Mic_FHIT	0.795082
AAGACTCTCTGGGATT-1-SN_011507	6.21717	-0.0221247	9.71539	0.000536656	0.981724	0.981724	0.981724	50	Mic_SPP1	1
AGCGCCACAATCTAGC-1-SN_011507	4.31679	6.08346	10.6151	6.22846	0.0212824	0.0675415	0.0663949	131	Mic_PPP2R2B	0.923664
ATAGAGACAATGTGGG-1-SN_011507	4.63961	2.67975	10.1895	2.89672	0.102655	0.149966	0.148595	93	Mic_PPP2R2B	0.924731
CAACCTCCACCCTTAC-1-SN_011507	5.06947	4.83547	9.7255	7.89767	0.0107039	0.0465067	0.0460985	50	Mic_VAV3	0.98
CAACGATAGGCCCGTT-1-SN_011507	4.66079	6.09434	10.62	13.9389	0.00128336	0.00944251	0.00949461	108	Mic_VAV3	0.972222
CATAAGCTCACTGGTA-1-SN_011507	4.93088	4.5915	9.58018	6.02833	0.0232016	0.0685269	0.0670202	42	Mic_VAV3	0.928571
CATCAAGTCCATATGG-1-SN_011507	4.71772	2.15382	9.90208	1.86185	0.186017	0.229224	0.228188	58	Mic_PPP2R2B	0.758621
CCTCTCCCATAATGAG-1-SN_011507	5.19812	-0.952202	9.60376	1.01751	0.323926	0.36401	0.363242	38	Mic_FHIT	0.789474
CTGTAGACAGGCGAAT-1-SN_011507	4.49591	5.81564	10.4087	5.9736	0.0237597	0.0686241	0.0670547	117	Mic_PPP2R2B	0.888889
CTGTAGAGTTTCGTGA-1-SN_011507	4.38656	5.93901	10.5029	6.94392	0.0157434	0.0575402	0.0569739	119	Mic_PPP2R2B	0.823529
GACATCACAGTAACCT-1-SN_011507	5.39138	0.899148	9.69336	0.548093	0.466818	0.506473	0.505655	51	Mic_SPP1	0.803922
GATTTCTAGTTTGAGA-1-SN_011507	4.81138	2.21594	9.95353	4.25795	0.0508909	0.0957053	0.0935726	58	Mic_VAV3	0.775862
GCTTGGGAGACATAGT-1-SN_011507	5.38936	-0.312394	10.1985	0.161344	0.691744	0.719518	0.718883	72	Mic_SPP1	0.986111
GGGTAGACAGAAGCTG-1-SN_011507	4.42732	5.39591	10.0996	5.93423	0.0241706	0.0687143	0.0670547	82	Mic_PPP2R2B	0.804878
GGGTTATTCAACGAGG-1-SN_011507	4.59362	2.44805	10.0349	2.67718	0.115826	0.160155	0.159277	77	Mic_PPP2R2B	0.844156
TACACCCTCGCTGACG-1-SN_011507	4.55062	1.45928	10.6927	1.67391	0.208969	0.252656	0.251608	126	Mic_VAV3	0.928571
TCGGATACAGACAAGC-1-SN_011507	5.33878	4.659	9.67432	5.83338	0.0252601	0.0688167	0.0671718	38	Mic_VAV3	0.868421
TCTCAGCAGCCTGACC-1-SN_011507	4.58456	5.28565	10.0198	7.19855	0.0141781	0.0540918	0.0536475	76	Mic_PPP2R2B	0.815789
TGTGATGTCCATACTT-1-SN_011507	5.94732	4.35519	9.4203	3.94581	0.0606478	0.109754	0.107555	38	Mic_GPNMB	1
TTTAGTCCAATTGCGT-1-SN_011507	4.90017	5.10861	9.89501	5.55713	0.0285385	0.0726436	0.0708095	65	Mic_PPP2R2B	0.907692
ACAAGCTCAAATGAAC-1-SN_011508	5.43167	2.54209	10.1801	2.14737	0.156766	0.200533	0.199569	50	Mic_VAV3	0.86
ACACCAAGTAACATGA-1-SN_011508	5.00194	5.16318	9.93918	7.55601	0.012266	0.051143	0.0506826	65	Mic_VAV3	0.984615
ACGGTCGAGTCGGCCT-1-SN_011508	5.04408	5.65754	10.2904	7.62982	0.0119081	0.0500142	0.049534	106	Mic_GPNMB	0.990566
ATTACTCCAAGTCATC-1-SN_011508	4.90054	4.613	9.57608	4.66719	0.0428628	0.086684	0.0846918	44	Mic_VAV3	0.795455
CACGTGGCACACGTGC-1-SN_011508	4.651	5.52791	10.1965	6.62957	0.0179488	0.062035	0.0611662	87	Mic_PPP2R2B	0.827586
CACTGGGGTGAATTAG-1-SN_011508	4.84323	0.995414	10.0672	1.29482	0.267235	0.310695	0.309796	69	Mic_VAV3	0.869565
CATAGACCATATGCGT-1-SN_011508	5.64078	1.00705	9.81017	1.03163	0.320665	0.36196	0.361202	47	Mic_SPP1	0.787234
CGATCGGAGCATGCGA-1-SN_011508	4.80616	4.70715	9.6408	4.31797	0.0505973	0.095331	0.0932079	46	Mic_VAV3	1
CGTAAGTAGATGAACT-1-SN_011508	4.60639	4.98634	9.8142	5.28034	0.0323125	0.0761343	0.0742082	58	Mic_PPP2R2B	0.810345
CTCCACAAGATGCGAC-1-SN_011508	5.0819	4.68129	9.62726	5.87049	0.0248529	0.0687143	0.0670547	45	Mic_PPP2R2B	0.822222
CTGATCCAGAAGGCTC-1-SN_011508	5.14718	2.59527	10.1944	2.87892	0.103655	0.150887	0.149545	90	Mic_GPNMB	0.988889
GAGGCCTCAAGCTCTA-1-SN_011508	5.07865	4.49517	9.52151	4.95929	0.0374151	0.0812615	0.0793064	39	Mic_FHIT	0.769231
GCACGTGGTGCTAGCC-1-SN_011508	5.20738	1.988	9.77675	1.96427	0.174816	0.218357	0.217368	59	Mic_GPNMB	0.932203
GCGAGAACAGCGAACA-1-SN_011508	4.67793	5.12146	9.91303	6.71265	0.0173341	0.0610936	0.0603185	61	Mic_FHIT	0.754098
GCGATCGGTACAAGTA-1-SN_011508	4.51188	5.43141	10.1248	5.9187	0.024335	0.0687143	0.0670547	86	Mic_PPP2R2B	0.790698
GGAGCAATCTGGCCGA-1-SN_011508	6.70243	0.526124	10.088	0.345938	0.570902	0.605757	0.604674	63	Mic_SPP1	1
GGTCTGGTCCGAGATT-1-SN_011508	4.58697	2.5415	10.159	3.4677	0.0758012	0.12424	0.122292	81	Mic_FHIT	0.82716
GGTGGCTGTAAGGAGA-1-SN_011508	4.73172	2.58077	10.1261	3.51846	0.0738344	0.123017	0.120915	79	Mic_VAV3	0.873418
GGTGTTAGTTCTTGCC-1-SN_011508	4.54042	5.37473	10.0853	6.475	0.0191587	0.0635262	0.0625629	79	Mic_PPP2R2B	0.848101
GTCCACTAGCTGACCC-1-SN_011508	4.6994	4.97391	9.8244	6.54709	0.0185834	0.0633436	0.0624487	52	Mic_VAV3	0.923077
GTCGTTCCAATTAGGA-1-SN_011508	4.77511	0.288648	10.6501	0.0772301	0.783646	0.803576	0.802816	97	Mic_VAV3	0.835052
GTGGAAGCAAGGTCGA-1-SN_011508	4.42023	2.4228	10.7302	3.86886	0.0617483	0.111346	0.109111	132	Mic_VAV3	0.80303
TAATCTCTCAAGGAGC-1-SN_011508	5.11858	0.591416	9.85607	0.3816	0.543002	0.57859	0.57761	58	Mic_GPNMB	0.793103
TATACCTGTGGCTAGA-1-SN_011508	4.68797	4.85645	9.72398	5.24861	0.0327801	0.0761343	0.0742082	53	Mic_PPP2R2B	0.943396
TCCAGAAGTTTGTGGT-1-SN_011508	4.66341	2.42353	10.0763	2.51564	0.126794	0.172017	0.171033	76	Mic_VAV3	0.894737
TCTCAGCGTCTCAGGC-1-SN_011508	4.51279	2.49991	10.7923	2.54066	0.125017	0.170525	0.169556	168	Mic_GPNMB	0.761905
TCTGCCACAGTCTTCC-1-SN_011508	5.57943	0.631483	10.135	0.294024	0.593029	0.624632	0.623513	85	Mic_SPP1	0.929412
TTCAGGAGTAGGAGGG-1-SN_011508	4.42772	5.64906	10.2841	5.88695	0.0246747	0.0687143	0.0670547	101	Mic_PPP2R2B	0.782178
TTCTGTACATAATGAG-1-SN_011508	4.9405	4.99051	9.82245	4.9426	0.0377044	0.0813564	0.0794071	56	Mic_VAV3	0.946429
AGGTAGGCAGTATACC-1-SN_062201	7.50113	-4.14494	12.2187	5.94653	0.0147818	0.06599	0.0670018	52	Ast_DST	0.903846
AGGTCTAGTACTGCGC-1-SN_062201	6.77831	-5.14215	11.7816	14.882	0.000115927	0.00413311	0.00437004	50	Ast_DST	0.98
ATAGAGAAGTAACAGT-1-SN_062201	7.11482	-3.25771	12.2805	3.61529	0.0573095	0.0868978	0.0864516	57	Ast_DST	0.824561
CCGTGAGAGTAGAATC-1-SN_062201	7.46917	-5.03268	11.7472	14.7089	0.000127038	0.00413311	0.00437004	46	Ast_DST	1
CCTCAGTGTGATACCT-1-SN_062201	7.31091	-4.78443	11.6756	14.2535	0.000161661	0.00413311	0.00437004	38	Ast_DST	0.921053
CTGTCGTCAGGATCTT-1-SN_062201	10.0794	-2.97845	11.7232	4.27563	0.0387153	0.0868978	0.0864516	35	Ast_DST	0.971429
GACATCATCTCTCTTC-1-SN_062201	7.638	-4.2571	11.7249	9.28688	0.00232037	0.0117586	0.0118578	42	Ast_DST	1
GCCATGGCACACCGAC-1-SN_062201	7.28238	-2.40954	12.2292	1.94723	0.162949	0.176097	0.174652	60	Ast_DST	1
GTCATTTGTTCTATCT-1-SN_062201	7.64449	-4.94463	11.7208	14.5576	0.000137622	0.00413311	0.00437004	43	Ast_DST	1
GTTACAGCACCAGTAT-1-SN_062201	7.43825	-4.59692	11.8182	9.85746	0.00170155	0.00938357	0.00948766	39	Ast_DST	0.871795
TGAGGTTCACAGTGAG-1-SN_062201	7.10496	-4.77868	11.891	10.406	0.00126437	0.00752602	0.00763449	62	Ast_DST	0.935484
TGGATCAAGTTGAATG-1-SN_062201	9.96741	-2.76905	11.8016	3.4503	0.0633005	0.0868978	0.0864516	40	Ast_DST	0.925
AACACACAGCTTGTTG-1-SN_080101	5.00852	-9.93275	14.9734	10.4871	0.00121018	0.00745551	0.00755095	90	Ast_GLI3	0.877778
ACGGAAGGTGGCTCTG-1-SN_080101	5.97965	-9.02723	14.1468	13.1128	0.000296273	0.00413311	0.00437004	46	Ast_PPP2R2B	0.978261
ACTATTCCAATCAAGA-1-SN_080101	5.97511	-9.13765	14.245	12.7622	0.000357105	0.00413311	0.00437004	50	Ast_PPP2R2B	0.98
AGAGAATCAGTAGTTC-1-SN_080101	5.68723	-9.89559	14.9375	10.5896	0.00114504	0.0074033	0.00755095	84	Ast_PPP2R2B	0.97619
AGGACGACATCTCCCA-1-SN_080101	6.15993	-9.28195	14.3741	12.3212	0.000451887	0.00413311	0.00437004	55	Ast_PPP2R2B	0.909091
GATGATCTCGTGCATA-1-SN_080101	6.25053	-9.19559	14.2967	12.5829	0.000392948	0.00413311	0.00437004	52	Ast_PPP2R2B	0.980769
GCAGGCTAGTTCGGTT-1-SN_080101	5.9093	-9.6567	14.7157	11.2393	0.000806932	0.00605199	0.00628328	71	Ast_PPP2R2B	0.985915
GCTGCAGCACTAGAGG-1-SN_080101	6.56358	-8.53809	13.7255	15.0521	0.000105962	0.00413311	0.00437004	33	Ast_PPP2R2B	1
GGAAGTGAGTCATACC-1-SN_080101	5.99633	-8.99056	14.1146	13.2459	0.000276014	0.00413311	0.00437004	45	Ast_PPP2R2B	1
GGATCTATCGGCATCG-1-SN_080101	6.05498	-9.09173	14.2038	12.9073	0.000330525	0.00413311	0.00437004	48	Ast_PPP2R2B	0.916667
GGGCCATGTCTTCGAA-1-SN_080101	5.6948	-9.59321	14.6577	11.415	0.000734256	0.00576083	0.00599797	69	Ast_GLI3	0.782609
GGTTAACTCATCTACT-1-SN_080101	5.77565	-9.49837	14.5705	11.6854	0.00063507	0.00541253	0.00568807	64	Ast_PPP2R2B	0.921875
GTGAGTTGTTTGATCG-1-SN_080101	5.68042	-10.2356	15.2573	9.71804	0.0018353	0.00997446	0.010077	106	Ast_PPP2R2B	0.90566
GTGTCCTTCTGGGCGT-1-SN_080101	5.68238	-9.94689	14.9858	10.453	0.00123264	0.00745551	0.00755095	88	Ast_PPP2R2B	0.977273
GTTCTATTCTGCTTAT-1-SN_080101	6.24832	-6.92856	14.2552	7.3008	0.00691626	0.03242	0.0327179	52	Ast_NRXN3	1
TCCTAATCATCGGCCA-1-SN_080101	5.65802	-9.77415	14.8244	10.9162	0.000960128	0.00666755	0.00685055	77	Ast_PPP2R2B	0.935065
TGCAGGCCAGATACCT-1-SN_080101	5.62797	-9.63733	14.6978	11.2934	0.00078383	0.0059987	0.00623328	70	Ast_PPP2R2B	0.971429
TGTTCCGGTAAGGAGA-1-SN_080101	6.47769	-9.14927	14.2558	12.7238	0.000364506	0.00413311	0.00437004	51	Ast_NRXN3	0.941176
TTGCTGCCAGCCCACA-1-SN_080101	5.17525	-9.70231	14.7585	11.1103	0.000864893	0.00619402	0.00637326	75	Ast_GLI3	0.76
AAGAACACACTAACGT-1-SN_080102	6.90178	-6.58507	14.1683	7.0253	0.00806259	0.0373268	0.0377317	51	Ast_PPP2R2B	0.803922
ACTACGACAATCTAGC-1-SN_080102	6.65723	-5.94238	14.0517	6.18187	0.0129398	0.058463	0.0592186	47	Ast_NRXN3	1
AGAACAACAGGAAGTC-1-SN_080102	5.81963	-8.57907	13.7616	14.8752	0.000116347	0.00413311	0.00437004	35	Ast_GLI3	0.857143
AGATCGTTCCTGGTCT-1-SN_080102	5.61659	-8.92765	14.0615	13.4733	0.000244575	0.00413311	0.00437004	45	Ast_GLI3	0.955556
ATTGTTCTCCATCAGA-1-SN_080102	6.45112	-6.60292	14.2469	6.77742	0.0092598	0.0423466	0.0428429	54	Ast_NRXN3	1
CCACTTGCAAACTAGA-1-SN_080102	5.18142	-9.27422	14.3687	12.3377	0.000447926	0.00413311	0.00437004	57	Ast_GLI3	0.807018
CCTTCAGCAGGAGGAG-1-SN_080102	5.50876	-9.2288	14.3278	12.4757	0.000416086	0.00413311	0.00437004	55	Ast_GLI3	0.854545
CTAGGTAGTCCCTAAA-1-SN_080102	5.89831	-8.61627	13.7931	14.7187	0.00012638	0.00413311	0.00437004	36	Ast_GLI3	0.861111
CTCACTGAGCTGCCAC-1-SN_080102	5.15567	-9.93963	14.9797	10.4695	0.00122174	0.00745551	0.00755095	90	Ast_GLI3	0.766667
CTCTGGTTCGAATCCA-1-SN_080102	6.11595	-9.26566	14.3598	12.3685	0.000440607	0.00413311	0.00437004	55	Ast_PPP2R2B	0.963636
GACGTTAGTTTGGAAA-1-SN_080102	5.84746	-9.821	14.8688	10.7862	0.00102981	0.00689608	0.00706263	82	Ast_PPP2R2B	0.890244
GAGAGGTTCAAGTCGT-1-SN_080102	6.87183	-8.84604	13.9887	13.8044	0.000205127	0.00413311	0.00437004	41	Ast_NRXN3	1
GATCACACATGACTCA-1-SN_080102	5.36545	-10.6307	15.6344	8.78074	0.00305899	0.0147067	0.0148726	140	Ast_PPP2R2B	0.935714
GCACATATCATAGACC-1-SN_080102	6.47131	-8.68271	13.8486	14.4581	0.000145061	0.00413311	0.00437004	37	Ast_NRXN3	0.972973
TCGCACTGTGATGTAA-1-SN_080102	5.21318	-8.4814	14.4614	9.52747	0.00203555	0.0107512	0.0108591	62	Ast_GLI3	0.903226
TTGCTGCCAATACAGA-1-SN_080102	4.97186	-8.12465	14.7447	7.76882	0.00533615	0.0253298	0.025549	77	Ast_GLI3	0.844156
TTGTGTTGTAACAAGT-1-SN_080102	5.69538	-9.9067	14.9487	10.5574	0.00116507	0.0074051	0.00755095	87	Ast_PPP2R2B	0.804598
AAAGTCCCAGTTGCGC-1-SN_092501	6.00521	5.73568	13.1274	3.62255	0.0570604	0.0868978	0.0864516	68	Ast_SHISA6	0.911765
AATGGAAGTGAGCCAA-1-SN_092501	4.8602	6.58608	13.7958	3.12661	0.0770863	0.0868978	0.0864516	144	Ast_XYLT1	0.993056
ACGTTCCCAAATACAG-1-SN_092501	5.98786	5.14967	12.7188	3.47855	0.0622293	0.0868978	0.0864516	56	Ast_LUZP2	0.875
ATCCATTCAGAACCGA-1-SN_092501	5.60417	6.18341	13.468	3.47544	0.0623461	0.0868978	0.0864516	68	Ast_TENM2	0.823529
CATCGCTGTCTGTAGT-1-SN_092501	4.86855	6.30134	13.563	3.37916	0.0660867	0.0868978	0.0864516	138	Ast_XYLT1	0.992754
CCCTCAACACATAACC-1-SN_092501	5.44755	5.73529	13.1271	3.62241	0.057065	0.0868978	0.0864516	69	Ast_XYLT1	0.898551
CCGATCTTCGCAATGT-1-SN_092501	5.96476	5.31242	12.8326	3.54798	0.0596775	0.0868978	0.0864516	38	Ast_LUZP2	0.973684
CCTCAACTCAAGAATG-1-SN_092501	6.41152	5.21353	12.7628	3.49289	0.0616929	0.0868978	0.0864516	51	Ast_NRXN3	0.980392
CGAAGGAGTCCGGCAT-1-SN_092501	6.2708	5.9283	13.2714	3.60883	0.0575324	0.0868978	0.0864516	58	Ast_NRXN3	1
CGTAAGTGTAAGATCA-1-SN_092501	6.02186	4.98974	12.6222	3.42319	0.0643471	0.0868978	0.0864516	33	Ast_XYLT1	1
CGTTCTGGTAGACAAT-1-SN_092501	6.29456	5.90275	13.2523	3.61398	0.0573548	0.0868978	0.0864516	52	Ast_NRXN3	0.980769
GCACTAACATAATCGC-1-SN_092501	6.86327	4.87644	12.5519	3.36483	0.0666636	0.0868978	0.0864516	32	Ast_SHISA6	0.90625
GCAGCTGTCGTAGGGA-1-SN_092501	5.78697	5.22128	12.7685	3.49557	0.0615932	0.0868978	0.0864516	48	Ast_TENM2	0.791667
GCAGTTACAGGAACCA-1-SN_092501	6.87686	4.75054	12.474	3.28708	0.0698886	0.0868978	0.0864516	36	Ast_PPP2R2B	0.805556
GGTGATTAGATCCAAA-1-SN_092501	6.60883	5.74382	13.1351	3.62157	0.0570938	0.0868978	0.0864516	43	Ast_NRXN3	0.790698
TAAGTCGGTTCAATCG-1-SN_092501	5.90613	1.65567	12.6964	0.470741	0.492679	0.506177	0.504034	64	Ast_SHISA6	0.84375
TAGACCACATCTCAAG-1-SN_092501	7.49214	4.85515	12.5396	3.35249	0.0671646	0.0868978	0.0864516	31	Ast_PPP2R2B	0.774193
TCATGCCAGGTATCTC-1-SN_092501	5.8594	5.79934	13.1735	3.63218	0.0567313	0.0868978	0.0864516	85	Ast_TENM2	0.788235
TCATGCCTCTGGACCG-1-SN_092501	5.94641	4.91981	12.5704	3.39718	0.0653685	0.0868978	0.0864516	56	Ast_PPP2R2B	0.964286
TCTCTGGCATCATCCC-1-SN_092501	5.68599	5.56257	13.0014	3.62153	0.0570952	0.0868978	0.0864516	69	Ast_SHISA6	0.811594
TGAATCGAGTTGTAGA-1-SN_092501	5.12875	6.23773	13.5113	3.43407	0.063925	0.0868978	0.0864516	87	Ast_XYLT1	0.965517
TTTACTGAGTATCCTG-1-SN_092501	6.47601	5.32002	12.8348	3.55592	0.0593927	0.0868978	0.0864516	49	Ast_NRXN3	1
AAACGCTTCGTTCATT-1-SN_092502	5.91014	5.21217	12.7642	3.48962	0.0618146	0.0868978	0.0864516	42	Ast_XYLT1	0.904762
AACACACCACTGAGTT-1-SN_092502	5.18314	5.27088	12.7974	3.52566	0.0604855	0.0868978	0.0864516	66	Ast_XYLT1	1
ACAAGCTTCACAACCA-1-SN_092502	5.32975	6.40346	13.6445	3.27265	0.0705054	0.0868978	0.0864516	91	Ast_GLI3	0.934066
ACCAAACCACTTGTGA-1-SN_092502	5.45723	5.3473	12.852	3.57845	0.0585928	0.0868978	0.0864516	58	Ast_XYLT1	0.965517
ACTGTCCAGTAGGATT-1-SN_092502	5.7252	5.21179	12.7626	3.49103	0.0617622	0.0868978	0.0864516	48	Ast_SHISA6	0.9375
AGAGAGCCAAAGCGTG-1-SN_092502	6.74458	5.63037	13.0506	3.61574	0.0572941	0.0868978	0.0864516	66	Ast_PPP2R2B	0.878788
AGTGATCTCGATGGAG-1-SN_092502	5.95893	5.31696	12.8337	3.55283	0.0595033	0.0868978	0.0864516	46	Ast_SHISA6	0.847826
ATCGTCCCAACCCTAA-1-SN_092502	6.3616	5.49131	12.9546	3.62865	0.0568516	0.0868978	0.0864516	47	Ast_PPP2R2B	1
CAGATCAGTGTACATC-1-SN_092502	5.03892	6.34748	13.5997	3.33449	0.0679026	0.0868978	0.0864516	116	Ast_TENM2	0.784483
CCTTTGGTCTAGTTCT-1-SN_092502	6.22763	4.75257	12.476	3.28775	0.0698601	0.0868978	0.0864516	34	Ast_LUZP2	0.852941
CTAACTTTCTCATGGA-1-SN_092502	5.32878	5.58539	13.0159	3.62334	0.0570331	0.0868978	0.0864516	85	Ast_XYLT1	0.929412
CTCTCGAGTAATGATG-1-SN_092502	6.25827	4.88354	12.5507	3.37493	0.0662563	0.0868978	0.0864516	47	Ast_TENM2	0.978723
CTGCCTACACTGCGTG-1-SN_092502	5.65812	5.73491	13.1262	3.62325	0.0570364	0.0868978	0.0864516	75	Ast_PPP2R2B	1
GAATCACCACATCCCT-1-SN_092502	6.47917	5.51334	12.9698	3.62316	0.0570393	0.0868978	0.0864516	44	Ast_NRXN3	1
GACCGTGAGCGTGTTT-1-SN_092502	6.27258	2.31719	13.198	0.747155	0.387421	0.404688	0.402672	72	Ast_NRXN3	0.986111
GAGTTTGTCATCTATC-1-SN_092502	5.39098	5.95674	13.2924	3.60295	0.057736	0.0868978	0.0864516	86	Ast_LUZP2	0.965116
GCCATTCCAAGTTTGC-1-SN_092502	6.62897	5.77982	13.1615	3.62896	0.0568411	0.0868978	0.0864516	44	Ast_PPP2R2B	0.886364
GCCATTCTCAACCCGG-1-SN_092502	5.32895	5.99002	13.3179	3.59135	0.0581401	0.0868978	0.0864516	80	Ast_XYLT1	1
GCTGGGTCACCTTCGT-1-SN_092502	5.83965	5.64206	13.0602	3.61313	0.0573842	0.0868978	0.0864516	58	Ast_SHISA6	0.810345
GGGCCATTCATGGGAG-1-SN_092502	5.21065	6.96533	14.1181	2.83816	0.0921134	0.101596	0.100887	177	Ast_SHISA6	0.847458
GTAACCACAGGTACGA-1-SN_092502	5.60436	6.45218	13.6843	3.23784	0.0720171	0.0868978	0.0864516	98	Ast_PPP2R2B	0.938776
GTGCAGCCAAGCGAAC-1-SN_092502	5.33258	6.06871	13.3786	3.53834	0.0600252	0.0868978	0.0864516	90	Ast_TENM2	0.855556
TAAGCCATCCCACAGG-1-SN_092502	6.79939	5.4222	12.9073	3.63535	0.0566235	0.0868978	0.0864516	41	Ast_PPP2R2B	1
TAGACTGCATGGGTCC-1-SN_092502	6.09771	6.144	13.4371	3.4943	0.0616402	0.0868978	0.0864516	72	Ast_NRXN3	0.958333
TAGTGCATCTGGCCTT-1-SN_092502	6.18036	5.43998	12.9205	3.63734	0.0565558	0.0868978	0.0864516	37	Ast_GLI3	1
TCAATCTCATCTAACG-1-SN_092502	5.67417	6.29378	13.5557	3.38744	0.0657556	0.0868978	0.0864516	66	Ast_GLI3	0.924242
TCATCATCATGGGATG-1-SN_092502	6.47341	2.01019	12.9237	0.645942	0.421606	0.437957	0.436087	50	Ast_NRXN3	1
TCCATCGAGCAATAAC-1-SN_092502	5.33647	6.19623	13.4788	3.46754	0.0626444	0.0868978	0.0864516	112	Ast_LUZP2	0.9375
TCTTCCTGTAGAAACT-1-SN_092502	7.19029	5.15269	12.726	3.47065	0.0625268	0.0868978	0.0864516	38	Ast_PPP2R2B	0.763158
TTAGGGTGTATCGCTA-1-SN_092502	7.08185	5.71688	13.1146	3.61645	0.0572698	0.0868978	0.0864516	47	Ast_PPP2R2B	0.914894
TTCATGTGTCTTCAAG-1-SN_092502	5.42786	5.9981	13.3241	3.58639	0.0583139	0.0868978	0.0864516	83	Ast_GLI3	0.927711
TTCGATTCAACGCATT-1-SN_092502	6.47627	5.48037	12.9459	3.63374	0.0566781	0.0868978	0.0864516	51	Ast_PPP2R2B	0.901961
TTGCATTCACGACTAT-1-SN_092502	5.55279	5.74521	13.1316	3.62928	0.0568302	0.0868978	0.0864516	106	Ast_SHISA6	0.933962
ACACCAAGTCCTACGG-1-SN_092503	6.06973	5.06585	12.6617	3.47379	0.0624085	0.0868978	0.0864516	62	Ast_PPP2R2B	0.806452
ACAGGGATCATGGATC-1-SN_092503	5.14002	7.30201	14.4138	2.63329	0.10471	0.114478	0.113501	212	Ast_PPP2R2B	0.929245
ACCATTTCAGCACCCA-1-SN_092503	5.38962	5.89025	13.2426	3.61661	0.0572642	0.0868978	0.0864516	62	Ast_XYLT1	0.951613
ACCCAAAAGCGTTACT-1-SN_092503	5.34136	5.61913	13.0399	3.62112	0.0571094	0.0868978	0.0864516	89	Ast_SHISA6	0.932584
ACCTGAAGTTCTTCAT-1-SN_092503	5.6916	4.4319	12.2869	3.16794	0.0751596	0.0868978	0.0864516	45	Ast_SHISA6	0.977778
ACTATGGCATAAGATG-1-SN_092503	6.7017	0.782405	12.285	0.12522	0.723456	0.731256	0.729655	40	Ast_SHISA6	0.825
ACTTATCCAGAGTCAG-1-SN_092503	5.92146	4.15274	12.144	3.12269	0.0772717	0.0868978	0.0864516	36	Ast_SHISA6	0.944444
AGACAGGTCTCTGACC-1-SN_092503	7.03207	4.89596	12.5607	3.379	0.0660931	0.0868978	0.0864516	42	Ast_PPP2R2B	0.809524
AGATCCACAGTAGTGG-1-SN_092503	5.23934	4.37977	12.9612	2.31469	0.128222	0.139777	0.138533	88	Ast_XYLT1	1
AGCGCTGAGCGGACAT-1-SN_092503	5.91175	4.78198	12.4872	3.31376	0.0687634	0.0868978	0.0864516	52	Ast_LUZP2	0.807692
AGGGTTTGTTCTTAGG-1-SN_092503	5.52704	5.46362	12.9305	3.64608	0.0562599	0.0868978	0.0864516	71	Ast_XYLT1	1
ATAGACCTCGCGGACT-1-SN_092503	5.89792	5.04294	12.6506	3.45818	0.0629998	0.0868978	0.0864516	50	Ast_SHISA6	0.78
ATCTCTACAAGAATGT-1-SN_092503	5.5081	5.7602	13.1419	3.63412	0.0566653	0.0868978	0.0864516	122	Ast_SHISA6	0.762295
ATGCATGCAACACGTT-1-SN_092503	5.35014	5.54901	12.9885	3.63053	0.0567875	0.0868978	0.0864516	93	Ast_SHISA6	0.860215
ATGCGATAGGTACATA-1-SN_092503	5.83089	4.82883	12.5154	3.34508	0.0674673	0.0868978	0.0864516	52	Ast_SHISA6	0.884615
ATTCGTTGTCCTACAA-1-SN_092503	5.54173	5.3148	12.822	3.55756	0.0593343	0.0868978	0.0864516	91	Ast_SHISA6	0.967033
CAACAACAGGTGCTGA-1-SN_092503	6.10928	4.43256	12.2914	3.16094	0.0754821	0.0868978	0.0864516	38	Ast_SHISA6	0.842105
CACAGGCAGGACTATA-1-SN_092503	6.03159	4.61252	12.3897	3.21188	0.0731674	0.0868978	0.0864516	45	Ast_TENM2	0.955556
CACTGGGAGCTCACTA-1-SN_092503	5.83934	4.775	12.4864	3.30596	0.0690903	0.0868978	0.0864516	43	Ast_SHISA6	0.953488
CAGATACGTCCAAATC-1-SN_092503	5.88261	5.65296	13.0641	3.62028	0.057138	0.0868978	0.0864516	97	Ast_PPP2R2B	0.845361
CAGTGCGAGATACCAA-1-SN_092503	5.34718	5.25657	12.785	3.51912	0.0607242	0.0868978	0.0864516	78	Ast_XYLT1	0.769231
CATAAGCAGCACCCAC-1-SN_092503	5.60362	5.06574	12.6574	3.47841	0.0622344	0.0868978	0.0864516	76	Ast_SHISA6	0.815789
CCGGACAGTCGGTACC-1-SN_092503	5.31188	5.05196	12.653	3.46653	0.0626825	0.0868978	0.0864516	61	Ast_XYLT1	1
CCGGTGAAGCTAATCC-1-SN_092503	5.71814	5.45303	12.9257	3.64282	0.0563702	0.0868978	0.0864516	57	Ast_TENM2	0.859649
CGGGTCAAGTCTAACC-1-SN_092503	4.86451	6.99968	14.1487	2.81303	0.0935659	0.102895	0.102114	229	Ast_TENM2	0.768559
CTACATTAGTCCTACA-1-SN_092503	5.40101	5.63414	13.0532	3.61582	0.0572913	0.0868978	0.0864516	68	Ast_GLI3	0.823529
CTACCTGCAGCGAGTA-1-SN_092503	5.69087	6.1136	13.4133	3.50361	0.061295	0.0868978	0.0864516	68	Ast_GLI3	0.779412
GAACTGTCACCAGTAT-1-SN_092503	4.88362	6.66324	13.8599	3.06828	0.0798969	0.0891707	0.0886579	129	Ast_XYLT1	1
GAAGCGAGTGGATTTC-1-SN_092503	5.53714	5.38548	12.8748	3.6112	0.0574506	0.0868978	0.0864516	74	Ast_XYLT1	0.986487
GCTTCACTCCTTCTTC-1-SN_092503	4.96692	7.24925	14.3661	2.66484	0.102653	0.112558	0.111643	155	Ast_XYLT1	0.993548
GGGATGACACGCTGAC-1-SN_092503	5.37715	5.76759	13.1499	3.6318	0.0567444	0.0868978	0.0864516	85	Ast_XYLT1	0.905882
GGTGAAGCATCCTTGC-1-SN_092503	5.59625	5.30935	12.8206	3.55219	0.0595264	0.0868978	0.0864516	81	Ast_LUZP2	0.864198
GTAGCTAAGTCATACC-1-SN_092503	5.59707	5.75599	13.1398	3.63149	0.0567548	0.0868978	0.0864516	106	Ast_SHISA6	0.801887
GTATTGGGTCACTTAG-1-SN_092503	5.15615	5.77302	13.1536	3.63359	0.0566834	0.0868978	0.0864516	91	Ast_TENM2	0.78022
GTATTGGTCCGTCACT-1-SN_092503	6.66791	3.15865	12.1969	1.60976	0.204587	0.217337	0.216083	43	Ast_TENM2	0.813953
GTTACAGCATCCTGTC-1-SN_092503	5.26373	6.03586	13.3532	3.56396	0.0591062	0.0868978	0.0864516	85	Ast_TENM2	0.905882
TACCGAAAGTATGGAT-1-SN_092503	6.16953	4.2585	12.1951	3.13765	0.0765662	0.0868978	0.0864516	42	Ast_SHISA6	0.833333
TACCGAAAGTTGCATC-1-SN_092503	6.04618	4.42318	12.2849	3.16089	0.0754844	0.0868978	0.0864516	40	Ast_SHISA6	0.875
TAGACCAAGACGACTG-1-SN_092503	5.51802	4.30234	12.2192	3.14126	0.0763975	0.0868978	0.0864516	41	Ast_XYLT1	1
TATACCTCACACGGAA-1-SN_092503	6.26377	5.22824	12.7668	3.50598	0.0612074	0.0868978	0.0864516	73	Ast_NRXN3	0.958904
TCAAGCACAGGTTCGC-1-SN_092503	5.73182	1.11252	13.0674	0.220295	0.638836	0.649224	0.647423	77	Ast_SHISA6	0.753247
TCATACTGTAAGCGGT-1-SN_092503	6.56808	0.826183	12.3035	0.138107	0.710186	0.719784	0.717981	44	Ast_PPP2R2B	0.795455
TCATCCGCACACTGGC-1-SN_092503	5.0131	6.13144	13.4281	3.49997	0.0614299	0.0868978	0.0864516	145	Ast_SHISA6	0.972414
TCATGCCCAATCACGT-1-SN_092503	4.99724	6.30725	13.5683	3.37292	0.066337	0.0868978	0.0864516	167	Ast_TENM2	0.802395
TGCATGAGTCAGATTC-1-SN_092503	5.49286	5.41318	12.8922	3.63465	0.0566473	0.0868978	0.0864516	85	Ast_TENM2	0.847059
TGCTTCGTCCTTCTGG-1-SN_092503	5.43897	2.47665	13.2644	0.818745	0.365592	0.382953	0.380982	82	Ast_SHISA6	0.902439
TGTCCTGGTAGACGTG-1-SN_092503	5.40325	4.7627	12.4728	3.30306	0.0692123	0.0868978	0.0864516	59	Ast_TENM2	0.898305
TTACTGTAGATGCAGC-1-SN_092503	5.67352	5.00663	12.6208	3.44522	0.0634954	0.0868978	0.0864516	70	Ast_SHISA6	0.885714
TTCCAATCAATGCAGG-1-SN_092503	5.59642	4.21065	12.8468	2.2298	0.135436	0.147213	0.145882	71	Ast_LUZP2	0.859155
TTCTCTCCACTACAGT-1-SN_092503	5.29118	5.50898	12.9636	3.63119	0.056765	0.0868978	0.0864516	66	Ast_SHISA6	0.909091
TTTCCTCAGCCATGCC-1-SN_092503	5.97704	5.28533	12.8041	3.53738	0.0600599	0.0868978	0.0864516	80	Ast_PPP2R2B	0.95
AACCACAGTGGGCTCT-1-SN_092504	5.09796	5.8666	13.2237	3.62334	0.057033	0.0868978	0.0864516	94	Ast_XYLT1	0.989362
ACCCAAAGTTACGATC-1-SN_092504	6.29214	4.73766	12.4663	3.27772	0.070288	0.0868978	0.0864516	36	Ast_SHISA6	0.861111
AGATCGTCAGCCTATA-1-SN_092504	5.34709	5.51718	12.9686	3.63065	0.0567833	0.0868978	0.0864516	71	Ast_XYLT1	1
AGGATCTGTAACAAGT-1-SN_092504	5.93443	5.04073	12.6473	3.4591	0.0629646	0.0868978	0.0864516	56	Ast_TENM2	0.803571
AGGTGTTGTATGCTAC-1-SN_092504	6.00158	4.82413	12.5102	3.34456	0.0674884	0.0868978	0.0864516	59	Ast_LUZP2	0.881356
ATCCACCAGTGACCTT-1-SN_092504	5.58308	5.19589	12.7456	3.49153	0.0617433	0.0868978	0.0864516	71	Ast_LUZP2	0.943662
ATCGCCTCACGCGCAT-1-SN_092504	4.93664	2.92622	13.6809	0.8619	0.353253	0.371065	0.369243	177	Ast_TENM2	0.824859
CAGCAATGTAGACTGG-1-SN_092504	6.51932	4.20432	12.1709	3.12122	0.0773416	0.0868978	0.0864516	36	Ast_TENM2	0.75
CAGCACGCACATAGCT-1-SN_092504	6.28572	5.13224	12.7037	3.48266	0.0620749	0.0868978	0.0864516	68	Ast_SHISA6	0.911765
CAGTTAGTCCGTGGGT-1-SN_092504	5.68759	5.21822	12.7615	3.50011	0.0614245	0.0868978	0.0864516	68	Ast_LUZP2	1
CATACTTTCTGCTAGA-1-SN_092504	5.52848	5.74897	13.1347	3.62963	0.0568181	0.0868978	0.0864516	104	Ast_SHISA6	0.836538
CATCCACCATGACACT-1-SN_092504	5.41514	5.38255	12.8724	3.60907	0.0575243	0.0868978	0.0864516	76	Ast_SHISA6	0.960526
CATTTCACACAAACGG-1-SN_092504	5.69495	4.73551	12.4586	3.28155	0.070124	0.0868978	0.0864516	53	Ast_SHISA6	0.962264
CCCGAAGAGAAATTGC-1-SN_092504	5.702	4.45099	12.2974	3.17262	0.0749444	0.0868978	0.0864516	45	Ast_XYLT1	1
CCTCCAATCTCTATAC-1-SN_092504	6.19151	4.44779	12.3009	3.16256	0.0754075	0.0868978	0.0864516	36	Ast_TENM2	0.75
CGTTCTGTCCTACCGT-1-SN_092504	5.78919	5.24217	12.7794	3.50821	0.0611251	0.0868978	0.0864516	61	Ast_GLI3	0.836066
CTAACCCGTGAGACCA-1-SN_092504	5.75807	5.09021	12.6748	3.4813	0.0621259	0.0868978	0.0864516	72	Ast_SHISA6	0.930556
CTATCTACAGCCGTCA-1-SN_092504	6.29911	4.49444	12.3211	3.18381	0.0744334	0.0868978	0.0864516	47	Ast_SHISA6	1
CTCAATTGTGGCATCC-1-SN_092504	5.25631	5.80414	13.1776	3.63043	0.0567909	0.0868978	0.0864516	75	Ast_XYLT1	0.96
CTCCGATAGACCAACG-1-SN_092504	6.92405	3.5318	12.4047	1.78632	0.181438	0.195515	0.193994	49	Ast_PPP2R2B	0.77551
CTGTACCCATGCAGCC-1-SN_092504	7.47821	3.49332	12.3859	1.76358	0.184241	0.197401	0.196109	39	Ast_NRXN3	0.871795
GAGATGGTCGAGAAAT-1-SN_092504	5.29168	6.10933	13.4106	3.50613	0.061202	0.0868978	0.0864516	138	Ast_SHISA6	0.869565
GCATTAGCACACCGCA-1-SN_092504	5.54669	5.30472	12.8163	3.55031	0.0595936	0.0868978	0.0864516	86	Ast_TENM2	0.848837
GCCAACGTCGAACCTA-1-SN_092504	5.43207	5.49749	12.9504	3.64547	0.0562806	0.0868978	0.0864516	97	Ast_SHISA6	0.752577
GCCAGCACATCATGAC-1-SN_092504	6.27464	5.39882	12.887	3.62011	0.0571439	0.0868978	0.0864516	61	Ast_NRXN3	0.885246
GGACGTCTCGGTCGAC-1-SN_092504	5.7893	6.00437	13.3291	3.58188	0.0584722	0.0868978	0.0864516	69	Ast_PPP2R2B	0.985507
GGCTTTCTCGACTCCT-1-SN_092504	5.58244	5.11644	12.6955	3.47724	0.0622786	0.0868978	0.0864516	60	Ast_GLI3	0.75
GGGCTACCACACCTAA-1-SN_092504	6.03229	5.44411	12.9175	3.64882	0.0561674	0.0868978	0.0864516	67	Ast_TENM2	0.761194
GTCAAACAGCTGAGCA-1-SN_092504	5.36561	4.85817	12.534	3.36209	0.0667744	0.0868978	0.0864516	50	Ast_XYLT1	1
GTCATGAGTCTTACAG-1-SN_092504	5.42102	5.71051	13.1087	3.61817	0.0572106	0.0868978	0.0864516	70	Ast_SHISA6	0.9
GTCCACTGTTGCATTG-1-SN_092504	5.09039	6.5085	13.7311	3.18803	0.0742414	0.0868978	0.0864516	118	Ast_XYLT1	1
TATGTTCCAATTAGGA-1-SN_092504	5.88997	4.7063	12.4409	3.26034	0.0710361	0.0868978	0.0864516	54	Ast_SHISA6	1
TCACGCTGTACGCTTA-1-SN_092504	5.41655	5.28665	12.8109	3.53304	0.060217	0.0868978	0.0864516	55	Ast_XYLT1	1
TCAGGTACATACAGCT-1-SN_092504	5.75155	4.41057	12.2754	3.16293	0.0753901	0.0868978	0.0864516	45	Ast_TENM2	0.822222
TCCTCGAAGTTACTCG-1-SN_092504	5.40693	5.32373	12.8312	3.56267	0.0591518	0.0868978	0.0864516	77	Ast_XYLT1	0.974026
TCGAACATCTTCACGC-1-SN_092504	5.39234	5.12688	12.6983	3.48525	0.061978	0.0868978	0.0864516	75	Ast_TENM2	0.786667
TGTTGGAAGACTCTAC-1-SN_092504	5.3753	5.17424	12.7362	3.48042	0.062159	0.0868978	0.0864516	51	Ast_XYLT1	1
TTCAATCTCGCACTCT-1-SN_092504	5.51008	1.94299	12.8728	0.613274	0.433596	0.449167	0.44716	78	Ast_SHISA6	0.948718
TTCCGTGCACCGTGCA-1-SN_092504	5.60831	1.89531	12.8892	0.584491	0.444594	0.45803	0.456091	77	Ast_TENM2	0.818182
ATTCCATTCAAGAATG-1-SN_011501	7.42361	-0.0205473	12.8093	8.00819e-05	0.99286	0.99286	0.99286	31	Ast_NRXN3	1
GGTTGTACATTAAGCC-1-SN_011501	6.14735	6.36308	13.6121	3.31823	0.0685769	0.0868978	0.0864516	79	Ast_PPP2R2B	0.848101
GTACAGTTCCACGGAC-1-SN_011501	7.1784	5.39904	12.8888	3.61927	0.0571728	0.0868978	0.0864516	39	Ast_PPP2R2B	0.948718
TGGATGTTCCGCAAAT-1-SN_011501	6.24559	3.31143	12.8568	1.59069	0.207288	0.219585	0.218353	40	Ast_XYLT1	0.975
GAGTTACGTTCTCACC-1-SN_011502	6.76062	5.88163	13.2358	3.61891	0.0571853	0.0868978	0.0864516	53	Ast_PPP2R2B	0.886792
GGGTCACTCAAGAAAC-1-SN_011502	6.23384	5.0578	12.6626	3.46302	0.0628158	0.0868978	0.0864516	37	Ast_GLI3	1
TCGCAGGGTTGCATGT-1-SN_011502	5.75576	6.10567	13.4073	3.50629	0.0611959	0.0868978	0.0864516	63	Ast_GLI3	1
TTCTTCCGTAATCAAG-1-SN_011502	5.43342	6.70151	13.8921	3.03838	0.0813803	0.0905567	0.0900132	100	Ast_GLI3	0.84
AATGACCAGAGGGTCT-1-SN_011503	7.2167	5.64452	13.062	3.61288	0.0573927	0.0868978	0.0864516	43	Ast_PPP2R2B	0.767442
GGGACAAAGTATTCCG-1-SN_011503	6.82493	5.65014	13.065	3.61476	0.0573281	0.0868978	0.0864516	50	Ast_PPP2R2B	0.84
TACAGGTAGCTCACTA-1-SN_011503	7.1002	2.09227	13.032	0.659634	0.416729	0.434092	0.432133	50	Ast_PPP2R2B	0.8
TGCTCGTCACTGTGTA-1-SN_011503	6.34625	5.30184	12.8222	3.54154	0.0599093	0.0868978	0.0864516	36	Ast_XYLT1	0.944444
AGTGATCAGTCCTACA-1-SN_011504	6.55626	5.10276	12.6929	3.46498	0.0627412	0.0868978	0.0864516	34	Ast_GLI3	0.941176
GGACGTCTCGGAATGG-1-SN_011504	7.53589	4.94863	12.5937	3.40495	0.0650615	0.0868978	0.0864516	30	Ast_PPP2R2B	0.833333
TAACACGGTGCGGCTT-1-SN_011504	6.52081	4.14157	12.8041	2.17436	0.140393	0.15216	0.150827	35	Ast_XYLT1	1
ATTTACCCAACGTAAA-1-SN_011505	6.2253	5.2958	12.8181	3.53789	0.0600413	0.0868978	0.0864516	42	Ast_GLI3	0.904762
ATCGGCGCAAAGGTTA-1-SN_011506	6.85055	1.92507	12.9155	0.597973	0.43939	0.453915	0.452059	38	Ast_PPP2R2B	0.868421
TAATTCCTCTGAGGCC-1-SN_011506	6.97641	4.93177	12.5846	3.3952	0.065447	0.0868978	0.0864516	30	Ast_GLI3	0.833333
ACAGGGAAGGGTTTCT-1-SN_011508	6.86762	5.40365	12.8913	3.62338	0.0570318	0.0868978	0.0864516	43	Ast_PPP2R2B	0.790698
CTGTGGGAGACTACCT-1-SN_011508	7.13994	5.62461	13.0464	3.61606	0.0572833	0.0868978	0.0864516	48	Ast_PPP2R2B	0.854167
ACACCAAGTTCCTACC-1-SN_062201	0.221518	-0.314278	11.6783	0.0643422	0.800857	0.917375	0.916542	36	OPC	1
ACCTGAAGTACGATCT-1-SN_062201	0.160438	-0.54378	11.5579	0.147228	0.702914	0.857924	0.859797	32	OPC	1
CAGCCAGTCGCGTAGC-1-SN_062201	0.167218	-0.401821	11.7984	0.130701	0.719313	0.864038	0.865662	44	OPC	1
CCTCTCCTCCATCTCG-1-SN_062201	0.572119	-0.271948	11.7093	0.0394484	0.843412	0.93246	0.931371	39	OPC	1
CGTTGGGAGCGTCAAG-1-SN_062201	0.186591	-0.818113	11.7473	0.549902	0.462016	0.711479	0.716225	42	OPC	1
GACCGTGTCTTCGGTC-1-SN_062201	0.27063	-2.41028	11.6621	3.81555	0.0566951	0.219563	0.232198	36	OPC	1
GGCACGTAGGGCAATC-1-SN_062201	0.235985	-2.40001	11.7924	5.63008	0.0217614	0.137784	0.149423	43	OPC	1
GGGTCACTCGGTAACT-1-SN_062201	0.232031	-1.60968	11.7546	2.12817	0.151208	0.410318	0.423256	41	OPC	1
TCCATCGAGACTCCGC-1-SN_062201	0.251177	-2.05118	11.8134	4.30002	0.0435694	0.188801	0.201054	44	OPC	1
TGCTTCGTCGGAGATG-1-SN_062201	0.204397	-1.45983	11.8199	1.87059	0.177857	0.436061	0.446174	46	OPC	1
TTCCAATGTTATTCTC-1-SN_062201	0.314361	-2.47104	11.7608	5.42283	0.0241885	0.143844	0.156232	42	OPC	1
TTGCGTCGTTTCGACA-1-SN_062201	0.278774	-0.454976	11.7944	0.160396	0.690592	0.85064	0.853003	43	OPC	1
AAACGAACAAGTGGAC-1-SN_080101	0.168192	-2.57687	11.5752	4.05978	0.0496074	0.204841	0.217817	35	OPC	1
AAAGAACCAGACACCC-1-SN_080101	0.311547	-2.84384	11.5195	4.64011	0.0363471	0.16897	0.180688	31	OPC	1
AAGCGTTTCCTCCACA-1-SN_080101	0.232753	-3.45488	11.6909	9.82276	0.00295556	0.05163	0.0568428	41	OPC	1
AAGTCGTAGCGTGCCT-1-SN_080101	0.155558	-2.78	11.6474	5.52308	0.02298	0.138127	0.149423	38	OPC	1
ACCTGTCGTCGGAACA-1-SN_080101	0.133673	-0.395967	11.7354	0.117439	0.733344	0.874071	0.87505	41	OPC	1
ACGGTTAAGAGAGGTA-1-SN_080101	0.147327	-2.48859	11.6899	4.85557	0.03245	0.162454	0.173275	40	OPC	1
ACTATTCGTGTCACAT-1-SN_080101	0.137129	-2.53622	11.6226	4.18621	0.0463236	0.196174	0.208752	38	OPC	1
ACTCCCACAAGTCGTT-1-SN_080101	0.177121	-1.85884	11.7016	2.65855	0.109622	0.344014	0.358837	42	OPC	1
AGACAGGGTACCACGC-1-SN_080101	0.186922	-2.97816	11.8348	11.0361	0.00172704	0.0496941	0.0550303	46	OPC	1
AGACCCGAGGGAGGGT-1-SN_080101	0.135997	-1.18987	11.9187	2.28416	0.137339	0.380062	0.391688	48	OPC	1
AGACTCATCGACGTCG-1-SN_080101	0.202847	-1.92204	11.7889	3.72497	0.0596003	0.225112	0.23833	41	OPC	1
AGATCGTAGGCATCAG-1-SN_080101	0.147677	-2.5478	11.8017	7.28505	0.00960635	0.0923061	0.103647	45	OPC	1
AGCCAGCTCATTGGTG-1-SN_080101	0.263458	-1.79766	11.5376	1.87076	0.177837	0.436061	0.446174	32	OPC	1
AGCTCAATCCGCCTAT-1-SN_080101	0.180733	-2.41492	11.7649	5.58184	0.022302	0.137784	0.149423	44	OPC	1
AGGGCTCTCGTTCATT-1-SN_080101	0.144749	-1.64233	11.8662	3.66953	0.0614587	0.22689	0.23929	47	OPC	1
AGGTCATTCATCGGGC-1-SN_080101	0.242469	-1.84168	11.5214	1.70632	0.197767	0.462559	0.469414	33	OPC	1
ATGGATCTCTTTACAC-1-SN_080101	0.142084	-2.18616	11.6376	3.3019	0.0755245	0.263639	0.277029	38	OPC	1
CAACAACGTCGCCACA-1-SN_080101	0.207386	-0.51187	11.8762	0.300039	0.586428	0.793737	0.798255	38	OPC	1
CAATACGCAGCTGAGA-1-SN_080101	0.152368	-2.4932	11.5716	3.85986	0.0553312	0.217818	0.230008	34	OPC	1
CACTTCGCAGGAAGTC-1-SN_080101	0.127161	-0.333683	11.9367	0.163028	0.6882	0.85064	0.853003	50	OPC	1
CAGAGCCAGTTAACGA-1-SN_080101	0.176676	-2.37263	11.5826	3.43429	0.070086	0.25302	0.266557	36	OPC	1
CATACAGAGTGGAAAG-1-SN_080101	0.14555	-1.26255	11.7213	1.31838	0.256644	0.527441	0.538503	37	OPC	1
CCACACTAGAAGGATG-1-SN_080101	0.186396	-1.25678	11.5599	0.869613	0.355788	0.601064	0.606332	32	OPC	1
CCACCATGTTTCGCTC-1-SN_080101	0.14983	-1.47119	11.8413	2.8467	0.0981323	0.322682	0.339325	43	OPC	1
CCATAAGTCGTCCTCA-1-SN_080101	0.137943	-0.683475	11.7604	0.428685	0.5158	0.731807	0.735328	39	OPC	1
CCATCACGTCTCGACG-1-SN_080101	0.269538	-1.2211	11.8122	1.67087	0.202408	0.467545	0.474804	39	OPC	1
CCCGGAATCATAAGGA-1-SN_080101	0.181231	-1.32522	11.6871	1.15119	0.288731	0.548982	0.557276	41	OPC	1
CCTACGTAGATACATG-1-SN_080101	0.167803	-1.91228	11.6291	2.56626	0.115809	0.348424	0.361333	35	OPC	1
CCTCTAGTCTGTCAGA-1-SN_080101	0.143694	-1.04247	11.6997	0.856861	0.359307	0.601064	0.606332	35	OPC	1
CCTCTCCAGCTACTGT-1-SN_080101	0.187595	-1.3731	11.7212	1.49308	0.22778	0.493524	0.504091	39	OPC	1
CCTGTTGAGGTTATAG-1-SN_080101	0.141524	-1.23646	11.8298	1.77015	0.189729	0.452446	0.460456	46	OPC	1
CGCATAAAGGAACGAA-1-SN_080101	0.247785	-1.89969	11.7092	3.06042	0.0866931	0.295497	0.310955	35	OPC	1
CGTAATGAGCAACAGC-1-SN_080101	0.131269	-1.55532	11.7435	1.90497	0.173998	0.434218	0.443697	45	OPC	1
CTCCGATCAAATTGGA-1-SN_080101	0.172538	-2.35608	11.6894	4.36814	0.0420067	0.186363	0.19843	40	OPC	1
CTCCTTTTCGCCAGAC-1-SN_080101	0.173144	-3.33923	11.6143	7.21381	0.00994166	0.0926231	0.103699	36	OPC	1
GAACGTTGTCAAAGAT-1-SN_080101	0.125945	-1.48123	11.7273	1.74015	0.193457	0.456296	0.462914	43	OPC	1
GACCAATCAGGCACTC-1-SN_080101	0.154253	-2.75617	11.5585	4.63823	0.0363834	0.16897	0.180688	33	OPC	1
GACCCAGTCCAAACCA-1-SN_080101	0.175719	-3.69727	11.6965	10.4423	0.0022421	0.0496941	0.0550303	43	OPC	1
GAGCCTGTCAATCTCT-1-SN_080101	0.179587	-1.2121	11.6423	0.911225	0.344632	0.59829	0.60403	36	OPC	1
GCAGCTGCACGCGTGT-1-SN_080101	0.143393	-1.342	11.7301	1.45973	0.232967	0.495165	0.50545	37	OPC	1
GCCGTGACACTAGAGG-1-SN_080101	0.149019	-2.69398	11.7053	6.22343	0.0161474	0.117902	0.128121	41	OPC	1
GGGCTACCACATTACG-1-SN_080101	0.184744	-2.14688	11.7701	5.06342	0.0291153	0.160198	0.172196	42	OPC	1
GGGCTCAAGTTGCGCC-1-SN_080101	0.151606	-2.5048	11.9033	9.8582	0.0029089	0.05163	0.0568428	52	OPC	1
GTAGTACGTCAGCGTC-1-SN_080101	0.172964	-1.74168	11.757	2.61453	0.112525	0.345612	0.359235	39	OPC	1
GTCATCCTCACATACG-1-SN_080101	0.248717	-2.87577	11.4779	4.6283	0.0365749	0.16897	0.180688	30	OPC	1
GTGAGGAGTACAGTTC-1-SN_080101	0.255411	-3.58739	11.6307	8.86463	0.00456937	0.0633627	0.0716923	37	OPC	1
TAATCTCGTTATAGCC-1-SN_080101	0.153054	-2.00779	11.7182	3.29241	0.0759319	0.263639	0.277029	38	OPC	1
TACAACGCACAATCTG-1-SN_080101	0.139423	-1.10376	11.6892	0.913722	0.343978	0.59829	0.60403	38	OPC	1
TACGGGCGTTCAGGTT-1-SN_080101	0.208721	-3.35185	11.5903	7.33042	0.00939903	0.0923061	0.103647	35	OPC	1
TACTGCCAGTCGGCAA-1-SN_080101	0.190658	0.0127435	11.9077	0.000105726	0.991839	0.997191	0.997236	39	OPC	1
TAGTGCAGTCTTCAAG-1-SN_080101	0.151955	-1.33388	11.8207	2.07616	0.156189	0.415533	0.428872	45	OPC	1
TATATCCGTGTTCCTC-1-SN_080101	0.143199	-3.03647	11.6228	6.41409	0.01469	0.115658	0.127408	36	OPC	1
TATTGCTAGGCCTTCG-1-SN_080101	0.181501	-2.31437	11.567	3.14448	0.0826088	0.283303	0.297702	34	OPC	1
TCATGCCGTGAATGTA-1-SN_080101	0.149375	-1.17389	11.6335	0.941315	0.336864	0.595909	0.601971	34	OPC	1
TCCCAGTAGGTTACAA-1-SN_080101	0.191727	-1.34453	11.6573	1.15806	0.287315	0.548786	0.557276	34	OPC	1
TCGTGGGCAAGATGGC-1-SN_080101	0.205677	-1.87776	11.6174	2.28793	0.137022	0.380062	0.391688	35	OPC	1
TCTCCGAGTGTTCATG-1-SN_080101	0.140614	-1.39203	11.5573	1.14579	0.289851	0.549244	0.557276	31	OPC	1
TCTTTGACAGTGTGCC-1-SN_080101	0.166613	-2.68651	11.7767	6.96426	0.011218	0.0957491	0.106328	46	OPC	1
TGACCCTTCATAGGCT-1-SN_080101	0.17992	0.279024	11.7631	0.0541001	0.817078	0.919007	0.917756	42	OPC	1
TGAGGGAAGTACCCTA-1-SN_080101	0.155584	-0.631479	11.6549	0.249684	0.619609	0.809256	0.811679	36	OPC	1
TGCTCCAGTGAAGCGT-1-SN_080101	0.135993	-2.09144	11.7528	3.95324	0.0525726	0.210404	0.222614	42	OPC	1
TGTCCCATCCATACTT-1-SN_080101	0.146405	-1.73832	11.6054	1.95316	0.168754	0.428291	0.438449	33	OPC	1
TGTTGAGGTCCTTGTC-1-SN_080101	0.174925	-1.78689	11.771	2.70564	0.10661	0.340543	0.356763	46	OPC	1
TTACTGTAGGATTCCT-1-SN_080101	0.171203	-2.01412	11.6054	2.68094	0.108178	0.343588	0.358837	36	OPC	1
TTAGTCTAGGACACTG-1-SN_080101	0.130067	-1.02473	11.7932	1.03814	0.313428	0.570704	0.577609	45	OPC	1
TTCAATCAGTCATCGT-1-SN_080101	0.253521	-1.41305	11.5308	1.00208	0.321889	0.578256	0.584738	33	OPC	1
TTCGCTGAGCATTTCG-1-SN_080101	0.171835	-1.95474	11.6845	2.9736	0.0911493	0.306942	0.323353	39	OPC	1
TTGACCCCAGCCATTA-1-SN_080101	0.199477	-2.10542	11.746	3.94898	0.0526951	0.210404	0.222614	42	OPC	1
TTGGATGTCGAGAATA-1-SN_080101	0.150077	-1.07683	11.7343	0.998499	0.322748	0.578256	0.584738	38	OPC	1
TTTAGTCTCGGTTCAA-1-SN_080101	0.145466	-2.08811	11.8999	7.26686	0.00969077	0.0923061	0.103647	47	OPC	1
TTTGACTGTGTATACC-1-SN_080101	0.166613	-2.71393	11.6983	5.54916	0.0226764	0.137784	0.149423	40	OPC	1
ACCGTTCTCTTAGGAC-1-SN_080102	0.188539	-3.13014	11.7231	7.67398	0.00797549	0.0861254	0.0974921	39	OPC	1
AGATGCTAGAGCAGTC-1-SN_080102	0.158654	-2.6705	11.8565	10.1246	0.00258199	0.0496941	0.0550303	50	OPC	1
AGGCCACAGCCTTGAT-1-SN_080102	0.204788	-3.03879	11.6983	7.66447	0.00801167	0.0861254	0.0974921	41	OPC	1
ATCCCTGAGCTAATGA-1-SN_080102	0.150981	-1.8671	11.6812	2.59482	0.113853	0.34589	0.359235	38	OPC	1
ATCTCTAGTTATCTTC-1-SN_080102	0.3381	0.66787	11.9569	0.485101	0.489522	0.724592	0.728201	41	OPC	1
CAACCAACACGCCAGT-1-SN_080102	0.283197	-0.523258	11.6926	0.163812	0.687491	0.85064	0.853003	32	OPC	1
GAGTTGTCAACACGTT-1-SN_080102	0.41825	-0.0687484	11.658	0.00275148	0.958387	0.975844	0.975524	33	OPC	1
GATCATGTCACACGAT-1-SN_080102	0.250631	-2.8547	11.5741	4.81601	0.0331302	0.162454	0.173275	32	OPC	1
GATGACTGTTCCTTGC-1-SN_080102	0.244918	-1.36331	11.8595	2.22652	0.142285	0.39181	0.404267	46	OPC	1
TCCTTCTAGCTGTACT-1-SN_080102	0.270161	-0.6077	11.9629	0.55051	0.46177	0.711479	0.716225	46	OPC	1
TGCACGGGTGCGTGCT-1-SN_080102	0.202785	-1.93457	11.7811	3.81861	0.0565998	0.219563	0.232198	43	OPC	1
TGTAAGCTCATATGGC-1-SN_080102	0.194107	-2.88485	11.7974	9.16934	0.00397356	0.060033	0.0662223	42	OPC	1
TTGCTGCGTTCGTACA-1-SN_080102	0.204678	-1.32368	11.7712	1.43846	0.236349	0.498563	0.509038	37	OPC	1
AAGCGTTTCTTCTAAC-1-SN_092501	0.267226	2.82633	11.7065	3.36514	0.0728703	0.257813	0.272363	32	OPC	1
AAGTTCGAGACATAAC-1-SN_092501	0.176653	-0.702998	11.6727	0.297013	0.588316	0.794368	0.798828	39	OPC	1
AATAGAGGTATCGCGC-1-SN_092501	0.157405	2.98666	11.7866	4.60662	0.0369973	0.169189	0.180688	38	OPC	1
AGAGAATTCGACGCTG-1-SN_092501	0.21491	0.863408	11.6123	0.334549	0.565731	0.775219	0.777216	34	OPC	1
AGCGATTGTCTTCGAA-1-SN_092501	0.191928	-0.511497	11.5934	0.131039	0.718966	0.864038	0.865662	36	OPC	1
CAACAGTAGCACACCC-1-SN_092501	0.188612	4.89642	11.9023	10.8542	0.00191662	0.0496941	0.0550303	36	OPC	1
CAGATACTCAGGACAG-1-SN_092501	0.175883	-0.489359	11.7646	0.194192	0.661453	0.839317	0.842131	39	OPC	1
CAGCCAGGTCAAAGAT-1-SN_092501	0.275619	0.686677	11.7082	0.28166	0.598093	0.796898	0.80083	35	OPC	1
CATAAGCGTTAAGGGC-1-SN_092501	0.232634	4.87954	11.8855	10.9022	0.00187703	0.0496941	0.0550303	36	OPC	1
CCCAACTCAAGATTGA-1-SN_092501	0.234245	2.84109	11.6722	3.38489	0.0720628	0.25658	0.270572	32	OPC	1
CCGTTCACAGTGTGCC-1-SN_092501	0.149867	0.554792	11.7589	0.183998	0.669903	0.841518	0.843807	44	OPC	1
CCTTCAGGTAAGACCG-1-SN_092501	0.18483	0.119174	11.7894	0.0119947	0.913252	0.963186	0.961084	40	OPC	1
CGTGAATTCAGGCGAA-1-SN_092501	0.171329	0.996728	11.8549	0.900395	0.347489	0.601064	0.606332	40	OPC	1
GACTGATGTGATGGCA-1-SN_092501	0.173472	2.46014	11.9437	4.94185	0.0310183	0.162454	0.173275	44	OPC	1
GAGTTGTGTTGTCATG-1-SN_092501	0.145297	1.13333	11.8702	1.20303	0.278257	0.539242	0.548175	39	OPC	1
GCCGTGAGTTAATGAG-1-SN_092501	0.16092	0.62428	11.7723	0.286622	0.594896	0.796898	0.80083	41	OPC	1
GGATCTAAGAAGAGCA-1-SN_092501	0.264656	1.9537	11.6833	1.7961	0.186573	0.447615	0.457088	35	OPC	1
GGCTGTGGTCTACTGA-1-SN_092501	0.153457	1.73047	11.7615	1.96654	0.16733	0.428291	0.438449	36	OPC	1
GGGACAAAGAGCCATG-1-SN_092501	0.166964	1.75765	11.7713	1.8509	0.180113	0.439665	0.449644	41	OPC	1
GTAGATCAGGAGAGGC-1-SN_092501	0.147148	0.381605	11.6575	0.0745439	0.786018	0.907452	0.906824	38	OPC	1
GTAGATCGTATGTGTC-1-SN_092501	0.178406	0.358368	11.6181	0.0654607	0.799171	0.917324	0.916147	34	OPC	1
GTGCACGGTATACAGA-1-SN_092501	0.159013	3.10554	11.8174	5.85933	0.0193774	0.127435	0.13845	39	OPC	1
TAAGCGTAGTCTGGAG-1-SN_092501	0.15579	3.48869	12.0642	7.62252	0.00817328	0.086205	0.0974921	47	OPC	1
TACCTCGAGTGGAAAG-1-SN_092501	0.160701	0.810359	12.0112	0.721348	0.399971	0.644334	0.648893	51	OPC	1
TATCTTGAGTATGAGT-1-SN_092501	0.146411	3.16075	11.8492	5.91367	0.0188543	0.125816	0.137081	41	OPC	1
TCAGTTTGTAGATCGG-1-SN_092501	0.16697	2.46256	11.9523	4.70967	0.0350363	0.167687	0.178796	42	OPC	1
TCGTAGAGTCAACACT-1-SN_092501	0.193062	5.186	12.0744	11.5341	0.00142943	0.0496941	0.0550303	47	OPC	1
TCTGTCGCAGAACTAA-1-SN_092501	0.130463	-0.760998	11.7809	0.528103	0.470979	0.719337	0.722751	41	OPC	1
TGAGACTGTACTTCCC-1-SN_092501	0.231943	3.01919	11.7716	5.13614	0.0280375	0.160198	0.172196	35	OPC	1
TGCTTCGAGGATTTCC-1-SN_092501	0.232459	1.1407	11.7113	0.730435	0.397041	0.643322	0.648195	31	OPC	1
TGTAGACTCAACTTTC-1-SN_092501	0.201701	2.26931	11.7894	3.2154	0.0793297	0.273736	0.287738	37	OPC	1
TGTCCACAGAGAGTTT-1-SN_092501	0.138955	-0.259159	11.7951	0.0549951	0.815599	0.919007	0.917756	46	OPC	1
TGTGCGGTCCCTCATG-1-SN_092501	0.197298	3.54157	12.1317	6.82201	0.0120225	0.0974001	0.107978	47	OPC	1
TGTGTGAAGTTCACTG-1-SN_092501	0.226793	3.23532	11.9295	7.46787	0.00879956	0.0910918	0.103202	41	OPC	1
TGTGTGAGTCCAGTTA-1-SN_092501	0.149455	0.0574463	11.8142	0.0031298	0.955621	0.975844	0.975223	41	OPC	1
AACAAAGCAAGATCCT-1-SN_092502	0.18557	-0.254627	11.8034	0.0608958	0.806151	0.917797	0.917019	38	OPC	1
AAGCGTTTCGTCGACG-1-SN_092502	0.145681	3.35624	11.9728	6.94837	0.0113049	0.0957491	0.106328	45	OPC	1
AAGTGAAAGCGAGTCA-1-SN_092502	0.1634	1.68608	11.9675	2.56446	0.115933	0.348424	0.361333	40	OPC	1
AATGACCCAACAGCTT-1-SN_092502	0.228128	-0.27691	11.7597	0.0562554	0.813538	0.919007	0.917756	39	OPC	1
AATGGAAAGTGCCTCG-1-SN_092502	0.162412	2.30642	11.8184	3.79438	0.05736	0.219618	0.232198	38	OPC	1
ACAACCAAGCATGCAG-1-SN_092502	0.146253	-0.772696	11.7241	0.436771	0.511885	0.730623	0.734737	41	OPC	1
ACAGGGACAGGTTCCG-1-SN_092502	0.147778	1.19851	11.8618	1.21337	0.276227	0.538959	0.547952	40	OPC	1
ACATGCAAGCGTCAGA-1-SN_092502	0.13584	0.0834447	11.9344	0.00937279	0.923283	0.964212	0.961791	48	OPC	1
ACCAAACAGACGCAGT-1-SN_092502	0.211772	4.80771	11.8363	10.5642	0.00217506	0.0496941	0.0550303	35	OPC	1
ACTATTCTCGGATTAC-1-SN_092502	0.165571	0.547062	11.9237	0.363147	0.549636	0.760511	0.76326	44	OPC	1
AGGTTACAGCTACAAA-1-SN_092502	0.15248	1.81515	11.8636	2.46603	0.122983	0.358401	0.369826	37	OPC	1
AGTCATGAGCGGATCA-1-SN_092502	0.150654	1.86532	11.822	2.46445	0.1231	0.358401	0.369826	39	OPC	1
AGTTAGCAGGCAGTCA-1-SN_092502	0.157277	1.18124	11.92	1.38853	0.244535	0.507065	0.518044	47	OPC	1
ATGGATCTCGGTGAAG-1-SN_092502	0.178244	0.356461	11.7081	0.0774264	0.782026	0.905278	0.904874	38	OPC	1
ATTTCACAGAATCGTA-1-SN_092502	0.18001	0.833078	11.7484	0.446548	0.50722	0.730623	0.734737	37	OPC	1
CAAGGGAGTCGTTCAA-1-SN_092502	0.149723	-0.0843504	11.6965	0.00446587	0.947	0.972662	0.971667	38	OPC	1
CACCAAACAAAGTATG-1-SN_092502	0.153245	-0.957707	11.5631	0.48509	0.489527	0.724592	0.728201	32	OPC	1
CACTGTCCAGGGCTTC-1-SN_092502	0.204287	0.978698	11.9343	1.10096	0.299376	0.558533	0.566238	41	OPC	1
CCGTGAGCAGCACACC-1-SN_092502	0.20406	0.342417	11.6966	0.0736136	0.787324	0.907452	0.906824	33	OPC	1
CGGAGAATCGCCTAGG-1-SN_092502	0.164238	-0.333831	11.6746	0.0610959	0.80584	0.917797	0.917019	39	OPC	1
CGGGACTGTAGGAAAG-1-SN_092502	0.186465	-1.5672	11.7165	1.89631	0.17496	0.434679	0.444181	37	OPC	1
CGTAGTACACAAATAG-1-SN_092502	0.174001	1.33442	11.8347	1.51295	0.224759	0.490783	0.501028	41	OPC	1
GAAGGACAGAGGCCAT-1-SN_092502	0.215248	0.250683	11.8502	0.0572296	0.811961	0.919007	0.917756	44	OPC	1
GCCCAGAGTCGCATCG-1-SN_092502	0.139029	-0.106915	11.927	0.01649	0.898365	0.962042	0.9596	46	OPC	1
GGCGTCACATGGGAAC-1-SN_092502	0.1999	-0.281469	11.6289	0.0424738	0.837602	0.93082	0.929078	37	OPC	1
GGGAGATCAAAGGGTC-1-SN_092502	0.154681	1.44626	11.8582	1.80288	0.18576	0.447615	0.457088	43	OPC	1
GGGAGATTCGATGCAT-1-SN_092502	0.177676	-1.02386	11.8929	1.46828	0.231623	0.495165	0.50545	42	OPC	1
GGGTCTGAGTTTAGGA-1-SN_092502	0.145986	-1.08668	11.6024	0.664453	0.419069	0.667406	0.672164	36	OPC	1
GGGTTTACATTGTACG-1-SN_092502	0.134922	-0.821958	11.8119	0.695516	0.408477	0.654266	0.658559	45	OPC	1
GTAATCGGTGATTGGG-1-SN_092502	0.194193	2.19393	11.8008	2.82622	0.0993146	0.322772	0.339471	39	OPC	1
GTAGGTTAGACTGAGC-1-SN_092502	0.145072	1.04464	11.9352	1.28582	0.262521	0.533687	0.542844	43	OPC	1
GTCACTCGTCATCGCG-1-SN_092502	0.1352	1.3149	11.9465	1.8107	0.184826	0.447615	0.457088	52	OPC	1
GTCATGAGTTTGTGGT-1-SN_092502	0.224703	0.943482	11.8884	0.845945	0.362359	0.601064	0.606332	37	OPC	1
GTGAGGATCTTGGAAC-1-SN_092502	0.1895	5.01482	11.9576	13.5728	0.000609116	0.0496941	0.0550303	43	OPC	1
GTTACGAGTTTACCTT-1-SN_092502	0.132974	-0.497538	11.8093	0.257038	0.614513	0.80448	0.807207	45	OPC	1
TACGGTAGTGCACATT-1-SN_092502	0.143755	1.46099	11.8386	1.7482	0.192447	0.455839	0.462914	39	OPC	1
TAGACCAGTCCCTCAT-1-SN_092502	0.149284	-1.01205	11.7455	0.922256	0.341756	0.59829	0.60403	39	OPC	1
TCAGTGACAAGCCATT-1-SN_092502	0.158192	0.186845	11.5606	0.0167768	0.89749	0.962042	0.9596	31	OPC	1
TCCCAGTTCTTGCGCT-1-SN_092502	0.157337	0.484678	11.6638	0.132573	0.717398	0.864038	0.865662	36	OPC	1
TCGACGGTCTTACTGT-1-SN_092502	0.267637	-0.797967	11.6883	0.375748	0.542818	0.757631	0.760556	30	OPC	1
TGAGCATTCACGACTA-1-SN_092502	0.152935	0.00570588	11.7546	2.97932e-05	0.995668	0.997938	0.997632	38	OPC	1
TGCATGAAGGGAGTGG-1-SN_092502	0.155594	1.54712	11.7284	1.28557	0.262567	0.533687	0.542844	40	OPC	1
TGCGATAAGCCTGTCG-1-SN_092502	0.169338	1.45467	11.9083	1.87156	0.177747	0.436061	0.446174	41	OPC	1
TGTTGGAGTACATACC-1-SN_092502	0.165423	-0.203963	11.7618	0.0332697	0.856047	0.940138	0.939174	39	OPC	1
TTACCATCAAATAGCA-1-SN_092502	0.147482	1.83636	12.1098	2.92632	0.0936836	0.311721	0.328204	58	OPC	1
TTCCTTCGTCTGGTTA-1-SN_092502	0.194182	-0.538465	11.5951	0.1549	0.695661	0.853222	0.855716	33	OPC	1
AACAAAGGTTCCGCGA-1-SN_092503	0.178939	-1.627	11.5603	1.44057	0.236011	0.498563	0.509038	34	OPC	1
AACGAAACATTGACCA-1-SN_092503	0.217445	1.7716	11.7784	1.38698	0.244795	0.507065	0.518044	47	OPC	1
ACAACCACATCAGCTA-1-SN_092503	0.236119	0.151823	11.5807	0.00907415	0.924511	0.964212	0.961791	35	OPC	1
ACAAGCTCAAGTGGGT-1-SN_092503	0.21179	0.017433	11.7394	0.000265515	0.987068	0.994182	0.994138	42	OPC	1
ACAGAAACATAGAGGC-1-SN_092503	0.204767	-0.476454	11.8906	0.208631	0.649929	0.831769	0.835065	50	OPC	1
ACATGCAAGTGTTGAA-1-SN_092503	0.14355	0.359292	11.8258	0.0931724	0.761518	0.892429	0.892097	50	OPC	1
ACGATCATCAGTCAGT-1-SN_092503	0.155346	-0.621938	11.6507	0.189695	0.665147	0.839317	0.842131	40	OPC	1
ACGGGTCTCCGGCAAC-1-SN_092503	0.141426	-2.39096	11.6632	4.10053	0.0485222	0.202417	0.215011	38	OPC	1
ACGTAACCAGTTTCAG-1-SN_092503	0.270907	4.12442	11.4668	4.06069	0.0498361	0.204841	0.217817	30	OPC	1
ACGTAGTGTGAGACCA-1-SN_092503	0.328304	0.565561	11.7757	0.190499	0.664484	0.839317	0.842131	44	OPC	1
ACTATGGAGCACACAG-1-SN_092503	0.168025	-0.229682	11.6405	0.0218906	0.883006	0.954632	0.952726	37	OPC	1
ACTTTGTTCTGGGTCG-1-SN_092503	0.159718	1.8294	11.5952	1.02624	0.316187	0.571308	0.577609	36	OPC	1
AGAAGCGCATGGCTAT-1-SN_092503	0.229764	1.14276	11.5011	0.408815	0.52565	0.743894	0.747866	32	OPC	1
AGACCATAGAACCCGA-1-SN_092503	0.168111	0.643461	11.62	0.165716	0.68578	0.85064	0.853003	38	OPC	1
AGACTCACAATACCTG-1-SN_092503	0.142725	1.81844	11.5349	1.0235	0.316826	0.571308	0.577609	34	OPC	1
AGACTCACATCACAGT-1-SN_092503	0.189656	3.12284	11.8118	3.56916	0.0649874	0.237438	0.250401	49	OPC	1
AGATAGACAGTGTGCC-1-SN_092503	0.17741	2.75673	11.6711	2.36392	0.130819	0.3731	0.384489	40	OPC	1
AGATGAAGTCCGGTGT-1-SN_092503	0.167886	1.61662	11.5283	0.733637	0.396016	0.643322	0.647997	33	OPC	1
AGCTCAACAGTCCCGA-1-SN_092503	0.195332	0.14831	11.5601	0.00876316	0.925812	0.964212	0.961791	35	OPC	1
AGTCAACAGAACTCCT-1-SN_092503	0.144797	2.29813	11.79	2.04606	0.15916	0.417701	0.431027	47	OPC	1
AGTCACACACCACATA-1-SN_092503	0.158241	-0.249892	11.5793	0.0274515	0.86911	0.94633	0.944807	36	OPC	1
ATAGGCTGTGTCACAT-1-SN_092503	0.177884	4.6141	11.7118	5.13281	0.0282939	0.160198	0.172196	44	OPC	1
ATATCCTCAAAGCACG-1-SN_092503	0.184507	-0.0817673	11.6303	0.00278425	0.95814	0.975844	0.975524	38	OPC	1
ATCCATTTCATGAGGG-1-SN_092503	0.196704	0.3201	11.5495	0.0371744	0.847934	0.934902	0.933956	34	OPC	1
ATCGGCGCACCGCTAG-1-SN_092503	0.152169	-0.314971	11.5463	0.0416109	0.839237	0.93082	0.929078	35	OPC	1
ATGCCTCGTACCAGAG-1-SN_092503	0.168888	0.273901	11.7528	0.0530063	0.818903	0.91921	0.917827	40	OPC	1
ATGCGATAGCTCCACG-1-SN_092503	0.217292	1.89152	11.6538	1.24457	0.270215	0.533687	0.542844	39	OPC	1
CAACAGTAGGTATCTC-1-SN_092503	0.17713	3.06717	11.8129	3.43247	0.0701577	0.25302	0.266557	48	OPC	1
CAAGCTACATCATTGG-1-SN_092503	0.180257	-1.18819	11.67	0.857491	0.359132	0.601064	0.606332	39	OPC	1
CAAGCTATCGTGCGAC-1-SN_092503	0.148668	1.47592	11.6541	0.853084	0.360359	0.601064	0.606332	40	OPC	1
CAAGGGACAGCGGTTC-1-SN_092503	0.140218	1.60798	11.7523	1.11262	0.296861	0.556863	0.564329	46	OPC	1
CAATACGGTCACTACA-1-SN_092503	0.232952	1.63434	11.5039	0.870722	0.355484	0.601064	0.606332	31	OPC	1
CACACAAGTTCGGCCA-1-SN_092503	0.173135	-0.336825	11.5099	0.0452909	0.832383	0.930604	0.929078	33	OPC	1
CACTGTCAGTTCCTGA-1-SN_092503	0.152539	1.16203	11.4838	0.433932	0.513253	0.730623	0.734737	31	OPC	1
CAGATTGTCGAGTTGT-1-SN_092503	0.160908	-0.856568	11.627	0.388737	0.535953	0.752758	0.756482	38	OPC	1
CAGCACGTCTTGCAAG-1-SN_092503	0.187747	-0.827766	11.5627	0.310005	0.580297	0.787344	0.791593	34	OPC	1
CATAAGCTCAGTGGGA-1-SN_092503	0.157629	1.76849	11.7544	1.26791	0.265828	0.533687	0.542844	46	OPC	1
CATCCCACACTCCTGT-1-SN_092503	0.124191	-1.28946	11.8321	1.76628	0.190205	0.452446	0.460456	47	OPC	1
CATGGATGTTCCCAAA-1-SN_092503	0.163044	2.07394	11.6893	1.46102	0.232763	0.495165	0.50545	43	OPC	1
CATGGTACAGTCACGC-1-SN_092503	0.195546	-0.186702	11.5417	0.0131126	0.909317	0.963186	0.961084	33	OPC	1
CATTGCCGTCCGGTGT-1-SN_092503	0.151234	-0.195637	11.9354	0.0424201	0.837703	0.93082	0.929078	52	OPC	1
CCCGGAAAGTCCTACA-1-SN_092503	0.856611	0.596808	11.5994	0.137993	0.71194	0.862825	0.865239	35	OPC	1
CCCTTAGAGTCAATCC-1-SN_092503	0.1704	-0.5613	11.742	0.187745	0.666765	0.839463	0.84215	43	OPC	1
CCGGTAGAGGCGACAT-1-SN_092503	0.138174	1.14956	11.7201	0.591396	0.445695	0.700686	0.705164	44	OPC	1
CCGGTAGTCTTCCACG-1-SN_092503	0.182493	0.899978	11.5243	0.278594	0.600086	0.796898	0.80083	33	OPC	1
CGAGTTAGTCTGCATA-1-SN_092503	0.212197	2.17278	11.7803	2.09003	0.154842	0.414148	0.427681	46	OPC	1
CGCAGGTTCACTGATG-1-SN_092503	0.21584	0.192331	11.5972	0.016522	0.898267	0.962042	0.9596	36	OPC	1
CGCAGGTTCACTTCTA-1-SN_092503	0.136177	-1.1062	11.8333	1.27031	0.265382	0.533687	0.542844	49	OPC	1
CGGGCATGTCCAGCAC-1-SN_092503	0.20981	-1.09727	11.5093	0.58002	0.450077	0.700686	0.705164	32	OPC	1
CTAACTTGTTCGGGTC-1-SN_092503	0.156054	0.141995	11.5423	0.00865622	0.926265	0.964212	0.961791	34	OPC	1
CTAAGTGAGAATCCCT-1-SN_092503	0.183504	4.71031	11.7605	6.13831	0.0170136	0.118882	0.129068	46	OPC	1
CTACATTAGGAAGTGA-1-SN_092503	0.151431	0.562776	11.4503	0.109219	0.742491	0.877695	0.87832	31	OPC	1
CTCAGAATCAGCGTCG-1-SN_092503	0.19751	1.77747	11.6021	0.956846	0.332949	0.590852	0.597292	37	OPC	1
CTGCATCGTCACTTAG-1-SN_092503	0.192335	2.05157	11.6788	1.38626	0.244915	0.507065	0.518044	41	OPC	1
CTGCCTAGTCATCAGT-1-SN_092503	0.180203	1.50205	11.6234	0.847154	0.362019	0.601064	0.606332	36	OPC	1
GAAACCTGTATAGGAT-1-SN_092503	0.149153	0.373572	11.6141	0.057818	0.811015	0.919007	0.917756	39	OPC	1
GAAGGGTAGACCAGAC-1-SN_092503	0.161376	-0.644881	11.704	0.279428	0.599543	0.796898	0.80083	40	OPC	1
GACACGCGTTGCATGT-1-SN_092503	0.176347	0.122951	11.5723	0.00649627	0.9361	0.970835	0.969043	35	OPC	1
GACCAATAGCCGGAAT-1-SN_092503	0.224332	4.10677	11.4592	3.78487	0.057925	0.220273	0.233121	31	OPC	1
GACCAATCAGTAGAGC-1-SN_092503	0.164538	0.0756734	11.7212	0.00396732	0.950042	0.972662	0.971681	40	OPC	1
GAGAAATCACAAATGA-1-SN_092503	0.174533	2.14793	11.725	1.6205	0.209231	0.477387	0.485603	44	OPC	1
GAGGGATAGTTGGCTT-1-SN_092503	0.199459	-0.702789	11.5921	0.260483	0.612157	0.80448	0.807207	36	OPC	1
GAGTTACTCCTGTAAG-1-SN_092503	0.172185	1.21772	11.5773	0.487824	0.488312	0.724592	0.728201	36	OPC	1
GATCATGAGTCGGGAT-1-SN_092503	0.173546	2.08137	11.7397	1.60565	0.211294	0.478219	0.486504	44	OPC	1
GCACATATCGCGTGCA-1-SN_092503	0.178889	2.18304	11.7338	1.6045	0.211455	0.478219	0.486504	44	OPC	1
GCATTAGTCATGAGTC-1-SN_092503	0.277493	-1.11943	11.7394	0.868935	0.355974	0.601064	0.606332	42	OPC	1
GCCATGGCATTCTGTT-1-SN_092503	0.201045	4.55983	11.6844	4.91808	0.0316229	0.162454	0.173275	41	OPC	1
GCCCAGAAGTGTAGTA-1-SN_092503	0.330241	-1.16998	11.5929	0.678054	0.414381	0.661826	0.667022	35	OPC	1
GCTGGGTGTTCCTTGC-1-SN_092503	0.203746	1.78888	11.7649	1.32194	0.256012	0.527441	0.538503	46	OPC	1
GGATCTATCGACGTCG-1-SN_092503	0.171799	0.0396399	11.5929	0.000829843	0.977139	0.990781	0.990255	37	OPC	1
GGGACTCAGCATCAGG-1-SN_092503	0.142363	0.402056	11.6461	0.0695743	0.793101	0.912229	0.911087	40	OPC	1
GGGCGTTAGTATGTAG-1-SN_092503	0.148675	-0.803244	11.8135	0.60164	0.441806	0.697653	0.702381	46	OPC	1
GGGCTACAGCGTCTGC-1-SN_092503	0.165662	0.526251	11.5638	0.10878	0.74299	0.877695	0.87832	36	OPC	1
GGGTTATAGCGCCTCA-1-SN_092503	0.239178	4.35436	11.5807	4.21287	0.0459089	0.195901	0.208752	35	OPC	1
GGTAACTCAGAAATTG-1-SN_092503	0.190181	4.59518	11.7026	5.23128	0.0268956	0.158259	0.171825	42	OPC	1
GTAGAGGAGAATAACC-1-SN_092503	0.159678	4.66355	11.7374	5.78451	0.0203037	0.130457	0.141544	44	OPC	1
GTAGGAGTCCGTGGGT-1-SN_092503	0.194739	0.882069	11.5165	0.259363	0.612921	0.80448	0.807207	33	OPC	1
GTCAAGTGTAACACGG-1-SN_092503	0.17637	1.35561	11.639	0.724722	0.398879	0.644334	0.648893	39	OPC	1
GTCACGGGTCTTAGTG-1-SN_092503	0.175247	-0.633343	11.5346	0.168125	0.683631	0.85064	0.853003	33	OPC	1
GTCATTTAGCATCAGG-1-SN_092503	0.180511	1.18214	11.5848	0.504274	0.481107	0.724415	0.726993	35	OPC	1
GTCCTCAAGTAGAATC-1-SN_092503	0.159297	2.57533	11.5862	1.72633	0.195204	0.458483	0.46483	36	OPC	1
GTCGTAAAGACTTGTC-1-SN_092503	0.15665	2.25589	11.7939	2.15119	0.149062	0.406467	0.418887	47	OPC	1
GTCTAGAAGTCACGAG-1-SN_092503	0.196608	0.714588	11.6515	0.215059	0.644953	0.830711	0.833762	38	OPC	1
GTGAGGACAGCGTGCT-1-SN_092503	0.150744	-0.204013	11.7436	0.0304574	0.8622	0.944603	0.943507	40	OPC	1
GTGAGGACATCGATGT-1-SN_092503	0.228971	0.460812	11.6363	0.0880172	0.768009	0.896278	0.896176	39	OPC	1
GTGTGATCAATCAAGA-1-SN_092503	0.177027	-1.80862	11.4537	1.65606	0.204385	0.470171	0.477392	29	OPC	1
TAATTCCGTTCTGAGT-1-SN_092503	0.141357	2.16096	11.7507	1.93362	0.170857	0.428291	0.438449	44	OPC	1
TACCGAAAGCCGATTT-1-SN_092503	0.220621	0.152556	11.6864	0.0118539	0.913761	0.963186	0.961084	42	OPC	1
TAGATCGCATCTCATT-1-SN_092503	0.139214	-0.869008	11.5541	0.371407	0.545149	0.757631	0.760556	34	OPC	1
TAGTGCAGTGATCATC-1-SN_092503	0.161349	-1.26848	11.5801	0.879109	0.353199	0.601064	0.606332	36	OPC	1
TATCAGGCAGTTAGAA-1-SN_092503	0.185219	3.15426	11.8265	3.40769	0.0712688	0.25538	0.268989	49	OPC	1
TATCGCCCACAATTCG-1-SN_092503	0.167331	1.98115	11.6133	1.17433	0.283994	0.545542	0.553899	38	OPC	1
TCATCATGTGTTGACT-1-SN_092503	0.224746	0.427456	11.6575	0.0815965	0.77639	0.904171	0.904239	39	OPC	1
TCCGATCCACGTCATA-1-SN_092503	0.144176	1.34401	11.734	0.809368	0.372855	0.613017	0.617193	43	OPC	1
TCCGATCGTCTGTTAG-1-SN_092503	0.168556	0.780201	11.7021	0.278468	0.600168	0.796898	0.80083	42	OPC	1
TCCTTTCTCCTGCCAT-1-SN_092503	0.189191	2.44836	11.8291	2.5193	0.119109	0.354159	0.36689	50	OPC	1
TCGACGGGTCTTAGTG-1-SN_092503	0.250547	0.551599	11.7685	0.164538	0.686838	0.85064	0.853003	45	OPC	1
TCGATTTCAGAACTTC-1-SN_092503	0.210676	2.46757	11.4892	1.55766	0.218138	0.482802	0.492156	31	OPC	1
TCGGATATCCCGATCT-1-SN_092503	0.182552	1.24148	11.6113	0.50494	0.480819	0.724415	0.726993	36	OPC	1
TCGGGACGTAGCGTCC-1-SN_092503	0.241399	1.32618	11.6488	0.643295	0.426523	0.677347	0.682649	39	OPC	1
TCTCAGCGTATTTCGG-1-SN_092503	0.153651	0.56498	11.6088	0.127531	0.722591	0.864943	0.866231	39	OPC	1
TCTGGCTGTGGCTAGA-1-SN_092503	0.208773	1.66865	11.705	1.03877	0.313281	0.570704	0.577609	43	OPC	1
TGAGGGATCCGTAGGC-1-SN_092503	0.232152	1.64149	11.5077	0.788567	0.379018	0.619505	0.624153	32	OPC	1
TGGAGAGCAGAAGCTG-1-SN_092503	0.168151	0.414659	11.8045	0.111103	0.740361	0.877695	0.87832	47	OPC	1
TGGTACAAGGTCGACA-1-SN_092503	0.196137	1.17232	11.5145	0.465447	0.49841	0.729348	0.734657	33	OPC	1
TGGTGATGTAGCGAGT-1-SN_092503	0.187714	0.303472	11.5944	0.0440034	0.834746	0.93082	0.929078	34	OPC	1
TGTAGACGTTCATCTT-1-SN_092503	0.150998	0.181786	11.8314	0.0270131	0.870149	0.94633	0.944807	50	OPC	1
TGTCCTGGTGTCGCTG-1-SN_092503	0.178708	0.167696	11.6104	0.0120247	0.913144	0.963186	0.961084	37	OPC	1
TGTGCGGTCCTCACGT-1-SN_092503	0.146695	1.97443	11.642	1.19322	0.280201	0.540111	0.548574	40	OPC	1
TGTTACTCAACAGCTT-1-SN_092503	0.203175	0.386098	11.5769	0.0617943	0.804756	0.917797	0.917019	35	OPC	1
TGTTACTTCGCACGGT-1-SN_092503	0.201942	2.75794	11.6717	2.32202	0.134199	0.37697	0.388716	40	OPC	1
TGTTGGATCACCCTGT-1-SN_092503	0.145279	1.49546	11.7021	0.85989	0.358467	0.601064	0.606332	43	OPC	1
TTACAGGGTTTACCTT-1-SN_092503	0.136307	-0.261954	11.6759	0.0391229	0.844051	0.93246	0.931371	39	OPC	1
TTCCTTCTCTCGTTTA-1-SN_092503	0.186343	1.77616	11.7947	1.42607	0.238348	0.500433	0.511253	48	OPC	1
TTCTAGTGTGGTTTGT-1-SN_092503	0.180506	-1.39536	11.5648	0.987142	0.325487	0.581301	0.587788	35	OPC	1
TTGAGTGCAACATCGT-1-SN_092503	0.152688	-1.13274	11.69	0.83239	0.366199	0.603851	0.608441	40	OPC	1
TTGAGTGCATACGCAT-1-SN_092503	0.143019	-1.03764	11.5681	0.524153	0.472634	0.719897	0.722775	35	OPC	1
TTGCATTAGGCCACTC-1-SN_092503	0.137761	0.429737	11.8375	0.136826	0.713104	0.862825	0.865239	51	OPC	1
TTGCCTGCAAGATGGC-1-SN_092503	0.165371	-0.176489	11.5197	0.012118	0.912809	0.963186	0.961084	33	OPC	1
TTGTGTTAGCACTGGA-1-SN_092503	0.164995	0.151281	11.5461	0.00936766	0.923304	0.964212	0.961791	33	OPC	1
AAAGAACTCATCACCC-1-SN_092504	0.179742	1.86617	11.6125	1.07929	0.304127	0.562937	0.570576	37	OPC	1
AACTTCTAGACCTTTG-1-SN_092504	0.218091	0.896719	11.6866	0.328548	0.569224	0.777987	0.780308	41	OPC	1
AAGTCGTCACCTCTAC-1-SN_092504	0.189522	-0.990942	11.6852	0.586801	0.447457	0.700686	0.705164	39	OPC	1
AAGTCGTGTTTCCAAG-1-SN_092504	0.172215	-0.187765	11.5153	0.0140441	0.906166	0.963186	0.961084	33	OPC	1
AATGACCCATGTTACG-1-SN_092504	0.447696	-0.0420922	11.7265	0.000742617	0.978374	0.990781	0.990779	40	OPC	1
ACAACCAAGGTTGTTC-1-SN_092504	0.15059	2.92801	11.7501	2.63333	0.111275	0.344014	0.358837	45	OPC	1
ACTATTCGTCACTAGT-1-SN_092504	0.338345	1.09745	11.6713	0.470295	0.496192	0.729348	0.734657	39	OPC	1
ACTTAGGGTTCCGCGA-1-SN_092504	0.162957	0.662875	11.7062	0.208236	0.650238	0.831769	0.835065	42	OPC	1
AGCGTATCAGAAATTG-1-SN_092504	0.146386	1.27014	11.6008	0.567819	0.454853	0.70433	0.708348	38	OPC	1
AGGAAATGTTGCCATA-1-SN_092504	0.160564	2.0042	11.6561	1.25013	0.269163	0.533687	0.542844	41	OPC	1
AGGACGAAGGTAGCAC-1-SN_092504	0.141333	2.22102	11.7774	1.95568	0.168484	0.428291	0.438449	47	OPC	1
AGGATAAGTAGCTTTG-1-SN_092504	0.158176	2.73231	11.6179	2.09677	0.154193	0.414148	0.427681	37	OPC	1
AGGCCACCAAATGCTC-1-SN_092504	0.166382	0.970478	11.6782	0.394334	0.533044	0.750875	0.754841	40	OPC	1
AGGGTCCGTTAACCTG-1-SN_092504	0.165769	1.5046	11.6507	0.757704	0.388435	0.633047	0.637607	40	OPC	1
AGTAGTCAGTTCCGGC-1-SN_092504	0.142416	0.858332	11.693	0.353178	0.555145	0.766238	0.768481	41	OPC	1
AGTCACACAAGTTGGG-1-SN_092504	0.148535	2.8806	11.6914	2.34065	0.132684	0.376498	0.387484	42	OPC	1
AGTTCCCTCGTGACTA-1-SN_092504	0.165306	2.79444	11.6886	2.65676	0.109738	0.344014	0.358837	41	OPC	1
ATACTTCAGGATTTCC-1-SN_092504	0.193664	4.17066	11.4898	3.8157	0.056953	0.219563	0.232198	32	OPC	1
ATAGAGAAGAGGCGGA-1-SN_092504	0.168541	2.10027	11.7221	1.55508	0.218513	0.482802	0.492156	43	OPC	1
ATCCACCGTGAGAGGG-1-SN_092504	0.171656	2.07184	11.7355	1.79858	0.186275	0.447615	0.457088	44	OPC	1
ATGAAAGAGGCGCTTC-1-SN_092504	0.184124	1.50087	11.7265	0.874183	0.354539	0.601064	0.606332	43	OPC	1
ATGAGGGCATGGAGAC-1-SN_092504	0.231595	0.787802	11.6181	0.230857	0.633099	0.820159	0.822328	38	OPC	1
ATGGGAGCAGCTCATA-1-SN_092504	0.181617	1.13161	11.7309	0.578976	0.450483	0.700686	0.705164	43	OPC	1
ATTCCATTCCACATAG-1-SN_092504	0.218631	-1.55134	11.5907	1.4219	0.239026	0.500433	0.511253	33	OPC	1
CACGTGGGTCTCTCTG-1-SN_092504	0.186563	2.93499	11.6898	2.6316	0.111389	0.344014	0.358837	42	OPC	1
CAGCAATGTCGTCGGT-1-SN_092504	0.181414	1.05438	11.6646	0.433664	0.513382	0.730623	0.734737	40	OPC	1
CAGGCCAGTCGTCTCT-1-SN_092504	0.170697	-0.71824	11.6625	0.284529	0.59624	0.796898	0.80083	39	OPC	1
CAGTTCCGTCGTCTCT-1-SN_092504	0.188991	1.89788	11.6272	1.12575	0.294061	0.555337	0.56351	38	OPC	1
CATACTTTCTGCATGA-1-SN_092504	0.155783	2.91698	11.6804	2.53358	0.118095	0.353021	0.365697	42	OPC	1
CATGCGGCAAGCTGTT-1-SN_092504	0.162925	1.1074	11.6689	0.53736	0.467139	0.717391	0.721939	41	OPC	1
CCCTGATAGCTTAGTC-1-SN_092504	0.222842	0.548755	11.5669	0.122956	0.727404	0.868844	0.870482	34	OPC	1
CCTGTTGTCCACTGAA-1-SN_092504	0.159606	1.10463	11.6873	0.50705	0.479909	0.724415	0.726993	41	OPC	1
CGAGTGCCATCCGAAT-1-SN_092504	0.193409	-0.0377053	11.6214	0.000465327	0.98288	0.991829	0.991528	37	OPC	1
CGCATGGGTCCAAATC-1-SN_092504	0.175694	4.25862	11.5332	3.99469	0.051652	0.209228	0.221968	34	OPC	1
CGGGTGTCAAGACAAT-1-SN_092504	0.179168	1.22692	11.5393	0.506187	0.480281	0.724415	0.726993	34	OPC	1
CTACCCATCAGGAAGC-1-SN_092504	0.171444	1.5733	11.7004	1.11649	0.296031	0.556863	0.564329	41	OPC	1
CTAGACACAAGATGGC-1-SN_092504	0.173713	1.04195	11.7091	0.487339	0.488527	0.724592	0.728201	42	OPC	1
CTCATTACATGGCCCA-1-SN_092504	0.27091	4.12417	11.4669	3.70573	0.0605042	0.22689	0.23929	30	OPC	1
CTCCATGAGAGTTGAT-1-SN_092504	0.179851	4.59297	11.7011	5.05084	0.0295177	0.160198	0.172196	43	OPC	1
CTGCATCCAACCGTGC-1-SN_092504	0.154367	-0.163537	11.6828	0.0138973	0.906655	0.963186	0.961084	40	OPC	1
CTGCTCAAGTACAGCG-1-SN_092504	0.210769	2.3861	11.4963	1.50496	0.225968	0.491502	0.502001	31	OPC	1
CTGTAGAAGTGATTCC-1-SN_092504	0.225771	2.89763	11.6704	2.31227	0.134999	0.377323	0.389415	41	OPC	1
CTTCCTTGTGTGCCTG-1-SN_092504	0.2122	-1.72614	11.7215	2.06692	0.157094	0.415533	0.429555	40	OPC	1
CTTTCAAAGTCATAGA-1-SN_092504	0.188236	4.1465	11.4778	3.87364	0.0551744	0.217818	0.230008	31	OPC	1
GAAACCTAGCATCGAG-1-SN_092504	0.163174	-1.71359	11.5999	1.69919	0.198689	0.462781	0.469414	36	OPC	1
GAAGGACCACTTCCTG-1-SN_092504	0.415802	2.45482	11.529	1.51773	0.22404	0.490783	0.501028	33	OPC	1
GAATCACCAGGGTCTC-1-SN_092504	0.186185	1.66898	11.7448	1.09924	0.299749	0.558533	0.566238	45	OPC	1
GACACGCAGTTGTACC-1-SN_092504	0.19202	2.97885	11.7734	2.82662	0.0992916	0.322772	0.339471	46	OPC	1
GAGTCTAGTGCACGCT-1-SN_092504	0.247697	0.930449	11.8235	0.455171	0.503232	0.730623	0.734737	49	OPC	1
GAGTTTGCAACAACAA-1-SN_092504	0.162269	1.99027	11.6494	1.29875	0.260168	0.532725	0.542844	38	OPC	1
GATGGAGTCTTCGGTC-1-SN_092504	0.139741	-0.102309	11.6097	0.00447589	0.946941	0.972662	0.971667	39	OPC	1
GATTTCTCAGGGAATC-1-SN_092504	0.183537	1.5828	11.7204	1.02401	0.316707	0.571308	0.577609	43	OPC	1
GCACTAAGTTTAGTCG-1-SN_092504	0.156422	2.96252	11.7657	2.76582	0.102896	0.332479	0.349238	46	OPC	1
GCAGCTGCATAGAATG-1-SN_092504	0.150268	-0.73583	11.664	0.290703	0.592294	0.796898	0.80083	41	OPC	1
GCCAGCACAGCGGATA-1-SN_092504	0.176144	-0.569414	11.7026	0.190382	0.66458	0.839317	0.842131	42	OPC	1
GCTACAACACAATGTC-1-SN_092504	0.594965	0.076714	11.8545	0.00519972	0.942818	0.972662	0.971667	47	OPC	1
GCTACAATCTACTTCA-1-SN_092504	0.229585	0.149562	11.6518	0.0115304	0.914941	0.963186	0.961084	38	OPC	1
GCTGGGTAGTGCACAG-1-SN_092504	0.152424	0.642683	11.772	0.245697	0.622412	0.811022	0.813084	43	OPC	1
GGAGGATCAGTTAAAG-1-SN_092504	0.181749	1.06336	11.682	0.502031	0.482079	0.724415	0.726993	40	OPC	1
GGCTGTGGTGCACATT-1-SN_092504	0.146994	0.617623	11.7257	0.196121	0.659884	0.839317	0.842131	43	OPC	1
GGGTGAACATCATTTC-1-SN_092504	0.153264	1.40374	11.7495	0.841208	0.363694	0.601495	0.606419	44	OPC	1
GGTGTCGGTATGAGAT-1-SN_092504	0.156595	1.53494	11.7048	0.847904	0.361809	0.601064	0.606332	43	OPC	1
GGTTGTACAACAACAA-1-SN_092504	0.148812	-0.962605	11.5623	0.444435	0.508221	0.730623	0.734737	36	OPC	1
GTAACCATCCTAAACG-1-SN_092504	0.175963	1.9044	11.599	1.09046	0.301666	0.560237	0.567881	38	OPC	1
GTAAGTCAGGAATTAC-1-SN_092504	0.240757	1.84508	11.6327	1.20036	0.278785	0.539242	0.548175	38	OPC	1
GTCGTTCTCCATTCAT-1-SN_092504	0.165015	0.920104	11.7261	0.371074	0.545328	0.757631	0.760556	44	OPC	1
GTGCTGGGTATTGCCA-1-SN_092504	0.16262	1.87661	11.5957	1.0478	0.31121	0.570704	0.577609	37	OPC	1
GTGTGGCAGGCCTGCT-1-SN_092504	0.152205	2.84168	11.6722	2.4084	0.127337	0.368815	0.380121	42	OPC	1
GTGTTAGTCTGCCTCA-1-SN_092504	0.158922	1.55595	11.7302	0.972011	0.329185	0.586033	0.592284	43	OPC	1
GTTCCGTCATGGGAAC-1-SN_092504	0.186445	1.17615	11.5586	0.444452	0.508214	0.730623	0.734737	34	OPC	1
GTTGCTCCATCCTTGC-1-SN_092504	0.16171	4.58074	11.6949	4.83916	0.032951	0.162454	0.173275	43	OPC	1
TACTGCCGTGCCGGTT-1-SN_092504	0.16713	-0.407282	11.5843	0.0881593	0.767828	0.896278	0.896176	34	OPC	1
TACTTCAAGCAGTACG-1-SN_092504	0.157668	3.27053	11.865	3.99578	0.0514823	0.209228	0.221968	52	OPC	1
TAGGTTGGTTAATGAG-1-SN_092504	0.205091	0.482569	11.6767	0.108818	0.742948	0.877695	0.87832	39	OPC	1
TATCTTGTCTGAATCG-1-SN_092504	0.169447	4.212	11.5099	4.34621	0.0427446	0.186674	0.19843	33	OPC	1
TCAGTTTGTCCAATCA-1-SN_092504	0.203779	3.0253	11.7632	2.87271	0.0966533	0.319699	0.336731	46	OPC	1
TCATACTCAAATTAGG-1-SN_092504	0.155253	0.870997	11.583	0.26494	0.609138	0.80448	0.807207	37	OPC	1
TCATGAGGTCACCGAC-1-SN_092504	0.201441	0.145287	11.5865	0.00956521	0.922502	0.964212	0.961791	36	OPC	1
TCATTACGTGAGACCA-1-SN_092504	0.165412	1.68625	11.9295	1.54609	0.219949	0.484062	0.493213	57	OPC	1
TGACAGTTCTAATTCC-1-SN_092504	0.23202	1.06129	11.7343	0.457351	0.502151	0.730623	0.734737	44	OPC	1
TGAGTCATCGGCAGTC-1-SN_092504	0.169861	1.30821	11.5769	0.577013	0.451247	0.700686	0.705164	37	OPC	1
TGATGCATCCTGTTGC-1-SN_092504	0.287962	0.662687	11.7419	0.222098	0.639608	0.825729	0.828619	43	OPC	1
TGCACGGCAGAGAAAG-1-SN_092504	0.166308	0.375252	11.7886	0.0773001	0.782199	0.905278	0.904874	46	OPC	1
TGCTTGCGTGCTGATT-1-SN_092504	0.17045	-0.600206	11.5504	0.160471	0.690523	0.85064	0.853003	35	OPC	1
TGGGCTGAGGTACAAT-1-SN_092504	0.210166	-1.59866	11.4956	1.2109	0.276711	0.538959	0.547952	31	OPC	1
TGGTAGTAGCTAGAAT-1-SN_092504	0.146895	0.567354	11.6041	0.129752	0.72029	0.864038	0.865662	38	OPC	1
TGTACAGGTCTGCGCA-1-SN_092504	0.167764	2.63282	11.6133	2.03482	0.160286	0.418067	0.431027	38	OPC	1
TGTGGCGCAACGTATC-1-SN_092504	0.180184	0.805467	11.6066	0.229869	0.633826	0.820159	0.822328	37	OPC	1
TTACTGTGTATGTGTC-1-SN_092504	0.182829	0.211086	11.6685	0.0238126	0.878018	0.953033	0.951518	40	OPC	1
TTCATGTCATTGACAC-1-SN_092504	0.150897	-0.521231	11.6942	0.150429	0.699862	0.856067	0.858185	42	OPC	1
TTCCTTCCAATGAACA-1-SN_092504	0.204851	0.346772	11.6374	0.0477637	0.827939	0.927491	0.926311	39	OPC	1
TTCTGTAAGATAACGT-1-SN_092504	0.178118	2.00027	11.6447	1.23972	0.27114	0.533687	0.542844	40	OPC	1
TTCTGTAGTTGGGATG-1-SN_092504	0.201701	1.28076	11.6286	0.58043	0.449918	0.700686	0.705164	37	OPC	1
TTGGATGTCCTCTGCA-1-SN_092504	0.293961	-0.135832	11.568	0.00727176	0.932402	0.968797	0.967056	35	OPC	1
TTGTGTTAGGTCGCCT-1-SN_092504	0.201797	1.20857	11.5967	0.496678	0.484412	0.724592	0.728201	36	OPC	1
TTTGGAGTCAGGACAG-1-SN_092504	0.147415	1.17502	11.582	0.433095	0.513658	0.730623	0.734737	36	OPC	1
AAGCGTTAGGGAGATA-1-SN_011501	0.212129	3.13996	11.8457	5.19293	0.0272255	0.158532	0.172196	36	OPC	1
ACTTCGCGTTAAACCC-1-SN_011501	0.307086	4.97453	11.9475	11.4391	0.0014888	0.0496941	0.0550303	38	OPC	1
ATACCTTGTAGCACGA-1-SN_011501	0.137551	0.568582	11.9319	0.379992	0.540557	0.757322	0.76045	46	OPC	1
ATAGGCTGTTACTCAG-1-SN_011501	0.226533	1.46941	11.8515	1.59339	0.213017	0.478219	0.486504	33	OPC	1
ATCGTCCAGACGCCAA-1-SN_011501	0.223012	3.1398	11.8298	5.7978	0.0199884	0.129925	0.141347	33	OPC	1
ATGATCGTCCCTGTTG-1-SN_011501	0.154375	2.66605	12.0605	5.07067	0.0290059	0.160198	0.172196	46	OPC	1
CAACAGTAGCTGGCCT-1-SN_011501	0.154819	1.7798	11.86	2.48534	0.121562	0.358401	0.369826	44	OPC	1
CATTGCCTCTGAGGCC-1-SN_011501	0.176205	-0.121273	11.9551	0.0212884	0.884615	0.954632	0.952726	46	OPC	1
CGATGGCGTGATGTAA-1-SN_011501	0.169657	5.0463	11.9844	13.5286	0.000620239	0.0496941	0.0550303	43	OPC	1
CGGAGAAAGTTCCATG-1-SN_011501	0.234711	3.1259	11.8584	4.90896	0.0315557	0.162454	0.173275	32	OPC	1
CGTTGGGGTGGCTTGC-1-SN_011501	0.152476	2.13035	12.0192	3.66262	0.0616946	0.22689	0.23929	46	OPC	1
GAGGGATAGCGCCTTG-1-SN_011501	0.169795	2.56199	11.988	6.16196	0.0166495	0.117902	0.128121	45	OPC	1
GATCACAGTTTATGCG-1-SN_011501	0.263733	3.27789	11.9525	6.09026	0.0172564	0.119091	0.129701	36	OPC	1
GCATCTCTCGAATGCT-1-SN_011501	0.165291	-0.202955	11.88	0.0544522	0.816494	0.919007	0.917756	40	OPC	1
GGGACAATCTCAAAGC-1-SN_011501	0.151073	3.60228	12.1484	6.98006	0.0111322	0.0957491	0.106328	48	OPC	1
GGGTTATCATGTTACG-1-SN_011501	0.282466	4.7263	11.7843	8.8138	0.0047607	0.0633627	0.0721155	33	OPC	1
GTGAGCCAGCTGCCTG-1-SN_011501	0.241229	5.37512	12.217	8.08983	0.00665313	0.0791297	0.0909669	47	OPC	1
GTTACGAGTATGATCC-1-SN_011501	0.624722	0.816791	11.7021	0.323603	0.572136	0.780058	0.783741	42	OPC	1
TACCTCGGTGAGCGAT-1-SN_011501	0.148177	1.43232	12.0376	2.00339	0.163485	0.421142	0.434008	45	OPC	1
TCCTTTCAGTTAGTGA-1-SN_011501	0.156261	0.46431	11.8584	0.236306	0.629127	0.817865	0.819634	40	OPC	1
TGAACGTAGGTGCCAA-1-SN_011501	0.298367	2.00966	11.7128	2.06188	0.15759	0.415533	0.429635	31	OPC	1
TTGTGGACAGTAGGAC-1-SN_011501	0.14735	0.0249169	11.7247	0.000461122	0.982958	0.991829	0.991528	36	OPC	1
TTTGATCTCCTGTTAT-1-SN_011501	0.143661	0.577975	11.8205	0.334407	0.565813	0.775219	0.777216	39	OPC	1
AAGGAATCAATTGGTC-1-SN_011502	0.195587	-0.723045	11.7942	0.466329	0.498005	0.729348	0.734657	36	OPC	1
AATTTCCAGCATCCTA-1-SN_011502	0.168988	3.38945	12.0045	7.80597	0.0074911	0.0854597	0.0974921	43	OPC	1
AGAACAAGTAGGTACG-1-SN_011502	0.203991	5.26711	12.1424	10.2741	0.00247079	0.0496941	0.0550303	46	OPC	1
AGATGAACACAACCGC-1-SN_011502	0.194005	0.299483	11.8828	0.107689	0.744235	0.877695	0.87832	42	OPC	1
AGATGCTGTAGACAGC-1-SN_011502	0.222012	5.2835	12.149	9.68981	0.00320278	0.0526575	0.0581391	46	OPC	1
AGATGCTGTGAGGAAA-1-SN_011502	0.233805	4.77934	11.8186	8.96322	0.00444658	0.0633627	0.0711838	34	OPC	1
ATAGACCAGCGTGTCC-1-SN_011502	0.219368	5.0995	12.0274	11.6911	0.00133671	0.0496941	0.0550303	43	OPC	1
ATCCACCGTCAGGTAG-1-SN_011502	0.191094	3.17753	11.8978	6.88758	0.0116443	0.0962176	0.106696	40	OPC	1
ATTCCCGGTCACAGAG-1-SN_011502	0.17092	3.63714	12.1832	6.25168	0.015922	0.117902	0.128121	46	OPC	1
ATTTACCGTAATGCGG-1-SN_011502	0.173402	4.9936	11.9589	11.3848	0.00152392	0.0496941	0.0550303	40	OPC	1
CAAGGGATCTGTAACG-1-SN_011502	0.138484	1.59422	11.9338	2.71378	0.106099	0.340543	0.356763	48	OPC	1
CACCAAAGTGTCCAAT-1-SN_011502	0.261092	3.50972	12.0797	6.16041	0.0166623	0.117902	0.128121	41	OPC	1
CAGCGTGAGCGAGTCA-1-SN_011502	0.161114	1.89146	12.1135	2.63306	0.111293	0.344014	0.358837	47	OPC	1
CAGGCCACATGACGTT-1-SN_011502	0.177814	1.49081	11.8366	1.67707	0.201587	0.467545	0.474216	36	OPC	1
CCCTCTCCATATGAAG-1-SN_011502	0.334843	4.78704	11.8361	8.36179	0.00586246	0.0712416	0.0816572	30	OPC	1
CCGAACGCAAGTATCC-1-SN_011502	0.268607	2.11888	11.7371	2.32919	0.133613	0.37697	0.388716	34	OPC	1
CCTCATGAGATTGTGA-1-SN_011502	0.200954	3.41317	12.0201	8.49784	0.00541426	0.0703772	0.0800586	44	OPC	1
CGACAGCCAGATCACT-1-SN_011502	0.20045	4.94959	11.9429	9.43413	0.00359225	0.0573733	0.0633487	36	OPC	1
CTATAGGGTGGACTGA-1-SN_011502	0.272174	1.01973	11.8613	0.912023	0.344423	0.59829	0.60403	41	OPC	1
CTCAGGGTCGAACGCC-1-SN_011502	0.186314	0.86675	11.8735	0.792873	0.37773	0.619211	0.623466	38	OPC	1
CTTCCTTAGACGACTG-1-SN_011502	0.13009	-1.31551	12.0176	2.60501	0.113165	0.345678	0.359235	51	OPC	1
GACCAATAGTAAGAGG-1-SN_011502	0.147716	0.296689	11.9667	0.10243	0.75034	0.883031	0.883236	51	OPC	1
GAGGGTAAGCGCCCAT-1-SN_011502	0.186599	5.08001	12.0116	11.1616	0.00167766	0.0496941	0.0550303	43	OPC	1
GAGTGAGGTCTCTCCA-1-SN_011502	0.192627	3.08788	11.8512	5.55118	0.022653	0.137784	0.149423	35	OPC	1
GCGTGCAGTTCGAAGG-1-SN_011502	0.301432	4.81707	11.8407	9.09357	0.00419047	0.061644	0.0686071	34	OPC	1
GCTGAATGTCAGTCTA-1-SN_011502	0.148392	2.13919	11.9995	3.68074	0.0610779	0.22689	0.23929	48	OPC	1
GGAATGGTCTTCTTCC-1-SN_011502	0.176809	3.05189	11.7909	4.86668	0.0322617	0.162454	0.173275	35	OPC	1
GGATCTACACCTTCGT-1-SN_011502	0.180808	0.165667	11.6649	0.0171473	0.896371	0.962042	0.9596	35	OPC	1
GGCAGTCTCCTGCTAC-1-SN_011502	0.145232	0.25819	11.9385	0.0802129	0.778242	0.904444	0.904239	41	OPC	1
GGGCCATTCAAATGAG-1-SN_011502	0.178811	-0.684917	11.734	0.369462	0.546199	0.757631	0.760556	38	OPC	1
GGGTAGATCGGATACT-1-SN_011502	0.208515	5.14439	12.0622	10.8707	0.00190287	0.0496941	0.0550303	42	OPC	1
GGTAACTTCAGTGTGT-1-SN_011502	0.15474	3.03087	11.806	4.91831	0.031402	0.162454	0.173275	41	OPC	1
GGTCTGGCATGTTTGG-1-SN_011502	0.209386	0.538857	11.786	0.21005	0.648823	0.831769	0.835065	33	OPC	1
GTACAGTGTGTCGATT-1-SN_011502	0.203258	0.759543	11.781	0.445705	0.507619	0.730623	0.734737	35	OPC	1
TAGGTTGTCCACAGCG-1-SN_011502	0.368273	2.00566	11.7098	1.64129	0.206381	0.472815	0.481063	31	OPC	1
TATGTTCCATCGAAGG-1-SN_011502	0.164613	3.36122	12.0189	7.00915	0.0109761	0.0957491	0.106328	42	OPC	1
TCAAGCAAGCCATTCA-1-SN_011502	0.154955	3.06158	11.8294	6.16427	0.0166304	0.117902	0.128121	37	OPC	1
TCATGGATCGAACGGA-1-SN_011502	0.239071	1.88317	11.9148	2.96035	0.0918518	0.307456	0.324285	40	OPC	1
TCCTGCAAGTGCCCGT-1-SN_011502	0.174331	1.24065	11.7776	1.03976	0.313053	0.570704	0.577609	37	OPC	1
TGCGGGTGTGACTGTT-1-SN_011502	0.203433	1.06786	11.8205	0.913827	0.343951	0.59829	0.60403	38	OPC	1
TGTCCACGTACCGTGC-1-SN_011502	0.223013	5.0283	11.979	11.7638	0.00129594	0.0496941	0.0550303	41	OPC	1
TGTTCCGGTATCACGT-1-SN_011502	0.196191	5.19899	12.0833	12.7047	0.000871852	0.0496941	0.0550303	47	OPC	1
ACACCAATCATGCCAA-1-SN_011503	0.265235	1.627	11.9415	2.11092	0.15284	0.412741	0.426363	36	OPC	1
ACCACAATCTTCCTAA-1-SN_011503	0.177671	-1.44068	11.7689	2.19603	0.144984	0.397285	0.409811	39	OPC	1
AGAACAAGTGCTATTG-1-SN_011503	0.173289	-1.21935	11.7828	1.59512	0.212774	0.478219	0.486504	41	OPC	1
AGAAGTAGTCGAAGCA-1-SN_011503	0.156135	-1.61451	11.9326	4.52505	0.0386336	0.174163	0.185641	47	OPC	1
AGGGTTTTCAGTGCGC-1-SN_011503	0.154342	-0.730594	11.767	0.530813	0.469849	0.719337	0.722751	40	OPC	1
ATCCATTTCCGACGGT-1-SN_011503	0.160156	-0.823155	11.7747	0.630895	0.430986	0.682496	0.687564	40	OPC	1
ATGATCGTCTCGGCTT-1-SN_011503	0.208533	3.3102	11.9595	7.25581	0.0097425	0.0923061	0.103647	40	OPC	1
ATTTACCAGAAGGGAT-1-SN_011503	0.247438	0.907081	11.7218	0.484086	0.489974	0.724592	0.728201	34	OPC	1
CAACAACCATACAGCT-1-SN_011503	0.211842	0.958637	12.0281	0.891829	0.349771	0.601064	0.606332	43	OPC	1
CACGGGTCAGTAACCT-1-SN_011503	0.152023	-0.377243	11.936	0.160103	0.690859	0.85064	0.853003	52	OPC	1
CCGCAAGAGCGCCTAC-1-SN_011503	0.151222	-2.26953	11.6285	3.34629	0.0736505	0.258935	0.27309	37	OPC	1
CCTCCTCAGCAAGTGC-1-SN_011503	0.166998	-0.154372	11.8925	0.0297216	0.863857	0.944603	0.943507	40	OPC	1
CTATCCGGTTTCGTTT-1-SN_011503	0.173947	0.947032	12.0399	0.93164	0.339336	0.59829	0.60403	43	OPC	1
CTTACCGAGAGTTCGG-1-SN_011503	0.197623	-1.86574	11.6196	2.37678	0.129801	0.372097	0.383559	34	OPC	1
GATGTTGTCGCTCTCA-1-SN_011503	0.182812	-0.932826	11.9088	1.21447	0.276013	0.538959	0.547952	42	OPC	1
GCAGGCTAGTATAGAC-1-SN_011503	0.224225	1.52477	11.8794	2.01716	0.162073	0.41944	0.432776	36	OPC	1
GCCATTCTCCAACCGG-1-SN_011503	0.164069	0.481814	11.9687	0.258137	0.613759	0.80448	0.807207	44	OPC	1
GCCGATGGTTAGCGGA-1-SN_011503	0.185069	-1.44006	11.6852	1.46126	0.232724	0.495165	0.50545	34	OPC	1
GTCAAGTAGTAGATCA-1-SN_011503	0.188966	5.06439	11.9865	11.8177	0.00126655	0.0496941	0.0550303	44	OPC	1
GTTAGTGCACTATGTG-1-SN_011503	0.139336	-0.771736	11.7007	0.438142	0.511226	0.730623	0.734737	38	OPC	1
TACATTCAGGCTCTAT-1-SN_011503	0.161429	2.06917	11.9904	4.3473	0.0424781	0.186674	0.19843	47	OPC	1
TCGAACAGTCCTCAGG-1-SN_011503	0.163459	-0.135715	11.8458	0.0215539	0.883903	0.954632	0.952726	43	OPC	1
TGAGCGCGTAGTTACC-1-SN_011503	0.220828	0.544622	11.6111	0.140432	0.709523	0.862225	0.863757	30	OPC	1
TGTACAGTCTTTACAC-1-SN_011503	0.202434	2.80587	12.1406	4.5949	0.0372275	0.169189	0.180688	45	OPC	1
TTCCTCTAGAAGATCT-1-SN_011503	0.169891	4.89499	11.8754	11.6101	0.00138371	0.0496941	0.0550303	41	OPC	1
TTTACCAAGGTTGGAC-1-SN_011503	0.176076	-1.27444	12.0143	2.47712	0.122165	0.358401	0.369826	52	OPC	1
TTTGATCCATCACGGC-1-SN_011503	0.179266	-0.00893407	11.6572	2.34923e-05	0.996153	0.997938	0.997632	37	OPC	1
AAGACAAAGTGTAGTA-1-SN_011504	0.123595	-1.73947	11.9363	5.0481	0.0293479	0.160198	0.172196	52	OPC	1
ACAGAAATCCATTGCC-1-SN_011504	0.211866	2.59591	11.9726	4.7857	0.0336618	0.163626	0.174657	39	OPC	1
ACTATTCCATACAGAA-1-SN_011504	0.269645	-0.216847	11.7068	0.0291402	0.865182	0.944603	0.943714	32	OPC	1
ACTCTCGGTCGTCAGC-1-SN_011504	0.241811	0.738523	11.7139	0.318807	0.574988	0.782039	0.786204	38	OPC	1
AGGGCCTGTCGTGATT-1-SN_011504	0.211014	4.69772	11.7663	8.48426	0.00553953	0.0703772	0.080091	32	OPC	1
AGTTCGAGTGGAAGTC-1-SN_011504	0.176145	2.73175	12.0888	4.84194	0.0326827	0.162454	0.173275	44	OPC	1
CAAAGAAGTTAAGACA-1-SN_011504	0.185602	-0.0959009	11.886	0.0128437	0.910248	0.963186	0.961084	41	OPC	1
CATCGCTGTTCAAACC-1-SN_011504	0.198498	0.173371	11.9736	0.033299	0.855984	0.940138	0.939174	42	OPC	1
CCAAGCGGTTATCTGG-1-SN_011504	0.166634	-1.412	11.6764	1.57435	0.215727	0.482366	0.490514	36	OPC	1
CCCGAAGTCGAGTGAG-1-SN_011504	0.155746	-0.0703226	11.8015	0.00507027	0.943534	0.972662	0.971667	38	OPC	1
CTCATTACATCCTTGC-1-SN_011504	0.443753	1.47534	11.8331	1.5581	0.218074	0.482802	0.492156	33	OPC	1
CTGAGCGCAGCGTGAA-1-SN_011504	0.26931	2.17348	12.059	3.02053	0.0887096	0.300537	0.316819	40	OPC	1
GCATGATCAACCTAAC-1-SN_011504	0.199615	2.59747	12.0063	4.65637	0.0360361	0.16897	0.180688	40	OPC	1
GGAATCTTCACTTGGA-1-SN_011504	0.170608	-1.14815	11.9285	1.93828	0.170352	0.428291	0.438449	45	OPC	1
GGGTCACCAAGCGAAC-1-SN_011504	0.150118	4.67072	11.7463	7.75426	0.00778781	0.0861254	0.0974921	36	OPC	1
GTAACCACACACACGC-1-SN_011504	0.18679	-0.96987	12.0281	1.25085	0.269026	0.533687	0.542844	48	OPC	1
GTCTTTACAGAGGCAT-1-SN_011504	0.147095	-0.577025	11.6205	0.192129	0.663141	0.839317	0.842131	34	OPC	1
TGCTCCAGTACTAACC-1-SN_011504	0.266038	1.34524	11.9619	1.46313	0.232431	0.495165	0.50545	38	OPC	1
TGGAACTGTTGACGGA-1-SN_011504	0.157788	-0.515811	11.7819	0.275018	0.602429	0.798005	0.801649	39	OPC	1
TTCTTGACATCGGCCA-1-SN_011504	0.15608	1.72835	11.7875	2.02977	0.160795	0.418067	0.431027	36	OPC	1
CACAACAAGAAGAACG-1-SN_011505	0.221297	0.929007	11.8992	0.717722	0.401149	0.644375	0.649261	36	OPC	1
GACTCAAGTGCGTCGT-1-SN_011505	0.277432	4.98616	11.9532	12.2777	0.00104258	0.0496941	0.0550303	39	OPC	1
GATGACTCAGCACAAG-1-SN_011505	0.297152	4.63185	11.7279	7.10823	0.0105928	0.0955062	0.106328	30	OPC	1
GCGAGAAAGCAAGGAA-1-SN_011505	0.176799	-0.265376	11.9796	0.0951777	0.759047	0.891402	0.89156	44	OPC	1
TGAGCGCTCCACAAGT-1-SN_011505	0.195382	5.55379	12.3328	8.39629	0.00576952	0.0712416	0.0814615	56	OPC	1
TGTCCACAGTGCAGGT-1-SN_011505	0.302844	5.54665	12.3385	7.1189	0.0105386	0.0955062	0.106328	52	OPC	1
TTCGGTCCATCGAACT-1-SN_011505	0.22725	3.50012	12.0871	6.17049	0.0165789	0.117902	0.128121	43	OPC	1
ACGGGTCTCGAAATCC-1-SN_011506	0.204426	5.05721	12.0034	10.1826	0.0025726	0.0496941	0.0550303	40	OPC	1
AGACCATTCTCTAGGA-1-SN_011506	0.270629	4.66743	11.75	7.35174	0.00942641	0.0923061	0.103647	30	OPC	1
AGGGCCTCATTGACTG-1-SN_011506	0.198668	4.91304	11.9069	9.77109	0.00308853	0.0523179	0.0575922	37	OPC	1
ATGCGATTCGCTAATG-1-SN_011506	0.199462	2.69313	12.0641	4.70637	0.0350973	0.167687	0.178796	43	OPC	1
CAATCGAGTCAGTCTA-1-SN_011506	0.231863	5.11208	12.0441	10.2196	0.00253095	0.0496941	0.0550303	40	OPC	1
CATCCGTTCGCCTATC-1-SN_011506	0.191705	4.81286	11.8317	10.9566	0.00183325	0.0496941	0.0550303	38	OPC	1
CCCGGAAAGATTGGGC-1-SN_011506	0.176169	0.624988	11.8335	0.350552	0.556615	0.766373	0.768556	37	OPC	1
CGAGGAATCTATTCGT-1-SN_011506	0.21881	2.94506	12.2166	4.27171	0.0442374	0.190221	0.20275	47	OPC	1
CGGGTGTGTGGTAACG-1-SN_011506	0.199332	5.40144	12.2249	9.3348	0.00375679	0.0583346	0.0644026	51	OPC	1
CGTAGTACACATTCTT-1-SN_011506	0.182089	2.07474	12.2259	2.38832	0.128895	0.371405	0.382738	48	OPC	1
CTCAACCCATGGGTTT-1-SN_011506	0.23753	4.90982	11.912	10.4728	0.00226402	0.0496941	0.0550303	36	OPC	1
CTCTCGATCATTGAGC-1-SN_011506	0.207328	2.55775	11.9705	4.83376	0.0328232	0.162454	0.173275	38	OPC	1
GACCGTGCAGGTTCCG-1-SN_011506	0.196693	4.84586	11.85	10.1012	0.00266694	0.0496941	0.0550303	38	OPC	1
GCCGATGAGGAGACCT-1-SN_011506	0.221384	3.05758	11.8219	5.55502	0.0226087	0.137784	0.149423	39	OPC	1
GTCCCATTCGTGGCTG-1-SN_011506	0.191764	1.32851	11.7838	1.26203	0.266925	0.533687	0.542844	37	OPC	1
GTTTGGATCGTGCACG-1-SN_011506	0.194442	1.13157	11.9876	1.24301	0.270512	0.533687	0.542844	40	OPC	1
TACAGGTAGCTTGTGT-1-SN_011506	0.189849	1.21129	11.8893	1.27255	0.264966	0.533687	0.542844	38	OPC	1
TCAAGACTCTCCCTAG-1-SN_011506	0.212612	1.54073	11.6789	1.0642	0.307494	0.567291	0.575247	34	OPC	1
TGAGACTAGGGTTAAT-1-SN_011506	0.133179	0.0431607	11.7782	0.00165908	0.967681	0.983516	0.982549	39	OPC	1
TGGGAGACAGTCGGAA-1-SN_011506	0.244707	5.22193	12.1062	11.0283	0.00177717	0.0496941	0.0550303	46	OPC	1
TTAGGCATCAAGTGTC-1-SN_011506	0.155761	2.4259	11.8943	4.85667	0.0324313	0.162454	0.173275	40	OPC	1
AAGCATCAGGTCCCGT-1-SN_011507	0.215768	2.76575	12.1143	4.46339	0.0399226	0.178534	0.190459	44	OPC	1
AAGCGAGTCGGCATCG-1-SN_011507	0.262897	4.67439	11.753	7.95924	0.00707232	0.0823631	0.0950947	31	OPC	1
ACCCAAAAGTCTGGTT-1-SN_011507	0.204543	5.10923	12.0358	10.8011	0.00196136	0.0496941	0.0550303	42	OPC	1
AGGCCACCATGACAGG-1-SN_011507	0.196401	4.96568	11.9423	12.4103	0.000986088	0.0496941	0.0550303	39	OPC	1
CGAGGAACACAAGCTT-1-SN_011507	0.191601	4.81708	11.8351	10.1129	0.00265317	0.0496941	0.0550303	37	OPC	1
CGAGTGCGTGGCCCAT-1-SN_011507	0.158211	3.42277	12.0493	6.30245	0.0155255	0.117902	0.128121	46	OPC	1
CTGAGGCTCTCGACGG-1-SN_011507	0.191674	3.51198	12.098	6.64115	0.0131353	0.104895	0.116206	43	OPC	1
CTGTGAAGTAGGTCAG-1-SN_011507	0.148639	1.4389	11.8995	1.94307	0.169836	0.428291	0.438449	44	OPC	1
GACAGCCAGAGTTCGG-1-SN_011507	0.286676	4.77141	11.809	8.85346	0.0046751	0.0633627	0.0720721	35	OPC	1
GTGATGTCAGATAAAC-1-SN_011507	0.180915	0.940835	11.956	0.872573	0.354978	0.601064	0.606332	43	OPC	1
GTGCACGAGACTGGGT-1-SN_011507	0.184208	5.32853	12.1659	11.3139	0.00157104	0.0496941	0.0550303	52	OPC	1
TAAGCACGTATCACCA-1-SN_011507	0.174508	3.10629	11.7975	5.04758	0.0293559	0.160198	0.172196	35	OPC	1
TCACTATAGTGAATAC-1-SN_011507	0.200632	1.12327	12.1033	1.15645	0.287647	0.548786	0.557276	47	OPC	1
TCAGCAAAGAAGCGAA-1-SN_011507	0.230681	3.37103	12.0051	5.90821	0.0189062	0.125816	0.137081	39	OPC	1
AACCTTTAGTAGCATA-1-SN_011508	0.192841	3.25812	11.9349	6.877	0.0117045	0.0962176	0.106696	37	OPC	1
AACCTTTGTTGCTCAA-1-SN_011508	0.158807	0.42076	12.0495	0.17018	0.681812	0.85064	0.853003	44	OPC	1
AATGACCCATCATTGG-1-SN_011508	0.249747	0.825378	11.7991	0.470492	0.496102	0.729348	0.734657	32	OPC	1
AATGACCTCGAAGGAC-1-SN_011508	0.218807	0.00277516	11.8956	6.42738e-08	0.999799	0.999799	0.999799	39	OPC	1
AGGACTTCAACATCGT-1-SN_011508	0.216752	-0.0816838	11.77	0.00561759	0.940569	0.972662	0.971667	35	OPC	1
AGTCATGCATTGGATC-1-SN_011508	0.165653	3.25684	11.9274	6.20006	0.0163363	0.117902	0.128121	39	OPC	1
ATACCTTGTTTACTGG-1-SN_011508	0.182099	-0.377863	11.8268	0.154526	0.696009	0.853222	0.855716	41	OPC	1
CGAATTGCATATCTCT-1-SN_011508	0.259013	3.33187	11.9693	5.92771	0.0187216	0.125816	0.137081	36	OPC	1
GAGACCCAGAATCTAG-1-SN_011508	0.220166	2.92888	12.2251	4.13799	0.0475472	0.199841	0.212853	47	OPC	1
GTTAGACTCGTGCAGC-1-SN_011508	0.283131	-0.0813062	11.7025	0.00399176	0.949889	0.972662	0.971681	33	OPC	1
TCACATTCACATCATG-1-SN_011508	0.133222	-0.339887	11.8944	0.144434	0.70561	0.859337	0.860532	46	OPC	1
TGCAGATTCTATCACT-1-SN_011508	0.196552	-0.590393	11.8587	0.393898	0.533269	0.750875	0.754841	39	OPC	1
TTTGACTCAGAACTTC-1-SN_062201	7.47918	-6.92333	11.8462	16.2427	5.64625e-05	0.000790551	0.000865773	34	oli_NLGN1	0.764706
GATGACTTCCTAAACG-1-SN_062201	6.06808	-9.74876	12.6982	15.1795	9.88957e-05	0.000790551	0.000865773	63	oli_SGCZ	0.761905
TGCAGTAGTAGAGACC-1-SN_062201	6.23024	-9.23002	12.2068	17.8484	2.43015e-05	0.000759658	0.000861312	44	oli_SGCZ	0.772727
CACTTCGTCTCATTGT-1-SN_062201	6.16411	-7.49643	12.3552	9.61849	0.00193585	0.0120921	0.0132715	51	oli_NLGN1	0.803922
AGTAGTCTCCGCAAAT-1-SN_062201	5.92966	-9.74876	12.6982	15.1795	9.88957e-05	0.000790551	0.000865773	63	oli_SGCZ	0.809524
CGGCAGTAGACTTAAG-1-SN_062201	5.78654	-10.057	12.9955	15.161	9.98705e-05	0.000790551	0.000865773	78	oli_NLGN1	0.833333
CGTCCATCATCAGTGT-1-SN_062201	5.99968	-9.72566	12.6761	15.1986	9.79033e-05	0.000790551	0.000865773	62	oli_NLGN1	0.790323
TTGATGGCAACTCCCT-1-SN_062201	5.90826	-9.85899	12.8042	15.0808	0.000104189	0.000790551	0.000865773	68	oli_SGCZ	0.75
TGCGGCATCTTTCTAG-1-SN_080101	5.18115	-7.43495	12.2425	11.0935	0.000871932	0.005609	0.00613051	67	oli_SGCZ	0.776119
TACCTCGTCGAGTTGT-1-SN_080101	4.97917	-10.5223	13.4731	15.5615	8.08402e-05	0.000790551	0.000865773	156	oli_PEX5L	0.846154
TTGCATTAGACATATG-1-SN_080101	5.76054	-8.96692	12.0176	21.0156	4.65453e-06	0.0002229	0.00025422	53	oli_PEX5L	0.830189
TTTAGTCGTGACCTGC-1-SN_080101	6.08573	-7.77822	11.5422	41.2774	1.42983e-10	6.16256e-08	7.38555e-08	37	oli_THSD7A	1
TCTCCGATCCAAGCCG-1-SN_080102	5.3538	-8.93969	11.9933	21.5548	3.51702e-06	0.000192334	0.000219505	52	oli_PEX5L	0.788462
CTCCTCCCACCCTAGG-1-SN_080102	5.0206	-9.79282	12.7775	15.0456	0.000106145	0.000790551	0.000865773	94	oli_SGCZ	0.755319
AATGAAGTCCTGTTGC-1-SN_080102	5.66395	-8.60221	11.6944	34.9529	3.57719e-09	7.70884e-07	8.90706e-07	41	oli_PEX5L	0.902439
GACCCTTTCGCCACTT-1-SN_080102	5.69877	-8.94131	11.9946	21.5261	3.57e-06	0.000192334	0.000219505	52	oli_PEX5L	0.826923
GGGCGTTCAGCTGAAG-1-SN_092501	6.16954	6.02019	11.4081	2.18901	0.156112	0.225031	0.229174	38	oli_PEX5L	0.763158
GGGACCTAGTGCTAGG-1-SN_092501	6.04316	6.18697	11.4921	2.67901	0.11485	0.170104	0.173515	40	oli_OPALIN	0.8
CAGATCACAGGCACAA-1-SN_092501	5.56596	7.59559	12.6042	2.56809	0.109095	0.165691	0.168981	86	oli_NLGN1	0.790698
ATCCACCAGGACAAGA-1-SN_092501	5.38815	7.72947	12.7348	2.57537	0.108595	0.165691	0.168981	105	oli_SGCZ	0.8
GGGAAGTGTATCCTCC-1-SN_092501	5.53739	7.25724	12.3018	2.68948	0.101069	0.165691	0.168981	74	oli_OPALIN	0.837838
CAGCGTGAGTTGCCCG-1-SN_092501	5.29023	7.54042	12.5563	2.56077	0.109602	0.165691	0.168981	86	oli_THSD7A	0.906977
TCCTCCCCATATTCGG-1-SN_092502	5.91543	7.32569	12.3539	2.61016	0.106238	0.165691	0.168981	67	oli_NLGN1	0.835821
ACCGTTCAGAGCAAGA-1-SN_092502	5.7343	6.98302	12.0615	3.1201	0.0773865	0.143148	0.144658	61	oli_NLGN1	0.868852
AAAGTGACATGATCTG-1-SN_092502	5.68776	3.85866	12.3464	1.18744	0.275893	0.352849	0.356802	69	oli_NLGN1	0.84058
ACCAAACAGAGGTTTA-1-SN_092502	5.4062	7.78415	12.7834	2.57875	0.108363	0.165691	0.168981	105	oli_SGCZ	0.761905
TGCTCGTCATCAGCTA-1-SN_092502	6.02112	6.44759	11.6496	4.77554	0.0293203	0.0812314	0.0817121	43	oli_NLGN1	0.976744
ATTCACTGTAACACCT-1-SN_092502	5.49121	7.48184	12.5042	2.55301	0.110141	0.165691	0.168981	85	oli_NLGN1	0.811765
CCACAAAAGGCTTAAA-1-SN_092503	5.35799	2.54701	12.8161	0.547971	0.459179	0.508756	0.511533	111	oli_PEX5L	0.810811
GGAGATGCATCTATCT-1-SN_092503	5.66361	0.781463	12.3568	0.07643	0.782205	0.806532	0.806367	70	oli_NLGN1	0.871429
ATTCCCGCAAATGATG-1-SN_092503	6.25137	6.79412	11.9003	3.62769	0.0568767	0.116179	0.116909	49	oli_NLGN1	0.77551
CACGTTCGTGCTCCGA-1-SN_092503	6.54593	1.81015	11.7739	0.783731	0.37604	0.434513	0.437665	44	oli_OPALIN	0.909091
GTCTTTACAGCGTTGC-1-SN_092503	5.66448	7.66965	12.6716	2.57499	0.108621	0.165691	0.168981	89	oli_NLGN1	0.820225
CAACCTCTCGTCTAAG-1-SN_092503	6.00851	3.18416	12.0568	1.17795	0.277821	0.354263	0.358386	57	oli_NLGN1	0.894737
GGAGAACTCGGAATGG-1-SN_092503	5.83646	0.862212	12.4193	0.0877576	0.767058	0.796632	0.79631	69	oli_NLGN1	0.768116
TCATGCCTCGTCTACC-1-SN_092503	5.94871	6.90629	11.9927	3.31309	0.0687833	0.133539	0.134787	54	oli_NLGN1	0.925926
TAGCACAAGCGTTCCG-1-SN_092503	5.92313	7.4234	12.4407	2.55028	0.110331	0.165691	0.168981	71	oli_NLGN1	0.915493
GATAGCTAGTATGGCG-1-SN_092503	5.6809	6.87838	11.9713	3.36374	0.0666996	0.130671	0.131705	54	oli_NLGN1	0.907407
TCCCATGCAAGTGGAC-1-SN_092503	5.89137	3.79083	12.2823	1.23496	0.266492	0.343886	0.347862	68	oli_OPALIN	0.882353
TAAGCCACAAACCACT-1-SN_092504	5.63592	7.80539	12.796	2.58257	0.108102	0.165691	0.168981	96	oli_NLGN1	0.8125
TCGAACACAGACCGCT-1-SN_092504	5.1722	8.45531	13.4138	2.76078	0.0966571	0.165691	0.168981	154	oli_NLGN1	0.805195
GTTTACTAGAGGATCC-1-SN_011501	4.2002	1.50803	11.3691	1.4248	0.232666	0.307604	0.311212	135	oli_THSD7A	0.844444
GACGTTAAGTCTCGTA-1-SN_011501	4.70016	5.75101	10.9077	6.31535	0.0119975	0.0497206	0.051246	100	oli_PDE4D	0.77
GAGCTGCCAAAGGCAC-1-SN_011501	4.41051	1.72198	10.6438	1.63574	0.200963	0.273234	0.277408	69	oli_THSD7A	0.869565
CCTCAACTCCGTTTCG-1-SN_011501	4.3292	1.72006	10.6774	1.60401	0.205389	0.2775	0.281541	69	oli_THSD7A	1
TTTGGAGCATTGTCGA-1-SN_011501	4.71452	5.39686	10.6644	5.16917	0.0230289	0.0719236	0.0724406	76	oli_OPALIN	0.881579
TTTACGTCAGACACAG-1-SN_011501	4.79134	5.83325	10.9974	7.01659	0.00809845	0.0379395	0.0397287	106	oli_PEX5L	0.754717
TCAGTGATCGATGCTA-1-SN_011501	5.02155	5.20947	10.5487	4.87464	0.0272945	0.0789526	0.0792817	66	oli_OPALIN	0.878788
AGACAAAGTGTAAACA-1-SN_011501	4.73088	5.10657	10.5164	4.62214	0.0316045	0.0825548	0.0829216	61	oli_SGCZ	0.967213
AGAACCTTCGTTGTGA-1-SN_011501	4.82294	5.4722	10.705	5.34744	0.0207888	0.0678785	0.0684578	81	oli_PEX5L	0.962963
AAGACAATCGATACTG-1-SN_011501	4.87822	5.44996	10.7358	5.19887	0.022639	0.071222	0.0717784	78	oli_PDE4D	0.807692
TGTGAGTAGTAGATCA-1-SN_011501	4.93456	0.598199	10.5712	0.288716	0.591066	0.635142	0.63669	61	oli_PDE4D	0.786885
ACACCAAAGCCTGTGC-1-SN_011501	4.52188	5.96126	11.1386	7.74271	0.00541103	0.0298994	0.032089	125	oli_OPALIN	0.768
GGGCCATAGGGTACGT-1-SN_011501	4.73718	0.0381265	10.6291	0.00148944	0.969216	0.971773	0.971394	62	oli_SGCZ	0.919355
CAACCTCTCTGCGTCT-1-SN_011501	4.80254	5.55195	10.7937	5.48479	0.0192175	0.0652185	0.0660532	85	oli_PDE4D	0.941176
AAGATAGCACCCTGTT-1-SN_011502	5.06557	-2.08546	10.8156	7.6176	0.00579893	0.0304797	0.0324954	53	oli_OPALIN	0.811321
CCTCTCCTCTCTGACC-1-SN_011502	4.22393	1.04446	11.3612	0.810706	0.36795	0.430833	0.433818	142	oli_SGCZ	0.901408
GATCACATCTAATTCC-1-SN_011502	4.56327	5.05995	10.502	4.50912	0.0337584	0.0850869	0.0852634	59	oli_THSD7A	0.966102
TCATGGAAGAGGACTC-1-SN_011502	5.32135	1.12625	10.5162	0.658699	0.417054	0.474275	0.477768	44	oli_PEX5L	0.840909
CATCAAGGTCGATTTG-1-SN_011502	4.75589	5.6156	10.8706	5.68678	0.0171262	0.0615117	0.0627268	88	oli_OPALIN	0.795455
TTCTAACGTACCATAC-1-SN_011502	4.3716	2.26256	11.0233	3.17732	0.0747213	0.140021	0.141317	107	oli_SGCZ	0.859813
GTATTGGCAATCACGT-1-SN_011503	4.7051	1.96676	10.828	2.11184	0.146219	0.211478	0.215254	83	oli_SGCZ	0.939759
GAAACCTAGAGTATAC-1-SN_011503	4.65863	5.6634	10.8469	5.85817	0.0155365	0.0587388	0.0601981	93	oli_PEX5L	0.83871
GCAGTTAAGTTGGCGA-1-SN_011503	4.71567	5.92799	11.0924	7.53454	0.006072	0.0307886	0.0326326	120	oli_PEX5L	0.85
TCAAGCAGTAATGATG-1-SN_011503	4.81262	-0.435869	11.3445	0.187959	0.664637	0.705563	0.706918	106	oli_PDE4D	0.783019
TGAACGTGTGCACATT-1-SN_011503	5.04183	1.84637	10.7265	1.86466	0.172142	0.237799	0.241651	76	oli_PDE4D	0.75
GGAGGTAAGTTTAGGA-1-SN_011503	4.15783	1.79187	11.6292	1.04861	0.305872	0.376659	0.380183	185	oli_SGCZ	0.886486
AAGACAAGTGCCTGCA-1-SN_011503	4.6206	0.227533	10.7293	0.050575	0.822074	0.845618	0.845245	71	oli_SGCZ	0.887324
CTTCAATTCTGGTCAA-1-SN_011503	4.93648	-0.688839	11.1882	0.69654	0.403984	0.460627	0.463972	92	oli_PDE4D	0.782609
ATGGATCGTCATCTAG-1-SN_011503	4.96981	1.32943	10.3972	1.01804	0.313029	0.382197	0.38564	52	oli_SGCZ	0.788462
GAGTGAGGTATTGAGA-1-SN_011503	4.44339	6.08169	11.3419	7.33799	0.00677175	0.0331662	0.0349472	129	oli_SGCZ	0.860465
AAGAACACAAGTCCCG-1-SN_011503	4.68861	1.69058	11.5409	1.16646	0.280177	0.355393	0.359391	140	oli_NLGN1	0.935714
AATTCCTCACTCCGAG-1-SN_011503	4.36283	4.97816	10.5072	4.24935	0.0393113	0.0941287	0.0945108	55	oli_THSD7A	1
CAACCTCGTGCGACAA-1-SN_011504	4.81108	-0.109718	10.5489	0.0118698	0.913247	0.923966	0.923539	56	oli_SGCZ	0.75
CGGAATTAGTCACAGG-1-SN_011504	5.84973	0.236462	10.7331	0.0378032	0.845846	0.863885	0.863894	45	oli_OPALIN	0.8
GCTTTCGGTGGGATTG-1-SN_011504	4.61896	6.01468	11.2123	8.19268	0.00422158	0.0250423	0.0272749	132	oli_PEX5L	0.856061
TCTAACTAGCTGAGTG-1-SN_011504	5.01437	4.87478	10.3422	4.26926	0.0388538	0.093932	0.0944022	52	oli_OPALIN	1
TCTACCGAGTACTGTC-1-SN_011504	4.33032	0.709628	11.2679	0.452412	0.501219	0.549683	0.551856	92	oli_THSD7A	0.98913
CATGGATTCCTCTAGC-1-SN_011504	4.68207	-0.118734	10.6248	0.0133567	0.907997	0.920815	0.920509	55	oli_THSD7A	0.890909
CTAACTTGTGTCCTAA-1-SN_011504	4.79854	0.325828	11.24	0.1168	0.732545	0.762625	0.762077	107	oli_NLGN1	0.813084
TTGGGTAAGTGACACG-1-SN_011504	4.39643	1.93449	10.9614	2.11256	0.146151	0.211478	0.215254	77	oli_THSD7A	0.974026
TTGTTGTCATGCGTGC-1-SN_011504	4.61639	5.72663	10.8903	6.1678	0.0130386	0.0520338	0.0535558	98	oli_OPALIN	0.846939
CTCATTATCGCTTGCT-1-SN_011504	4.74713	0.855548	10.7527	0.566804	0.451563	0.502904	0.505651	73	oli_SGCZ	0.849315
GCTGGGTCAACTTGCA-1-SN_011504	5.09299	5.60527	10.9421	5.83782	0.015717	0.0589045	0.0603565	86	oli_OPALIN	0.883721
TTTGGTTCACTTCCTG-1-SN_011504	5.32349	4.69607	10.3525	3.75046	0.0528432	0.1111	0.111664	45	oli_PDE4D	0.911111
GCAGCTGAGCTGGCCT-1-SN_011504	4.62511	1.37298	10.4485	1.07196	0.300548	0.371389	0.375113	54	oli_THSD7A	0.814815
TTTCCTCTCACACCCT-1-SN_011504	4.49382	5.1238	10.5209	4.66707	0.0307886	0.0816041	0.0820154	62	oli_SGCZ	0.806452
GAACTGTAGGGTTAAT-1-SN_011504	4.03201	0.605662	11.7164	0.12773	0.720811	0.755887	0.75576	178	oli_THSD7A	0.837079
GCTCAAAGTGTTCAGT-1-SN_011504	4.77812	4.63062	10.275	3.70188	0.0544018	0.112727	0.113294	43	oli_THSD7A	1
TGTTACTCAGAACATA-1-SN_011504	4.99741	5.23756	10.5539	4.95623	0.0260365	0.0768612	0.0771785	68	oli_NLGN1	0.794118
GAAGGGTAGTAGCTCT-1-SN_011504	4.8425	5.29747	10.6574	4.85	0.0276867	0.0789966	0.0792817	70	oli_OPALIN	0.914286
TGGTTAGTCACCGGTG-1-SN_011504	4.89639	2.03475	10.8763	2.30332	0.129154	0.18948	0.193103	88	oli_NLGN1	0.772727
AGACACTTCGTAGGAG-1-SN_011504	5.32229	4.93415	10.3856	4.3643	0.0367447	0.0905537	0.090877	54	oli_PDE4D	0.759259
ATGCGATAGGTTCACT-1-SN_011504	4.30308	-0.403296	11.1854	0.223633	0.636304	0.680514	0.681862	91	oli_THSD7A	0.989011
GGTGTCGAGATTCGCT-1-SN_011505	4.55224	6.02211	11.2089	8.21517	0.00416963	0.0250423	0.0272749	134	oli_PEX5L	0.776119
GAATAGATCCTGGTCT-1-SN_011505	5.28101	1.89604	10.932	1.97795	0.159662	0.227109	0.231492	75	oli_NLGN1	0.973333
TCATACTCAGACGGAT-1-SN_011505	4.21293	2.15957	12.1125	0.605271	0.436607	0.491325	0.494478	238	oli_SGCZ	0.861344
GGATCTATCCGCGATG-1-SN_011505	4.31405	0.875773	10.8491	0.584118	0.444735	0.497872	0.500924	75	oli_THSD7A	0.986667
GAGACCCAGCCGTCGT-1-SN_011505	5.41329	5.28921	10.9743	4.82794	0.0280429	0.0789966	0.0792817	64	oli_NLGN1	0.953125
TTCTAGTAGCATGCAG-1-SN_011505	4.72915	1.20279	11.2036	1.19305	0.274762	0.352448	0.356293	97	oli_SGCZ	0.804124
TTACCGCTCTTCGACC-1-SN_011505	5.32066	4.29995	10.0533	3.16312	0.0754408	0.140757	0.142082	34	oli_PEX5L	0.794118
ATGGGAGAGATAGGGA-1-SN_011505	4.40885	5.65268	10.8419	5.81582	0.0159146	0.0590816	0.0603989	92	oli_SGCZ	0.782609
GACCCTTGTGCGAACA-1-SN_011505	4.32778	1.21748	11.6094	0.574256	0.448605	0.500903	0.503738	181	oli_PEX5L	0.895028
GGGACAAAGGTAACTA-1-SN_011505	4.72067	5.54731	10.7647	5.5029	0.0190197	0.0650593	0.0659292	85	oli_PEX5L	0.882353
ATCCATTGTCCTATAG-1-SN_011505	5.04999	5.11769	10.4866	4.72824	0.0297129	0.0812314	0.0817121	62	oli_OPALIN	0.903226
GAAATGAAGTCAATCC-1-SN_011505	4.39351	5.99423	11.1915	8.03316	0.0046093	0.0264881	0.0286674	129	oli_SGCZ	0.813953
GCCGATGCAGAGTTGG-1-SN_011505	4.43198	1.65968	10.6198	1.52023	0.217636	0.291308	0.29511	66	oli_THSD7A	1
TTGCTGCCAATAACCC-1-SN_011506	5.32089	4.77692	10.3037	4.0528	0.0441458	0.10037	0.100805	48	oli_NLGN1	0.75
CGGGCATGTGTGTCCG-1-SN_011506	4.69134	5.35893	10.6384	5.1099	0.0238279	0.0736815	0.0741334	74	oli_SGCZ	0.851351
GCGTTTCGTGACTCTA-1-SN_011506	4.54168	6.04321	11.2414	8.18412	0.0042415	0.0250423	0.0272749	138	oli_PDE4D	0.775362
GAGTTTGGTCCTTTGC-1-SN_011506	4.65167	-1.42907	10.7118	2.66047	0.102996	0.165691	0.168981	49	oli_THSD7A	0.979592
ACCTGTCTCTCCCAAC-1-SN_011506	4.58104	5.58045	10.7906	5.59379	0.0180582	0.0638671	0.0650168	87	oli_PEX5L	0.885057
TTGCATTTCTTGGTCC-1-SN_011506	4.62868	5.41245	10.6728	5.20361	0.0225773	0.071222	0.0717784	77	oli_SGCZ	0.961039
ACATCGAGTTATCCAG-1-SN_011506	4.88242	-0.524733	10.8152	0.34748	0.555567	0.601631	0.603926	71	oli_NLGN1	0.830986
GTGATGTGTTCTCCTG-1-SN_011506	4.17225	1.81264	11.6482	1.0311	0.309944	0.380586	0.383896	173	oli_SGCZ	0.820809
TCCTCCCCAGCTGTTA-1-SN_011506	4.38441	-0.659576	10.8778	0.534846	0.464607	0.513451	0.516035	66	oli_THSD7A	0.984849
GTTGCGGAGGGATCGT-1-SN_011506	4.69011	5.68062	10.9035	6.01634	0.0142042	0.054661	0.0561273	93	oli_PEX5L	0.784946
CTCCTTTTCTAACGGT-1-SN_011506	4.71766	4.92514	10.5544	3.99234	0.0457559	0.101654	0.102081	52	oli_THSD7A	0.826923
GACCGTGCATCAGCGC-1-SN_011506	4.73432	5.6388	10.832	5.76127	0.0164156	0.0597337	0.0609593	91	oli_OPALIN	0.824176
CATACAGAGGTCCAGA-1-SN_011506	4.94154	5.25822	10.6116	4.85134	0.0276653	0.0789966	0.0792817	68	oli_PEX5L	0.955882
TCGGGTGAGTGCTACT-1-SN_011506	4.51634	1.64633	10.5821	1.52691	0.216628	0.290862	0.294806	65	oli_THSD7A	0.938462
TTTACGTCAGACGCTC-1-SN_011506	4.54139	6.00039	11.2364	8.03974	0.00459261	0.0264881	0.0286674	125	oli_SGCZ	0.832
TCGTGGGGTTACAGCT-1-SN_011506	5.06067	4.68767	10.2545	3.88623	0.0487326	0.10608	0.106582	45	oli_PEX5L	0.933333
TACGGGCAGACATAGT-1-SN_011507	4.93993	4.80849	10.3245	4.10627	0.0427718	0.0991109	0.0994952	49	oli_SGCZ	0.836735
TGCTCGTAGTCCCAAT-1-SN_011507	4.93533	1.43165	10.5284	1.13489	0.28678	0.360304	0.364057	56	oli_SGCZ	0.821429
TCAGGTACACGAGGAT-1-SN_011507	4.69807	2.20396	11.02	2.97413	0.0846606	0.153961	0.15573	98	oli_PEX5L	0.785714
AATGAAGCAACAGAGC-1-SN_011507	5.38165	-0.580507	10.7068	0.360464	0.548273	0.595229	0.597565	56	oli_PEX5L	0.75
TCCCATGAGTATGTAG-1-SN_011507	5.35326	-0.0437607	10.2866	0.00146029	0.969519	0.971773	0.971394	39	oli_SGCZ	0.846154
TCTACATGTGGCAGAT-1-SN_011507	4.21617	0.580087	11.348	0.286634	0.592407	0.635142	0.63669	135	oli_THSD7A	0.777778
CTCAGTCTCGCCGTGA-1-SN_011507	4.53074	0.545293	11.1336	0.298227	0.585018	0.630356	0.63227	92	oli_SGCZ	0.902174
TAGTGCACAGGTGAGT-1-SN_011507	5.12559	4.66256	10.2772	3.78233	0.0518464	0.110719	0.111259	44	oli_SGCZ	0.818182
GTGAGTTGTTGCATCA-1-SN_011507	4.71594	1.90357	10.7665	1.98055	0.159388	0.227109	0.231492	79	oli_SGCZ	0.949367
CTACCCAAGGTTTACC-1-SN_011507	4.35535	5.55438	10.7759	5.51337	0.0189062	0.0650593	0.0659292	85	oli_THSD7A	0.988235
AGGGCCTAGATCGCCC-1-SN_011507	5.3489	4.72412	10.282	3.94096	0.0471727	0.103732	0.104201	46	oli_OPALIN	0.913044
GGGTATTCATTCCTAT-1-SN_011507	4.3788	1.71615	10.6767	1.5942	0.20678	0.278506	0.282405	68	oli_THSD7A	1
CGTTGGGCACTATCCC-1-SN_011507	4.83124	5.92919	11.1505	7.62555	0.00577346	0.0304797	0.0324954	118	oli_NLGN1	0.79661
GACTATGGTATCCTCC-1-SN_011507	4.99184	5.03584	10.4491	4.54886	0.0329841	0.0839935	0.0842248	58	oli_PEX5L	0.896552
TACGGTAGTCTGGTTA-1-SN_011507	4.85897	-2.43618	10.8896	11.4331	0.000726402	0.00474363	0.00519028	52	oli_THSD7A	0.961538
CTATCCGGTCATCAGT-1-SN_011507	4.80632	2.16848	10.9061	2.72632	0.0987627	0.165691	0.168981	97	oli_PEX5L	0.896907
TGGAACTTCCCGAGGT-1-SN_011507	4.29894	-0.477203	10.9853	0.304314	0.581212	0.627826	0.629928	72	oli_THSD7A	0.972222
AGTTCGAAGGACAAGA-1-SN_011507	5.05316	4.69239	10.2917	3.83932	0.0501134	0.108126	0.108582	45	oli_PDE4D	0.755556
GGTCTGGCAGATTTCG-1-SN_011507	4.77845	-1.08934	11.1835	1.95693	0.161897	0.22878	0.233018	91	oli_PEX5L	0.901099
ACATCCCAGAGTCAGC-1-SN_011507	4.18301	6.34863	11.5673	5.52823	0.0187465	0.0650593	0.0659292	180	oli_SGCZ	0.933333
TTCATGTGTTGTGGCC-1-SN_011507	4.64634	5.0542	10.4537	4.59757	0.0320602	0.0832407	0.0835614	59	oli_THSD7A	0.847458
CAGTGCGCATAGGAGC-1-SN_011507	4.55085	-0.199823	10.8561	0.0440067	0.833849	0.853655	0.853396	69	oli_THSD7A	0.753623
GACCCTTGTGTTTACG-1-SN_011508	4.55875	5.51954	10.7354	5.45174	0.019584	0.0659431	0.0666113	84	oli_SGCZ	0.809524
TAGAGTCTCCTAGCGG-1-SN_011508	4.74722	6.20343	11.4448	6.77762	0.00925515	0.0411234	0.0427572	143	oli_NLGN1	0.895105
AACAGGGTCAGATTGC-1-SN_011508	4.5573	0.957476	11.3995	0.629662	0.427513	0.48489	0.488303	133	oli_PDE4D	0.87218
ATTGGGTGTAAGGCTG-1-SN_011508	4.71301	5.85618	10.9972	7.12074	0.00764165	0.0361929	0.0379456	108	oli_PDE4D	0.814815
AATTTCCTCTGTCCCA-1-SN_011508	4.73681	5.89276	11.0651	7.37048	0.00665064	0.0329474	0.0347984	115	oli_PEX5L	0.791304
GCTACCTAGTTGTAAG-1-SN_011508	4.73497	5.6641	10.8677	5.86766	0.015453	0.0587388	0.0601981	93	oli_PEX5L	0.978495
ACTTCCGGTACAGTTC-1-SN_011508	4.40863	1.02384	11.3553	0.787382	0.374931	0.434513	0.437665	135	oli_SGCZ	0.807407
ACTTTCACACATCCCT-1-SN_011508	4.34687	6.60488	11.7948	4.16531	0.0413067	0.0983601	0.0986651	229	oli_PEX5L	0.764192
GAGATGGAGTACAGAT-1-SN_011508	4.04629	1.26706	11.0201	1.39532	0.237559	0.312158	0.315543	100	oli_THSD7A	0.99
TTCCAATTCCCGTAAA-1-SN_011508	5.16556	4.87704	10.3467	4.26726	0.0388995	0.093932	0.0944022	52	oli_NLGN1	0.75
GTCACTCAGCAGCCCT-1-SN_011508	4.98501	1.74656	10.7238	1.6298	0.201784	0.273487	0.277635	69	oli_OPALIN	0.927536
TTGCATTCACAAACGG-1-SN_011508	4.14971	-0.798603	11.1084	0.972418	0.324121	0.392404	0.395888	89	oli_THSD7A	0.94382
CGGAATTTCCATGCAA-1-SN_011508	5.37299	4.62645	10.2235	3.76901	0.0522606	0.110719	0.111259	43	oli_PDE4D	0.906977
ATGGGTTCACAGCCTG-1-SN_011508	4.64179	1.09783	10.8657	0.958696	0.327558	0.395455	0.39885	88	oli_PDE4D	0.784091
AGGTCATGTTAGGCTT-1-SN_011508	4.77732	5.64924	10.8361	5.80218	0.0160384	0.0590816	0.0603989	92	oli_OPALIN	0.967391
GAAGTAATCCGCAAAT-1-SN_011508	4.98907	5.77429	10.9508	6.55977	0.0104569	0.0450694	0.0466603	101	oli_NLGN1	0.811881
ACGTCCTGTTATCTGG-1-SN_011508	4.43453	1.89034	10.8298	1.91571	0.166386	0.232832	0.236907	78	oli_THSD7A	0.974359
CTACAGACAGGCTATT-1-SN_011508	5.6159	0.0614753	10.3314	0.00319153	0.954951	0.963896	0.963668	42	oli_OPALIN	0.928571
TTTACTGAGGGTAGCT-1-SN_011508	6.1029	0.0290054	10.4605	0.000623534	0.980079	0.980079	0.980079	40	oli_PDE4D	0.825
CATAAGCCAGGCTACC-1-SN_011508	4.44013	1.08387	12.0252	0.203913	0.651598	0.693429	0.694859	232	oli_PEX5L	0.827586
GTTGCGGTCGCTGACG-1-SN_011508	5.43223	1.20832	10.4239	0.807642	0.368857	0.430833	0.433818	47	oli_PDE4D	0.893617
CGGGACTCAGCAGGAT-1-SN_011508	5.40186	4.45753	10.1382	3.45423	0.0631427	0.125799	0.126614	38	oli_PEX5L	0.868421
CAGATACGTTCTGACA-1-SN_011508	4.64552	5.51901	10.7482	5.42701	0.019863	0.0659699	0.0666113	83	oli_OPALIN	0.86747
AATCGACTCGCGTGCA-1-SN_062201	0.534547	-5.91049	13.4528	20.6288	2.44904e-05	0.000857163	0.00090054	45	Immune	1
ACCCAAATCCAGCTCT-1-SN_062201	0.697134	-4.19711	13.3289	9.56561	0.00260607	0.0165841	0.0200087	35	Immune	1
ACTGTGACAAATGCGG-1-SN_062201	0.578556	-5.00133	13.4271	16.4787	0.000101327	0.00202653	0.00217591	42	Immune	1
AGAGCCCCAAGGCAAC-1-SN_062201	0.675989	-5.36192	13.2324	11.8682	0.000943763	0.00792307	0.00924409	30	Immune	1
AGGACTTTCCCTTGGT-1-SN_062201	0.672457	-4.7811	13.3396	12.5969	0.000603833	0.00603833	0.00697014	36	Immune	1
ATTCTACCAACTCCCT-1-SN_062201	0.56966	-2.32017	13.4614	4.02927	0.0475709	0.179998	0.213631	36	Immune	1
CACTTCGTCTGCGGGT-1-SN_062201	0.925647	-4.40577	13.206	8.43126	0.00459036	0.0267771	0.0327603	28	Immune	1
CATTGAGCACCGTGAC-1-SN_062201	0.589625	-5.3885	13.2428	11.954	0.000962087	0.00792307	0.00924409	31	Immune	1
CCGTTCAGTGGAAGTC-1-SN_062201	0.613754	-5.72375	13.3725	16.7575	0.000118752	0.00207816	0.00225072	39	Immune	1
CCTGTTGAGAAGGGAT-1-SN_062201	1.04543	-4.30241	13.1715	7.56567	0.00712892	0.039922	0.0495904	26	Immune	1
CGACAGCAGCAGCGAT-1-SN_062201	1.14601	-2.97167	13.2754	4.50514	0.0364051	0.154446	0.188658	27	Immune	1
CGTGTCTAGAGCAGAA-1-SN_062201	1.06271	-2.01055	13.4889	3.31235	0.0719238	0.239746	0.280086	33	Immune	1
CTGTATTGTTCAACGT-1-SN_062201	0.722422	-5.45058	13.2649	12.9207	0.000582709	0.00603833	0.00697014	32	Immune	1
GACCTTCAGCATAGGC-1-SN_062201	0.631596	-5.79311	13.4017	18.1242	6.73398e-05	0.00157126	0.00168366	41	Immune	1
GATCACAGTCGTCATA-1-SN_062201	0.705122	-3.93332	13.3902	9.58411	0.00258236	0.0165841	0.0200087	38	Immune	1
GGCTGTGCAACGACTT-1-SN_062201	0.737907	-5.49294	13.2809	13.4521	0.00045819	0.00596162	0.00674894	33	Immune	1
GGTAATCTCAGCTAGT-1-SN_062201	0.556004	-5.70887	13.367	16.1514	0.00015329	0.00238451	0.00257199	39	Immune	1
GTTGTGAAGTTAGTGA-1-SN_062201	0.879161	-1.08933	13.4398	0.806847	0.371335	0.618892	0.672059	30	Immune	1
TAACACGTCCGTGTGG-1-SN_062201	0.753815	-5.31544	13.2158	11.3498	0.00120055	0.00886845	0.0105339	29	Immune	1
TAATTCCGTCGCTGCA-1-SN_062201	0.531342	-6.08842	13.5332	25.0701	4.41752e-06	0.00039954	0.000421029	51	Immune	1
TACCGAAGTCCGGCAT-1-SN_062201	0.986542	-2.30548	13.413	3.705	0.0572545	0.205529	0.24883	32	Immune	1
TAGATCGAGTCCCTAA-1-SN_062201	0.560619	-5.82658	13.416	18.9356	4.83373e-05	0.00135345	0.00142266	42	Immune	1
TCTTGCGTCGGCTTGG-1-SN_062201	0.806321	-2.04653	13.3031	2.18444	0.142734	0.356836	0.407726	28	Immune	1
TGCGGCAAGTAGTGCG-1-SN_062201	0.582546	-5.18904	13.5095	20.849	1.49515e-05	0.000697736	0.000744489	48	Immune	1
TGCTCCACAGCTGAGA-1-SN_062201	0.593912	-5.27534	13.5486	23.1284	5.70772e-06	0.00039954	0.000421029	51	Immune	1
TTAGGGTTCACGGGAA-1-SN_062201	0.668907	-2.5992	13.6076	7.1095	0.00901896	0.0485636	0.0603518	43	Immune	1
TTCGATTAGAATCGAT-1-SN_062201	0.743833	-1.74833	13.6523	3.09608	0.0817143	0.243404	0.282255	44	Immune	1
AAAGTGAAGACCATAA-1-SN_080101	0.576975	-0.914975	13.6645	0.788549	0.376792	0.620598	0.673898	33	Immune	1
ACAAAGACAGACCAGA-1-SN_080101	0.496926	-0.476463	13.7519	0.219604	0.64042	0.786481	0.836001	41	Immune	1
AGAAGTAAGCCTGACC-1-SN_080101	0.320306	-0.00999635	13.7903	5.25437e-05	0.994232	0.99746	0.99746	41	Immune	1
AGCTCAACATAGGTTC-1-SN_080101	0.694397	-1.58304	13.661	2.35112	0.128531	0.33323	0.388045	34	Immune	1
AGTACTGGTACTGCCG-1-SN_080101	0.551294	-0.658404	13.8701	0.442883	0.507354	0.703263	0.746586	41	Immune	1
ATCGCCTGTAGTATAG-1-SN_080101	0.514346	-1.0868	13.6671	1.12608	0.291315	0.5532	0.609363	33	Immune	1
CATCCACAGTAGTGCG-1-SN_080101	0.506165	-1.43986	13.5214	1.76335	0.187403	0.423167	0.47935	33	Immune	1
CTGGCAGCAGTCAGCC-1-SN_080101	0.688731	-3.75674	13.6027	13.0083	0.000497608	0.00596162	0.00674894	34	Immune	1
GACCCAGCACAACGCC-1-SN_080101	0.732591	-2.77729	13.516	6.85374	0.0103008	0.0515038	0.0632532	33	Immune	1
GCCAGTGCAGACACAG-1-SN_080101	0.508404	-0.69046	13.7078	0.48487	0.487932	0.683105	0.725368	37	Immune	1
GGTGAAGGTTAAACAG-1-SN_080101	0.541655	-0.57839	13.7961	0.30435	0.582469	0.762109	0.8032	37	Immune	1
GGTTGTAGTAGACAGC-1-SN_080101	0.313069	-1.16845	13.7807	1.5023	0.223361	0.466724	0.514258	42	Immune	1
GTCATCCGTAATGTGA-1-SN_080101	0.501142	-0.678615	13.5638	0.392527	0.532483	0.730859	0.774914	30	Immune	1
GTCGCGATCGTGGGTC-1-SN_080101	0.707667	-3.58853	13.7113	12.4506	0.00067671	0.00631596	0.00735524	40	Immune	1
TAACTTCAGCGAAACC-1-SN_080101	0.749224	-2.44999	13.5579	5.8728	0.0172791	0.0806356	0.0980745	34	Immune	1
TACCTCGCAGCCTACG-1-SN_080101	0.457658	0.0956435	13.7584	0.00810571	0.928452	0.95576	0.965544	35	Immune	1
TATACCTGTTGTAGCT-1-SN_080101	0.451348	-0.00321373	13.7982	1.01868e-05	0.99746	0.99746	0.99746	35	Immune	1
TGGTTAGGTGAATGAT-1-SN_080101	0.698496	-3.55239	13.6993	12.9517	0.000510996	0.00596162	0.00674894	40	Immune	1
TTGTTTGAGATAGCAT-1-SN_080101	0.654883	-0.594255	13.6852	0.291835	0.590317	0.762583	0.805535	31	Immune	1
TTTGACTGTCATAAAG-1-SN_080101	0.523372	-1.20998	13.8559	1.58739	0.210799	0.454028	0.514258	42	Immune	1
TTTGACTGTGAATATG-1-SN_080101	0.739015	-3.30906	13.575	10.1637	0.00194216	0.0135951	0.0162658	32	Immune	1
AAGAACAGTGACAGCA-1-SN_080102	0.895859	-1.2152	13.5314	1.24709	0.266937	0.519045	0.572583	28	Immune	1
AATTCCTGTCATCTAG-1-SN_080102	0.46189	-0.267835	13.6558	0.0596422	0.807591	0.891242	0.909989	31	Immune	1
CAAAGAATCTTACCGC-1-SN_080102	0.427186	0.131696	13.7224	0.0151668	0.902247	0.95576	0.965544	33	Immune	1
GTTACGACATGACGTT-1-SN_080102	0.32717	0.290542	13.6692	0.0708378	0.7907	0.890837	0.909989	32	Immune	1
TATCAGGAGGCTTAAA-1-SN_080102	0.52418	0.802602	14.0363	0.604315	0.438876	0.662234	0.711025	44	Immune	1
TTGGGCGGTTCCGTTC-1-SN_080102	0.357863	-0.142658	13.8057	0.0200817	0.88761	0.948591	0.962868	40	Immune	1
AAACGAAAGGAACGTC-1-SN_092501	1.06703	-2.58901	13.38	3.97366	0.0490979	0.180887	0.217015	24	Immune	1
ACAAGCTAGACCAAGC-1-SN_092501	0.617186	0.408418	13.6865	0.132884	0.716274	0.835653	0.870165	34	Immune	1
ACATGCAAGCAGATAT-1-SN_092501	0.269044	1.54212	14.1351	2.19236	0.14202	0.356836	0.407726	58	Immune	1
ACATGCAGTTCACCGG-1-SN_092501	0.503772	0.299359	13.8682	0.0849444	0.771344	0.877952	0.906037	44	Immune	1
AGTGATCAGGTGCATG-1-SN_092501	0.365125	-0.275908	13.5511	0.0590788	0.808484	0.891242	0.909989	31	Immune	1
ATTACTCCACTTCATT-1-SN_092501	0.739999	-3.48508	13.5915	11.1496	0.00120358	0.00886845	0.0105339	34	Immune	1
ATTCTTGTCAAGTTGC-1-SN_092501	0.381562	1.49827	13.5979	1.25749	0.265284	0.519045	0.572583	31	Immune	1
CGGAACCCATATACCG-1-SN_092501	0.347273	0.651501	13.5766	0.304724	0.582238	0.762109	0.8032	29	Immune	1
GGAAGTGGTCTGTGTA-1-SN_092501	0.543351	1.05138	13.924	0.903537	0.344258	0.610077	0.661447	44	Immune	1
GGGTGTCGTGCCCGTA-1-SN_092501	0.541025	-0.754747	13.6181	0.52284	0.471417	0.678873	0.723372	34	Immune	1
TAACTTCCAAGACAAT-1-SN_092501	0.498794	-0.549625	13.9921	0.353485	0.553567	0.745186	0.789301	49	Immune	1
TACTTCACACCTTCCA-1-SN_092501	0.287151	1.35549	13.9635	1.52812	0.219456	0.465514	0.514258	46	Immune	1
TGGGCGTTCCGTGTGG-1-SN_092501	0.431669	2.83353	13.5724	4.09729	0.0457722	0.178003	0.211904	26	Immune	1
CTCAAGATCTTCACGC-1-SN_092502	0.284274	0.676484	14.1334	0.513925	0.475211	0.678873	0.723372	57	Immune	1
GATCATGCAAGGTCTT-1-SN_092502	0.347445	2.53551	13.8127	3.61816	0.0601947	0.210681	0.249732	40	Immune	1
GCTGAATCAGGTCAAG-1-SN_092502	0.572206	0.943321	13.9334	0.840699	0.361529	0.618892	0.672059	43	Immune	1
GGCACGTGTTCAGCGC-1-SN_092502	0.298748	0.995317	14.1492	1.02352	0.314265	0.571392	0.620008	58	Immune	1
GGTCACGCAGCAATTC-1-SN_092502	0.606938	1.26662	13.7154	1.12097	0.292406	0.5532	0.609363	35	Immune	1
TACCCACCATTGACTG-1-SN_092502	0.265566	0.34487	14.1578	0.144137	0.705054	0.831015	0.864594	57	Immune	1
TCCGATCTCGACCTAA-1-SN_092502	0.468133	-0.822328	13.8994	0.766769	0.383437	0.624199	0.675964	47	Immune	1
AGGATCTGTTGCATTG-1-SN_092503	0.954576	1.83982	13.5925	1.61775	0.207254	0.453367	0.514258	27	Immune	1
ATGGGTTCAGCGTTGC-1-SN_092503	0.783417	-0.0810934	13.5568	0.00504684	0.943515	0.964176	0.976281	31	Immune	1
CAAAGAAGTAAGATCA-1-SN_092503	0.935835	1.57669	13.6495	1.47154	0.228124	0.469667	0.520357	30	Immune	1
CCACGTTAGGATGGCT-1-SN_092503	0.70842	-0.778144	13.6572	0.530968	0.468	0.678873	0.723372	35	Immune	1
CTCTCAGAGAATCGTA-1-SN_092503	0.466006	-0.102832	13.8795	0.00958818	0.922252	0.95576	0.965544	47	Immune	1
GACTCTCAGATGCTAA-1-SN_092503	0.819503	2.73683	13.6034	3.04936	0.0847783	0.244923	0.286949	27	Immune	1
GTTTGGAAGGATAATC-1-SN_092503	0.316698	0.749257	14.0487	0.601575	0.439912	0.662234	0.711025	52	Immune	1
TCGCACTAGTTCTACG-1-SN_092503	0.576792	1.18465	13.6978	0.91473	0.341301	0.610077	0.661447	30	Immune	1
TCGTAGAAGAATTGCA-1-SN_092503	0.631135	0.938641	13.8566	0.713819	0.400311	0.636858	0.689155	39	Immune	1
TGAGGGATCCTAAGTG-1-SN_092503	0.413461	1.35189	13.9292	1.31293	0.255432	0.510863	0.565125	44	Immune	1
ACGTAGTTCTTAGCAG-1-SN_092504	0.554782	0.281481	13.8395	0.0676262	0.79539	0.890837	0.909989	41	Immune	1
ATGGTTGGTATGACAA-1-SN_092504	0.474934	0.127455	13.8831	0.0131662	0.908948	0.95576	0.965544	46	Immune	1
CTGTCGTAGATACCAA-1-SN_092504	0.749605	1.05659	13.7427	0.808977	0.370707	0.618892	0.672059	35	Immune	1
GATCAGTCATCGGCCA-1-SN_092504	0.864616	1.72367	13.5422	1.32211	0.253791	0.510863	0.565125	25	Immune	1
GATTGGTTCTGGGTCG-1-SN_092504	0.827392	-1.76953	13.6215	3.01559	0.085723	0.244923	0.286949	31	Immune	1
GCTTGGGAGGGCAGGA-1-SN_092504	0.850027	1.04453	13.5456	0.572688	0.451514	0.672468	0.723372	26	Immune	1
TAATCTCAGCCTGACC-1-SN_092504	0.590984	1.05165	13.7341	0.700894	0.405088	0.637217	0.68974	35	Immune	1
TCGCTCAAGAGGGTCT-1-SN_092504	0.523405	1.15042	13.7532	0.843158	0.361378	0.618892	0.672059	35	Immune	1
TTACGCCCATTCTTCA-1-SN_092504	0.639222	1.67489	13.9544	1.98424	0.162991	0.393566	0.447309	45	Immune	1
TTTAGTCGTTGCCATA-1-SN_092504	1.14045	-2.06153	13.3418	2.47868	0.118738	0.313647	0.364502	27	Immune	1
TTTCGATAGCACGATG-1-SN_092504	0.595493	3.15285	13.6641	4.4132	0.0386224	0.159033	0.193738	30	Immune	1
TTTGACTCACCGCTAG-1-SN_092504	0.553052	1.93614	13.7335	1.98035	0.163399	0.393566	0.447309	32	Immune	1
CAGATACGTGGATTTC-1-SN_011501	0.572637	2.33101	13.7766	3.13421	0.0798876	0.243404	0.282255	32	Immune	1
CCTCTCCGTGCAATGG-1-SN_011501	0.483966	0.161521	13.9475	0.0271382	0.869503	0.943998	0.961978	43	Immune	1
CGTTAGACATGGGAAC-1-SN_011501	0.646401	-0.587742	13.6441	0.323015	0.571148	0.761531	0.8032	35	Immune	1
GTCAGCGTCATTTCCA-1-SN_011501	0.279916	0.306461	14.1067	0.11007	0.740798	0.857122	0.885349	56	Immune	1
TAGAGTCTCCTAGCCT-1-SN_011501	0.570899	0.560745	13.8376	0.25947	0.611671	0.768255	0.816312	37	Immune	1
TAGATCGTCTCCACTG-1-SN_011501	0.475465	0.779543	13.9484	0.553634	0.458681	0.675951	0.723372	43	Immune	1
AAAGGGCGTCAATGGG-1-SN_011502	0.596404	0.104271	13.6336	0.00841519	0.927103	0.95576	0.965544	27	Immune	1
ATAGACCTCTTACCAT-1-SN_011502	0.62673	1.84865	13.5954	1.85606	0.176316	0.404659	0.459825	28	Immune	1
ATCCATTTCTCCTGTG-1-SN_011502	0.335447	0.368651	14.0252	0.142797	0.706363	0.831015	0.864594	48	Immune	1
CCATAAGTCGAATGCT-1-SN_011502	0.507745	2.33621	13.7791	3.10443	0.0813106	0.243404	0.282255	32	Immune	1
GGGTAGAAGAATTCAG-1-SN_011502	0.48006	2.3703	13.7968	3.22638	0.0756533	0.243404	0.282255	33	Immune	1
GGGTGTCAGAAGGATG-1-SN_011502	0.286516	0.0299172	13.9898	0.00116026	0.972899	0.986999	0.993051	51	Immune	1
TTCCGTGTCTACTGCC-1-SN_011502	0.735499	-0.778095	13.8413	0.625484	0.430995	0.662234	0.711025	39	Immune	1
CCGGTGATCATCGACA-1-SN_011503	0.535953	0.171218	13.8505	0.0242699	0.876569	0.943998	0.961978	38	Immune	1
GCGTTTCGTCCGGTGT-1-SN_011503	0.761851	-0.528941	13.7048	0.255212	0.614604	0.768255	0.816312	33	Immune	1
TACAGGTAGGCTTTCA-1-SN_011503	0.538425	0.361712	13.7396	0.10234	0.749744	0.860362	0.888542	33	Immune	1
TCCTCTTGTCAGACGA-1-SN_011503	0.443772	2.15095	13.6751	2.5224	0.115577	0.311169	0.358468	32	Immune	1
TCGGTCTCACGACGTC-1-SN_011503	0.626745	0.579616	13.883	0.286505	0.593726	0.762583	0.805535	39	Immune	1
TTGAGTGTCTACCTTA-1-SN_011503	0.499953	0.976855	13.8663	0.726775	0.396084	0.636858	0.689023	37	Immune	1
ACAAGCTGTCACGTGC-1-SN_011504	0.460733	0.886926	13.5518	0.486369	0.487262	0.683105	0.725368	25	Immune	1
ACTGTCCGTGGGTTGA-1-SN_011504	0.545471	-0.716121	13.9576	0.61092	0.436394	0.662234	0.711025	46	Immune	1
AGTACCACAGCCGTTG-1-SN_011504	0.535101	0.532772	13.5312	0.185376	0.667773	0.805933	0.850457	25	Immune	1
CATGGTATCACGACTA-1-SN_011504	0.531574	1.74987	14.0332	2.68532	0.104599	0.287135	0.333275	45	Immune	1
CTAGACAGTACGTAGG-1-SN_011504	0.462498	3.48751	13.9455	6.89108	0.0101023	0.0515038	0.0632532	39	Immune	1
GATGACTTCAGTGTGT-1-SN_011504	0.460343	3.00774	14.1189	6.4781	0.0125388	0.0605321	0.0732797	47	Immune	1
GCGAGAACACTGTCGG-1-SN_011504	0.659432	4.64531	13.7198	8.50699	0.00443858	0.0267771	0.0326337	29	Immune	1
GCGTGCATCATGAGAA-1-SN_011504	0.524678	-1.01413	13.8869	1.07774	0.301851	0.563454	0.619689	41	Immune	1
GTAGGTTGTGGTCCCA-1-SN_011504	0.523626	2.75835	14.0789	5.79122	0.0180492	0.0815126	0.0983911	48	Immune	1
GTCAGCGTCTAGCATG-1-SN_011504	0.312216	2.52651	13.8096	3.35681	0.0708144	0.239746	0.279662	39	Immune	1
TAGATCGGTCAGGAGT-1-SN_011504	0.612438	3.11605	13.7944	5.31181	0.0233686	0.102237	0.123219	35	Immune	1
AAGTACCCAAGTTGGG-1-SN_011505	0.484688	2.64894	13.8912	4.23829	0.0422715	0.169086	0.204016	38	Immune	1
AAGTGAAAGAACAAGG-1-SN_011505	0.562959	1.62724	13.725	1.66859	0.199595	0.443544	0.501866	30	Immune	1
AGACACTAGAGATTCA-1-SN_011505	0.577835	1.62828	13.8707	1.90271	0.171028	0.399064	0.453204	37	Immune	1
AGCGTATTCGGAGTAG-1-SN_011505	0.684331	2.34519	13.7211	3.16519	0.0784359	0.243404	0.282255	30	Immune	1
ATCGCCTCAGGAACCA-1-SN_011505	0.315864	0.465701	13.8792	0.19864	0.656839	0.79963	0.84417	40	Immune	1
GCTGAATTCTATCCAT-1-SN_011505	0.481332	1.63733	13.9231	1.94996	0.16586	0.393566	0.447309	39	Immune	1
TGGTAGTAGCCAACCC-1-SN_011505	0.579173	0.64808	13.8463	0.362303	0.54867	0.745186	0.789301	37	Immune	1
CGTAGTAGTTCCGCAG-1-SN_011506	0.691512	0.571859	13.6677	0.239741	0.625527	0.774989	0.824797	29	Immune	1
TTTCACATCGGTGAAG-1-SN_011506	0.486696	0.156464	13.8869	0.0244539	0.876069	0.943998	0.961978	42	Immune	1
CTACATTGTCCATCTC-1-SN_011507	0.905977	0.637035	13.5806	0.26559	0.607508	0.768255	0.816312	25	Immune	1
GGTTAACAGCGTCTGC-1-SN_011507	0.433622	0.931112	13.9936	0.813857	0.369274	0.618892	0.672059	44	Immune	1
GGTAATCCACAACGAG-1-SN_011508	0.477567	1.82356	14.0255	2.94322	0.0895127	0.250636	0.291857	46	Immune	1
TCTTTGATCAGGTAAA-1-SN_011508	0.539526	-1.04129	13.7918	1.05602	0.306746	0.565058	0.620008	36	Immune	1
TTCCTAATCGATTCCC-1-SN_011508	0.618695	0.410778	13.948	0.159281	0.690719	0.826502	0.864594	41	Immune	1
GTTACAGTCAGAATAG-1-SN_062201	0.831169	-1.23735	16.1616	1.80165	0.180114	0.413202	0.376051	35	Endothelial	1
CATCGTCCAGAACCGA-1-SN_080101	1.44947	-1.45281	16.0988	2.28654	0.131124	0.319614	0.283655	28	Endothelial	1
CTCACTGAGTGTACCT-1-SN_080101	0.607654	-2.50192	16.2683	8.4399	0.0038311	0.0747064	0.0662997	28	Endothelial	1
TGGTAGTCAACCGACC-1-SN_080101	1.26525	-0.477793	16.3833	0.449822	0.502725	0.626845	0.620281	38	Endothelial	1
AACCATGGTAGGTGCA-1-SN_080102	1.42797	-0.673	16.3132	0.702359	0.402387	0.60358	0.612356	33	Endothelial	1
AGCGATTTCTATCGCC-1-SN_080102	0.452265	-2.78913	16.3573	16.9437	4.49421e-05	0.00175274	0.00146472	33	Endothelial	1
AGACACTTCCGACGGT-1-SN_092501	0.496686	2.21441	16.0228	2.46709	0.116877	0.319614	0.283262	32	Endothelial	1
AGGTTGTGTTGGGATG-1-SN_092501	0.451232	0.449035	16.4134	0.293001	0.588541	0.695549	0.684391	36	Endothelial	1
ATGCCTCAGGTTCACT-1-SN_092501	0.440575	-1.60007	16.0015	2.32138	0.12823	0.319614	0.283262	27	Endothelial	1
ATTTCTGTCAGCGTCG-1-SN_092501	1.35507	-1.49549	16.1382	2.57336	0.109299	0.319614	0.283262	31	Endothelial	1
GCACATACACCGTGCA-1-SN_092501	0.408041	1.43465	16.3677	2.83966	0.0925788	0.319614	0.283262	36	Endothelial	1
TTCCGGTGTTGTCAGT-1-SN_092501	0.39427	0.610795	16.3368	0.535695	0.464561	0.626845	0.620281	36	Endothelial	1
TTGGATGCAAGTGTCT-1-SN_092501	0.429487	1.34649	16.0469	1.14474	0.285163	0.556068	0.536649	33	Endothelial	1
TTTCATGTCTTGCAAG-1-SN_092501	1.49123	-0.907754	16.1914	0.908691	0.340916	0.56998	0.564372	33	Endothelial	1
AACGAAAGTTAAGTCC-1-SN_092502	0.397807	-0.213655	16.3046	0.0617716	0.803818	0.824971	0.817347	39	Endothelial	1
GAGTGTTTCGATTTCT-1-SN_092502	0.452412	-0.29757	16.301	0.122362	0.726632	0.809676	0.800693	32	Endothelial	1
AGGAAATGTTATGTGC-1-SN_092503	0.838378	-0.106466	16.2722	0.0116583	0.914059	0.914059	0.914059	46	Endothelial	1
CAAGGGACATGACTTG-1-SN_092503	0.329481	1.37839	16.4661	2.36218	0.124932	0.319614	0.283262	62	Endothelial	1
CAGTTCCTCAAGCCCG-1-SN_092503	0.372221	0.585616	16.5548	0.425837	0.514334	0.626845	0.620281	49	Endothelial	1
CCTCTAGCATGAGATA-1-SN_092503	0.39734	4.00955	15.9836	5.40416	0.0204829	0.114119	0.0925869	33	Endothelial	1
CCTCTCCAGGGAGTTC-1-SN_092503	0.526376	0.812968	16.025	0.46829	0.494087	0.626845	0.620281	36	Endothelial	1
CTGCCTAGTACTGAGG-1-SN_092503	0.527253	1.26945	15.9871	0.971318	0.324822	0.56998	0.56038	35	Endothelial	1
GCAACATTCGAGTACT-1-SN_092503	0.375833	2.21296	16.0302	2.50294	0.114258	0.319614	0.283262	38	Endothelial	1
GCCATGGTCAGTGTTG-1-SN_092503	0.313048	2.83813	16.2875	5.60686	0.0182645	0.114119	0.0925869	56	Endothelial	1
GTTCCGTCAGCGTACC-1-SN_092503	1.12888	-1.60806	16.3672	6.03621	0.0143493	0.111925	0.0925869	40	Endothelial	1
TACGGGCAGGACTGGT-1-SN_092503	0.43036	0.800394	16.1887	0.569262	0.450902	0.626845	0.620281	44	Endothelial	1
TATTTCGCATATAGCC-1-SN_092503	0.586029	-0.302866	16.0315	0.0690725	0.792799	0.824971	0.817347	35	Endothelial	1
TCCCACACACTGTTCC-1-SN_092503	0.377476	4.24035	16.0893	6.95862	0.00859795	0.08383	0.0662997	41	Endothelial	1
TCTCTGGAGTTGGAAT-1-SN_092503	0.4621	0.753491	16.1697	0.515801	0.472969	0.626845	0.620281	44	Endothelial	1
TGATTCTGTCACCGCA-1-SN_092503	1.4099	-0.939741	16.2923	1.27055	0.260197	0.534088	0.521366	32	Endothelial	1
TGCAGTACAAATCAGA-1-SN_092503	0.483394	-1.5172	16.2985	3.82004	0.0511924	0.221834	0.189627	38	Endothelial	1
TTAATCCTCCTCTGCA-1-SN_092503	0.798419	0.305839	16.2447	0.100835	0.750961	0.813541	0.811951	44	Endothelial	1
TTCGGTCGTGATTCTG-1-SN_092503	1.35195	-1.2112	16.1614	1.67759	0.195834	0.424307	0.400295	32	Endothelial	1
AGAAGTATCAAGCTTG-1-SN_092504	0.822017	0.414404	16.0415	0.137195	0.71124	0.809676	0.800693	33	Endothelial	1
CCGGTGAGTGGACTAG-1-SN_092504	0.352201	4.36007	16.143	7.56516	0.00616345	0.0801249	0.0662997	46	Endothelial	1
GAAATGAAGCTGGTGA-1-SN_092504	0.332711	0.949886	16.2346	0.820818	0.365372	0.56998	0.564372	51	Endothelial	1
GGAAGTGAGATCGCCC-1-SN_092504	0.632235	1.09038	16.1466	0.97461	0.324004	0.56998	0.56038	40	Endothelial	1
TAAGTCGTCGCCTAGG-1-SN_092504	0.692865	-1.87054	16.0892	4.01482	0.0456336	0.221834	0.189149	32	Endothelial	1
TTCCAATCACGCTGTG-1-SN_092504	0.829233	-0.924175	16.0698	0.8321	0.3621	0.56998	0.564372	32	Endothelial	1
GAGGGATAGTATAGGT-1-SN_062201	2.46887	-1.62338	14.6981	3.06742	0.0803872	0.333626	0.352459	24	Vasc	1
ATTACTCGTACGGCAA-1-SN_080101	0.889009	-1.63955	15.4421	3.19112	0.0745443	0.333626	0.352459	35	Vasc	1
ACACCAACATACTTTC-1-SN_092503	0.759881	0.798531	14.689	0.539017	0.463127	0.728455	0.738861	28	Vasc	1
ACTTAGGAGCGAAACC-1-SN_092503	0.738902	0.569361	14.8947	0.334238	0.563391	0.741304	0.748185	31	Vasc	1
CATCCACGTGTGGACA-1-SN_092503	0.633887	1.63571	15.4005	2.25288	0.133892	0.383985	0.399505	59	Vasc	1
CATTCCGAGGACATCG-1-SN_092503	0.764937	-0.348992	15.1101	0.163079	0.686482	0.81724	0.82517	32	Vasc	1
CCGGACAAGTTCAACC-1-SN_092503	0.684412	2.25106	14.6339	2.92976	0.087477	0.333626	0.352459	32	Vasc	1
CTGCCATTCTAGTCAG-1-SN_092503	0.688426	2.38899	14.7361	3.44819	0.0638109	0.333626	0.352459	31	Vasc	1
CTGCTCAAGACCAAGC-1-SN_092503	1.06123	1.30415	14.9532	1.59056	0.207737	0.451601	0.473621	33	Vasc	1
GAGCTGCTCAGTGCGC-1-SN_092503	0.61315	0.63047	15.0573	0.528159	0.467665	0.728455	0.738861	42	Vasc	1
GATCATGCAGAAATTG-1-SN_092503	0.713548	1.34471	14.835	1.60486	0.205707	0.451601	0.473621	33	Vasc	1
GCCGATGAGACATGCG-1-SN_092503	0.892825	1.42805	15.2266	2.23614	0.135343	0.383985	0.399505	48	Vasc	1
GGCAGTCGTAGTCCTA-1-SN_092503	0.678361	1.05737	14.8971	1.0583	0.304019	0.562998	0.574943	37	Vasc	1
GGCTTGGAGCTCGTGC-1-SN_092503	1.00703	1.63959	15.1328	2.82348	0.0934152	0.333626	0.355367	40	Vasc	1
GTGGAAGGTATTGGCT-1-SN_092503	0.901101	0.51487	15.0412	0.337523	0.561481	0.741304	0.748185	35	Vasc	1
GTTGAACTCTACAGGT-1-SN_092503	0.57322	4.29697	14.732	7.57225	0.00610651	0.0892649	0.0883461	36	Vasc	1
TGATCTTCAAGTGATA-1-SN_092503	0.710299	1.66931	15.1483	3.04082	0.081707	0.333626	0.352459	46	Vasc	1
TTTCATGAGGAATTAC-1-SN_092503	0.703487	2.47719	14.7942	3.8154	0.0512477	0.333626	0.352459	31	Vasc	1
TTTGATCGTTACTCAG-1-SN_092503	0.528172	3.04891	15.0649	7.28703	0.00714119	0.0892649	0.0883461	58	Vasc	1
AATTTCCCAATACGAA-1-SN_092504	0.664538	1.23826	15.4447	1.34792	0.246103	0.474204	0.486372	62	Vasc	1
ACACCAATCAACGAGG-1-SN_092504	1.03694	2.4507	15.2553	4.88923	0.0274009	0.228341	0.226258	35	Vasc	1
ACCACAAAGAACAAGG-1-SN_092504	0.636603	-0.940662	15.1383	1.34517	0.246586	0.474204	0.486372	32	Vasc	1
CACTAAGAGAGAGGGC-1-SN_092504	0.736942	0.359205	15.1453	0.17959	0.671878	0.81724	0.82517	39	Vasc	1
CATCCCACACATGGTT-1-SN_092504	1.04222	3.24173	15.1703	8.29611	0.00411485	0.0892649	0.0883461	32	Vasc	1
CCAATGAGTTCTCCCA-1-SN_092504	0.656866	0.398009	15.3081	0.176508	0.674542	0.81724	0.82517	44	Vasc	1
CCGATCTCAGGTGTTT-1-SN_092504	0.6533	0.700964	15.3039	0.514689	0.473395	0.728455	0.738861	47	Vasc	1
CGCATGGTCCATGATG-1-SN_092504	1.17445	0.129694	15.1971	0.0236041	0.877948	0.954291	0.958395	36	Vasc	1
CGCCAGAAGCCGCACT-1-SN_092504	0.623513	0.642361	15.3309	0.428115	0.513166	0.741304	0.748185	49	Vasc	1
CGTAATGTCTTGGATG-1-SN_092504	0.730346	-1.18639	15.4176	1.63868	0.201002	0.451601	0.473621	38	Vasc	1
CTCTCAGAGGTAGGCT-1-SN_092504	0.607434	0.181223	15.5428	0.0360343	0.849509	0.943899	0.940269	48	Vasc	1
GAGTTACAGAGCATTA-1-SN_092504	0.61586	1.80677	14.8669	2.67691	0.102338	0.341125	0.356735	39	Vasc	1
GGGTGAAAGCCTTTGA-1-SN_092504	0.703246	0.778562	15.2911	0.662789	0.4159	0.717069	0.738861	56	Vasc	1
GGGTGTCGTCGAAACG-1-SN_092504	0.568172	3.02698	14.9913	6.6787	0.00999227	0.0999227	0.0935176	45	Vasc	1
GTATTTCTCCGGACGT-1-SN_092504	0.585601	-0.0669635	15.4481	0.00407767	0.949106	0.968475	0.972592	55	Vasc	1
GTCACGGGTCAGGAGT-1-SN_092504	0.639362	1.29239	15.7119	1.51679	0.218588	0.455392	0.473621	46	Vasc	1
GTCGAATAGCGACTGA-1-SN_092504	0.604145	0.500528	15.0118	0.335304	0.56277	0.741304	0.748185	46	Vasc	1
GTCGTTCCAACAGATA-1-SN_092504	0.629837	1.31232	15.09	1.9934	0.158504	0.396261	0.413289	44	Vasc	1
TCGCAGGTCGAAATCC-1-SN_092504	0.609399	0.224691	15.6868	0.0557827	0.813371	0.924285	0.92519	56	Vasc	1
TCGTGGGTCAACCGAT-1-SN_092504	0.643995	0.307617	15.0707	0.139602	0.708809	0.824196	0.829131	47	Vasc	1
TGACTCCCACTGCACG-1-SN_092504	1.05322	1.40679	15.0571	2.06592	0.151145	0.396261	0.413289	34	Vasc	1
TGTAGACGTGCAACAG-1-SN_092504	1.08384	-0.0836744	15.2388	0.00995139	0.920571	0.965725	0.972592	50	Vasc	1
TTACAGGCATCCTTGC-1-SN_092504	0.868003	0.490249	14.9811	0.287207	0.592215	0.75925	0.76907	36	Vasc	1
GTGAGCCAGAAGCGAA-1-SN_011501	0.834223	-0.558175	15.4951	0.348706	0.555069	0.741304	0.748185	30	Vasc	1
TCATCCGAGATGCCGA-1-SN_011501	0.767278	1.46955	15.1171	2.20337	0.138234	0.383985	0.399505	29	Vasc	1
AGAGAATGTAATTGGA-1-SN_011502	1.14827	3.13934	15.1099	7.3703	0.00682178	0.0892649	0.0883461	30	Vasc	1
GACACGCAGCTTCTAG-1-SN_011502	0.612137	-0.0352676	15.2855	0.00106397	0.97399	0.97399	0.97399	46	Vasc	1
GGGATCCTCCGTCACT-1-SN_011502	0.655673	-0.643217	15.7254	0.497714	0.48078	0.728455	0.738861	40	Vasc	1
GCCAGGTTCAAACTGC-1-SN_011503	0.755096	-1.43831	15.1495	3.25078	0.0718911	0.333626	0.352459	29	Vasc	1
GGATGTTCATTACTCT-1-SN_011503	1.21462	-0.92859	15.3086	1.00891	0.31557	0.563517	0.583361	24	Vasc	1
GGGTTTAGTTAGAAAC-1-SN_011504	0.706957	-0.0872351	15.5798	0.00837915	0.927096	0.965725	0.972592	42	Vasc	1

## Sheet: Fig_2b
	SOX6-_SORCS3	SOX6-_COBLL1	SOX6-_CBLB	SOX6-_CALCR	SOX6-_EBF1	SOX6+_CUX2	SOX6+_RYR3
control	0.239424	0.259324	0.334471	0.325121	0.424636	0.649173	0.768768
MPTP	0.760576	0.740676	0.665529	0.674879	0.575364	0.350827	0.231232

## Sheet: Fig_2f
	SOX6+_RYR3	SOX6_CUX2	SOX6-_EBF1	SOX6-_CALCR	SOX6-_CBLB	SOX6-_COBLL1	SOX6-_SORCS3
regulation of autophagy	0	3.1	0	0	0	0	0
regulation of synaptic plasticity	3.3	3.7	8.7	0	0	7.2	0
positive regulation of apoptotic process	2.3	2.4	0	0	0	0	0
Alzheimer's disease	0	2.9	0	0	0	0	0
regulation of cellular response to stress	0	2.8	0	0	0	0	0
protein phosphorylation	2.9	2.8	3.1	4.7	0	0	0
regulation of cellular catabolic process	0	2.7	0	0	0	0	3.1
Synaptic vesicle cycle	0	6.8	7.7	0	0	0	0
calcium ion transport	4.1	3.7	0	0	0	0	0
neurotransmitter secretion	0	6.4	7.3	0	0	0	0
positive regulation of cell death	2.2	2.1	0	0	0	0	0
aging	3.1	0	0	0	0	0	0
positive regulation of MAPK cascade	2.6	2.7	0	0	0	0	5.7
regulation of cell projection organization	2.9	2.5	4.9	0	0	0	0
microtubule cytoskeleton organization	3.1	2.5	2.5	0	0	0	3.9
synapse organization	2.8	0	6.5	0	0	0	0
Dopamine Neurotransmitter Release Cycle	0	0	16	0	0	0	0
Signaling by ERBB4	0	0	8.3	0	0	0	0
regulation of neurotransmitter levels	0	3.8	6.7	0	0	0	0
action potential	0	0	9.9	0	0	0	0
cognition	0	0	4.2	0	0	0	0
EGF/EGFR signaling pathway	0	0	4.5	0	0	0	0
regulation of superoxide metabolic process	0	0	11	0	0	0	0
Intra-Golgi and retrograde Golgi-to-ER traffic	0	0	0	0	19	0	0
regulation of binding	2.7	0	0	0	11	0	0
synaptic signaling	2.5	2.3	4	4.3	0	6.5	0
positive regulation of synapse assembly	0	0	7.7	13	0	0	0
protein polyubiquitination	0	0	0	4.9	0	0	0
methylation	2.8	0	0	4.3	0	0	0
synapse assembly	0	0	8	7.9	0	0	10
sodium ion transport	0	3.3	5.2	6	0	0	0
Cellular responses to stress	0	0	0	2.8	0	3.8	0
regulation of transmembrane transporter activity	0	0	0	0	0	6.8	0
regulation of trans-synaptic signaling	2.5	2.4	6.5	3.7	0	5.5	0
negative regulation of neuron apoptotic process	0	0	3.9	0	0	9.6	0
regulation of synaptic transmission, glutamatergic	0	0	6.2	0	0	19	0
regulation of MAPK cascade	2.4	2.4	0	0	0	0	5.1
microtubule-based transport	0	0	0	0	0	0	8.7
regulation of exocytosis	0	2.8	6.8	0	0	0	9.9
regulation of JNK cascade	0	0	0	0	0	0	10
regulation of secretion by cell	0	2.4	4.1	0	0	0	4.3
regulation of lipid metabolic process	0	0	0	0	0	0	5.1

## Sheet: Fig_3f
	DaNs	Gluts
SORCS3	2.84956	2.84956
FOXP2	1.7553	1.7553
KCNAB1	2.35542	2.35542
CCDC60	2.20168	2.20168
GRIK2	1.98683	1.98683
SORCS1	1.96671	1.96671
CACNA2D1	1.59377	1.59377
IL1RAPL2	1.58714	1.58714
OXR1	1.57076	1.57076
ZBTB7C	1.49317	1.49317
RYR3	-1.73575	1.73575
SEMA3E	-1.45439	1.45439
CDH8	-1.23733	1.23733
COL11A1	-1.22287	1.22287
DOCK2	-1.01202	1.01202
PLEKHA5	-1.0029	1.0029
LRP1B	-0.977308	0.977308
ARHGAP24	-0.914782	0.914782
ANKFN1	2.88006	-2.88006
KCNH1	2.41727	-2.41727
SLC35F4	2.29082	-2.29082
GRID2	2.25306	-2.25306
BRINP3	2.21827	-2.21827
CDH18	1.97845	-1.97845
PDE1A	1.8857	-1.8857
UNC5D	1.78693	-1.78693
TMTC1	1.69553	-1.69553
TMEM132D	1.60507	-1.60507
ADRA1A	1.60131	-1.60131
ZFPM2	-1.84212	-1.84212
PEX5L	-1.49107	-1.49107
OLFM3	-1.38513	-1.38513
PTCHD4	-1.35407	-1.35407
TLL1	-1.29049	-1.29049
CEMIP	-1.21637	-1.21637
RHBDL3	-1.11279	-1.11279
RAPGEF5	-1.10695	-1.10695
DPP10	-1.08246	-1.08246
FGF13	-1.03308	-1.03308

## Sheet: Fig_5c
Down_regulated gene overlap rate
	SN_Microglia	PT_Microglia	SN_Immune	PT_Immune	SN_Endothelial	PT_Endothelial	SN_Vasc	PT_Vasc	SN_OPC	PT_OPC	SN_Astrocytes	PT_Astrocytes	PT_SST-NPY IN	PT_iSPN	PT_dSPN	PT_eSPN	SN_GABA	PT_PVALB-TH IN	SN_Oligo	PT_Oligo	SN_DaNs	SN_Excitatory	SN_Inhibitory	PT_Gluts	SN_HdNs
SN_Microglia-1403	1	0.673223	0.554889	0.459906	0.397507	0.363551	0.405817	0.400716	0.325645	0.303233	0.345051	0.313751	0.216299	0.2355	0.292243	0.283588	0.291105	0.246782	0.0529444	0.198486	0.0892742	0.118239	0.191772	0.0351792	0.00810263
PT_Microglia-1234	0.673223	1	0.52103	0.454603	0.355787	0.335763	0.371483	0.392625	0.305511	0.292796	0.330904	0.304945	0.207671	0.217989	0.263774	0.252549	0.260485	0.235955	0.0489098	0.204826	0.088382	0.122819	0.191933	0.0327273	0.00761035
SN_Immune-1189	0.554889	0.52103	1	0.599717	0.373535	0.343269	0.414793	0.41901	0.345047	0.327287	0.37871	0.348558	0.233714	0.262304	0.324711	0.309356	0.302644	0.265236	0.0540705	0.198085	0.104322	0.134155	0.224505	0.0330579	0.00788022
PT_Immune-1073	0.459906	0.454603	0.599717	1	0.337134	0.319735	0.352765	0.365286	0.296485	0.280016	0.309959	0.286603	0.191254	0.212344	0.278216	0.257463	0.253202	0.230884	0.0478964	0.190657	0.095429	0.124224	0.19278	0.0277551	0.00954861
SN_Endothelial-1624	0.397507	0.355787	0.373535	0.337134	1	0.629803	0.421855	0.397921	0.32843	0.306237	0.324164	0.294447	0.203712	0.211521	0.269408	0.283668	0.274187	0.25362	0.0452794	0.18301	0.0721477	0.10381	0.163074	0.031927	0.00764256
PT_Endothelial-1515	0.363551	0.335763	0.343269	0.319735	0.629803	1	0.384649	0.376994	0.28362	0.265385	0.291702	0.26454	0.189564	0.184319	0.230354	0.233582	0.237977	0.227827	0.0515306	0.184733	0.0691898	0.102684	0.149856	0.0259349	0.00753296
SN_Vasc-1642	0.405817	0.371483	0.414793	0.352765	0.421855	0.384649	1	0.606044	0.426326	0.39724	0.403032	0.368333	0.226867	0.244832	0.347262	0.34755	0.315167	0.286076	0.0463893	0.173518	0.0816098	0.107025	0.1802	0.0316027	0.00873617
PT_Vasc-1334	0.400716	0.392625	0.41901	0.365286	0.397921	0.376994	0.606044	1	0.39054	0.374101	0.401283	0.36764	0.223579	0.246497	0.33555	0.323423	0.308302	0.272052	0.045025	0.193441	0.0919463	0.119188	0.194207	0.0291131	0.00921332
SN_OPC-1988	0.325645	0.305511	0.345047	0.296485	0.32843	0.28362	0.426326	0.39054	1	0.783784	0.490824	0.465636	0.269528	0.289451	0.468562	0.455752	0.397576	0.358143	0.0445177	0.165626	0.0830959	0.112	0.188825	0.0372137	0.0062954
PT_OPC-2104	0.303233	0.292796	0.327287	0.280016	0.306237	0.265385	0.39724	0.374101	0.783784	1	0.449398	0.46169	0.258289	0.269308	0.448315	0.430986	0.369732	0.33308	0.0408484	0.152964	0.0787579	0.10374	0.176685	0.034327	0.00503894
SN_Astrocytes-1505	0.345051	0.330904	0.37871	0.309959	0.324164	0.291702	0.403032	0.401283	0.490824	0.449398	1	0.653072	0.26793	0.288433	0.36711	0.365248	0.365138	0.346438	0.0599483	0.180846	0.0956734	0.128451	0.215554	0.0380602	0.0107731
PT_Astrocytes-1616	0.313751	0.304945	0.348558	0.286603	0.294447	0.26454	0.368333	0.36764	0.465636	0.46169	0.653072	1	0.259007	0.276272	0.367787	0.359179	0.346859	0.345503	0.0582477	0.172863	0.0921053	0.120428	0.203215	0.0350373	0.00648968
PT_SST-NPY IN-970	0.216299	0.207671	0.233714	0.191254	0.203712	0.189564	0.226867	0.223579	0.269528	0.258289	0.26793	0.259007	1	0.315688	0.291565	0.334852	0.407728	0.425315	0.054242	0.160807	0.0963542	0.173647	0.266376	0.0753488	0.00760456
PT_iSPN-1068	0.2355	0.217989	0.262304	0.212344	0.211521	0.184319	0.244832	0.246497	0.289451	0.269308	0.288433	0.276272	0.315688	1	0.461948	0.420263	0.418436	0.379041	0.0738523	0.199617	0.125724	0.2025	0.315208	0.0838375	0.0131234
PT_dSPN-1679	0.292243	0.263774	0.324711	0.278216	0.269408	0.230354	0.347262	0.33555	0.468562	0.448315	0.36711	0.367787	0.291565	0.461948	1	0.616615	0.417642	0.345986	0.0455827	0.155844	0.0931264	0.136062	0.2281	0.0554612	0.00912721
PT_eSPN-1960	0.283588	0.252549	0.309356	0.257463	0.283668	0.233582	0.34755	0.323423	0.455752	0.430986	0.365248	0.359179	0.334852	0.420263	0.616615	1	0.498908	0.41488	0.0476589	0.152057	0.0816131	0.123136	0.207921	0.0529931	0.009355
SN_GABA-1471	0.291105	0.260485	0.302644	0.253202	0.274187	0.237977	0.315167	0.308302	0.397576	0.369732	0.365138	0.346859	0.407728	0.418436	0.417642	0.498908	1	0.498437	0.0615789	0.185877	0.110132	0.169094	0.275997	0.0560867	0.0116656
PT_PVALB-TH IN-1406	0.246782	0.235955	0.265236	0.230884	0.25362	0.227827	0.286076	0.272052	0.358143	0.33308	0.346438	0.345503	0.425315	0.379041	0.345986	0.41488	0.498437	1	0.0678337	0.184098	0.103247	0.17094	0.254824	0.0585106	0.0108108
SN_Oligo-546	0.0529444	0.0489098	0.0540705	0.0478964	0.0452794	0.0515306	0.0463893	0.045025	0.0445177	0.0408484	0.0599483	0.0582477	0.054242	0.0738523	0.0455827	0.0476589	0.0615789	0.0678337	1	0.135338	0.096732	0.121803	0.0938166	0.0180807	0.022508
PT_Oligo-813	0.198486	0.204826	0.198085	0.190657	0.18301	0.184733	0.173518	0.193441	0.165626	0.152964	0.180846	0.172863	0.160807	0.199617	0.155844	0.152057	0.185877	0.184098	0.135338	1	0.0939664	0.154519	0.197222	0.0537975	0.015748
SN_DaNs-293	0.0892742	0.088382	0.104322	0.095429	0.0721477	0.0691898	0.0816098	0.0919463	0.0830959	0.0787579	0.0956734	0.0921053	0.0963542	0.125724	0.0931264	0.0816131	0.110132	0.103247	0.096732	0.0939664	1	0.194991	0.217323	0.027897	0.0379404
SN_Gluts-375	0.118239	0.122819	0.134155	0.124224	0.10381	0.102684	0.107025	0.119188	0.112	0.10374	0.128451	0.120428	0.173647	0.2025	0.136062	0.123136	0.169094	0.17094	0.121803	0.154519	0.194991	1	0.420266	0.0830116	0.0379464
SN_Inhibitory-480	0.191772	0.191933	0.224505	0.19278	0.163074	0.149856	0.1802	0.194207	0.188825	0.176685	0.215554	0.203215	0.266376	0.315208	0.2281	0.207921	0.275997	0.254824	0.0938166	0.197222	0.217323	0.420266	1	0.08646	0.0233393
PT_Gluts-186	0.0351792	0.0327273	0.0330579	0.0277551	0.031927	0.0259349	0.0316027	0.0291131	0.0372137	0.034327	0.0380602	0.0350373	0.0753488	0.0838375	0.0554612	0.0529931	0.0560867	0.0585106	0.0180807	0.0537975	0.027897	0.0830116	0.08646	1	0.00729927
SN_HdNs-90	0.00810263	0.00761035	0.00788022	0.00954861	0.00764256	0.00753296	0.00873617	0.00921332	0.0062954	0.00503894	0.0107731	0.00648968	0.00760456	0.0131234	0.00912721	0.009355	0.0116656	0.0108108	0.022508	0.015748	0.0379404	0.0379464	0.0233393	0.00729927	1
Up_regulated gene overlap rate
	SN_Microglia	PT_Microglia	SN_Immune	PT_Immune	SN_Endothelial	PT_Endothelial	SN_Vasc	PT_Vasc	SN_OPC	PT_OPC	SN_Astrocytes	PT_Astrocytes	PT_SST-NPY IN	PT_iSPN	PT_dSPN	PT_eSPN	SN_GABA	PT_PVALB-TH IN	SN_Oligo	PT_Oligo	SN_DaNs	SN_Gluts	SN_Inhibitory	PT_Gluts	SN_HdNs
SN_Microglia	1	0.292313	0.350768	0.0328113	0.111004	0.0921011	0.0860028	0.0387931	0.277318	0.172899	0.235139	0.268435	0.0481149	0.123522	0.232009	0.277378	0.164867	0.213227	0.0686444	0.0651421	0.0464462	0.0381598	0.053528	0.000379651	0.00527307
PT_Microglia	0.292313	1	0.3298	0.0792239	0.116125	0.0993892	0.113757	0.081663	0.213266	0.21007	0.178738	0.1873	0.0753623	0.119918	0.189607	0.203781	0.148739	0.177871	0.0585614	0.0761655	0.0584594	0.0438472	0.0513834	0	0.00899428
SN_Immune	0.350768	0.3298	1	0.081448	0.0932252	0.0666667	0.131136	0.0646726	0.256856	0.214493	0.200272	0.187778	0.0743405	0.124862	0.202777	0.236896	0.168715	0.188387	0.0687719	0.0684248	0.060652	0.0470219	0.0573711	0	0.00551471
PT_Immune	0.0328113	0.0792239	0.081448	1	0.0534934	0.054023	0.0579216	0.109859	0.0422133	0.0654545	0.0305572	0.0362976	0.0525	0.0460526	0.0397422	0.0417485	0.0446828	0.0408526	0.0380623	0.064695	0.0438596	0.0508906	0.0329457	0	0.0301205
SN_Endothelial	0.111004	0.116125	0.0932252	0.0534934	1	0.224335	0.117347	0.0979798	0.137184	0.147692	0.125992	0.142802	0.0732177	0.100548	0.125428	0.13422	0.106358	0.123796	0.100426	0.112182	0.0666058	0.0523311	0.0735552	0	0.0140845
PT_Endothelial	0.0921011	0.0993892	0.0666667	0.054023	0.224335	1	0.0647603	0.0667351	0.0870712	0.0860729	0.0715904	0.0974148	0.0309478	0.0673953	0.0826342	0.090694	0.0664315	0.0838972	0.0595745	0.0786219	0.037963	0.0261882	0.0315236	0	0.00616523
SN_Vasc	0.0860028	0.113757	0.131136	0.0579216	0.117347	0.0647603	1	0.308099	0.136292	0.159299	0.14626	0.114733	0.09375	0.110942	0.121748	0.128369	0.124444	0.123134	0.0747452	0.0656682	0.0798429	0.0627615	0.0808824	0	0.015625
PT_Vasc	0.0387931	0.081663	0.0646726	0.109859	0.0979798	0.0667351	0.308099	1	0.0756071	0.106929	0.0690656	0.0608466	0.0647059	0.0564585	0.0641158	0.0655582	0.0669421	0.0645527	0.041847	0.0559758	0.0328152	0.0368217	0.0380349	0	0.00687285
SN_OPC	0.277318	0.213266	0.256856	0.0422133	0.137184	0.0870712	0.136292	0.0756071	1	0.528587	0.398377	0.34513	0.12209	0.248479	0.360483	0.42205	0.312771	0.383876	0.106263	0.122761	0.107415	0.0813187	0.120172	0.000591366	0.0117233
PT_OPC	0.172899	0.21007	0.214493	0.0654545	0.147692	0.0860729	0.159299	0.106929	0.528587	1	0.311968	0.272074	0.161829	0.245668	0.30271	0.320367	0.295554	0.306785	0.0972933	0.130168	0.115977	0.0905316	0.125687	0	0.016129
SN_Astrocytes	0.235139	0.178738	0.200272	0.0305572	0.125992	0.0715904	0.14626	0.0690656	0.398377	0.311968	1	0.441483	0.102655	0.218363	0.296055	0.333707	0.259384	0.320972	0.096947	0.102397	0.0994286	0.0813481	0.112921	0.000631313	0.0137758
PT_Astrocytes	0.268435	0.1873	0.187778	0.0362976	0.142802	0.0974148	0.114733	0.0608466	0.34513	0.272074	0.441483	1	0.0895656	0.200538	0.293578	0.336243	0.226764	0.299104	0.0865225	0.0980059	0.0826806	0.0734838	0.0936829	0.000465549	0.0111163
PT_SST-NPY IN	0.0481149	0.0753623	0.0743405	0.0525	0.0732177	0.0309478	0.09375	0.0647059	0.12209	0.161829	0.102655	0.0895656	1	0.184977	0.129469	0.125992	0.185252	0.147413	0.0730659	0.0820896	0.142596	0.161157	0.179931	0	0.0457516
PT_iSPN	0.123522	0.119918	0.124862	0.0460526	0.100548	0.0673953	0.110942	0.0564585	0.248479	0.245668	0.218363	0.200538	0.184977	1	0.472428	0.39061	0.307742	0.357889	0.0745712	0.0916795	0.144222	0.164345	0.210573	0.00102354	0.0253293
PT_dSPN	0.232009	0.189607	0.202777	0.0397422	0.125428	0.0826342	0.121748	0.0641158	0.360483	0.30271	0.296055	0.293578	0.129469	0.472428	1	0.58302	0.317674	0.421687	0.0750237	0.0847458	0.115164	0.110102	0.145464	0.000555556	0.0154953
PT_eSPN	0.277378	0.203781	0.236896	0.0417485	0.13422	0.090694	0.128369	0.0655582	0.42205	0.320367	0.333707	0.336243	0.125992	0.39061	0.58302	1	0.360685	0.50104	0.0845881	0.100772	0.112973	0.103415	0.146846	0.000503778	0.0130391
SN_GABA	0.164867	0.148739	0.168715	0.0446828	0.106358	0.0664315	0.124444	0.0669421	0.312771	0.295554	0.259384	0.226764	0.185252	0.307742	0.317674	0.360685	1	0.383533	0.087936	0.0903035	0.140365	0.153169	0.197655	0.000968054	0.0200573
PT_PVALB-TH IN	0.213227	0.177871	0.188387	0.0408526	0.123796	0.0838972	0.123134	0.0645527	0.383876	0.306785	0.320972	0.299104	0.147413	0.357889	0.421687	0.50104	0.383533	1	0.0921466	0.107411	0.127586	0.127003	0.181393	0.000616523	0.0146969
SN_Oligo	0.0686444	0.0585614	0.0687719	0.0380623	0.100426	0.0595745	0.0747452	0.041847	0.106263	0.0972933	0.096947	0.0865225	0.0730659	0.0745712	0.0750237	0.0845881	0.087936	0.0921466	1	0.231608	0.0953678	0.0945347	0.0982143	0.00215517	0.0204499
PT_Oligo	0.0651421	0.0761655	0.0684248	0.064695	0.112182	0.0786219	0.0656682	0.0559758	0.122761	0.130168	0.102397	0.0980059	0.0820896	0.0916795	0.0847458	0.100772	0.0903035	0.107411	0.231608	1	0.0758621	0.081448	0.0884265	0.00227273	0.0193133
SN_DaNs	0.0464462	0.0584594	0.060652	0.0438596	0.0666058	0.037963	0.0798429	0.0328152	0.107415	0.115977	0.0994286	0.0826806	0.142596	0.144222	0.115164	0.112973	0.140365	0.127586	0.0953678	0.0758621	1	0.238956	0.240741	0.00294118	0.0504202
SN_Gluts	0.0381598	0.0438472	0.0470219	0.0508906	0.0523311	0.0261882	0.0627615	0.0368217	0.0813187	0.0905316	0.0813481	0.0734838	0.161157	0.164345	0.110102	0.103415	0.153169	0.127003	0.0945347	0.081448	0.238956	1	0.430998	0.00361011	0.0721649
SN_Inhibitory	0.053528	0.0513834	0.0573711	0.0329457	0.0735552	0.0315236	0.0808824	0.0380349	0.120172	0.125687	0.112921	0.0936829	0.179931	0.210573	0.145464	0.146846	0.197655	0.181393	0.0982143	0.0884265	0.240741	0.430998	1	0.00251889	0.0562347
PT_Gluts	0.000379651	0	0	0	0	0	0	0	0.000591366	0	0.000631313	0.000465549	0	0.00102354	0.000555556	0.000503778	0.000968054	0.000616523	0.00215517	0.00227273	0.00294118	0.00361011	0.00251889	1	0
SN_HdNs	0.00527307	0.00899428	0.00551471	0.0301205	0.0140845	0.00616523	0.015625	0.00687285	0.0117233	0.016129	0.0137758	0.0111163	0.0457516	0.0253293	0.0154953	0.0130391	0.0200573	0.0146969	0.0204499	0.0193133	0.0504202	0.0721649	0.0562347	0	1

## Sheet: Fig_5b
GO enrichment scores of Down regulated genes
	dspn	ispn
response to extracellular stimulus	0	2.6
Protein ubiquitination	0	4.9
regulation of long-term synaptic potentiation	0	8.3
Downregulation of ERBB2 signaling	0	13
regulation of tau-protein kinase activity	0	27
Neddylation	3.3	0
regulation of dendrite morphogenesis	5.6	0
synaptic vesicle endocytosis	8.2	0
long-term memory	7.6	0
Mitochondrial calcium ion transport	12	0
regulation of cytoskeleton organization	3.2	2.3
cell morphogenesis	2.9	3.6
regulation of autophagy	3.2	3.4
Amyloid fiber formation	4	5.2
ribosomal large subunit assembly	9.9	14
Parkinson disease	14	18
GO enrichment scores of Up regulated genes
	dspn	ispn
Pathways of neurodegeneration - multiple diseases	0	2.6
regulation of ERBB signaling pathway	0	4.8
social behavior	0	7.3
Post NMDA receptor activation events	0	7.1
Nicotine addiction	0	7.1
MAPK family signaling cascades	2.9	0
Transcriptional regulation by RUNX1	3	0
AMPK signaling pathway	4	0
positive regulation of JNK cascade	5	0
positive regulation of amyloid-beta formation	12	0
dendritic spine morphogenesis	13	0
regulation of neuron migration	7.4	8.9
axon development	4	3
regulation of cell projection organization	3.4	2.4
axonogenesis	4	2.8
Alzheimer's disease	2.7	3.2

## Sheet: Supp_Fig_1b
TH+ cell counts
﻿cell_counts	Condition
1184	control
1519	control
1631	control
1223	control
321	MPTP
177	MPTP
163	MPTP
324	MPTP
193	MPTP

[truncated: 11 more sheets: Supp_Fig_2, Supp_Fig_3c, Supp_fig_5a, Supp_fig_5b, Supp_fig7c, Supp_fig8c, Supp_Fig_9c, Supp_Fig_9e, Supp_fig_9f, Supp_fig10b, Supp_fig10c]
